# Supplementary material for: Crystal structure of bis­(diiso­propyl­ammonium) cis-di­iodido­bis­(oxolato-κ2 O 1,O 2)stannate(IV)
Source: Acta Crystallogr E Crystallogr Commun. 2018 Mar 9;74(Pt 4):502–4. doi: 10.1107/S2056989018003602 (PMC5946977; doi:10.1107/S2056989018003602)
Supplement: Supplementary file 1 [file e-74-00502-sup1.cif]

##############################################################################
#                                                                            #
# This CIF contains the data in a paper accepted for publication in          #
# Acta Crystallographica Section E. It conforms to the requirements of       #
# Notes for Authors for Acta Crystallographica Section E, and has been       #
# peer reviewed under the auspices of the IUCr Commission on Journals.       #
#                                                                            #
# Full details of the Crystallographic Information File format               #
# are given in the paper "The Crystallographic Information File (CIF):       #
# a New Standard Archive File for Crystallography" by S. R. Hall, F. H.      #
# Allen and I. D. Brown [Acta Cryst. (1991), A47, 655-685].                  #
#                                                                            #
# The current version of the core CIF dictionary is obtainable from          #
# ftp://ftp.iucr.org/pub/cif_core.dic.                                       #
#                                                                            #
# Software is freely available for graphical display of the structure(s)     #
# in this CIF. For information consult the CIF software page                 #
# http://www.iucr.org/resources/cif/software.                                #
#                                                                            #
# This file may be used for bona fide research purposes within the           #
# scientific community so long as proper attribution is given to the journal # 
# article from which it was obtained.                                        #
#                                                                            #
##############################################################################
data_I
_database_code_depnum_ccdc_archive 'CCDC 1826865'
_audit_creation_method
;
Olex2 1.2
(compiled Feb 16 2016 13:09:46 for OlexSys, GUI svn.r5155)
;
_journal_date_recd_electronic     2018-02-10
_journal_date_accepted     2018-03-01
_journal_name_full     'Acta Crystallographica, Section E'
_journal_year     2018
_journal_volume     74
_journal_issue      4
_journal_page_first     502
_journal_page_last     504
_journal_paper_category     GM
_journal_paper_doi     10.1107/S2056989018003602
_journal_coeditor_code     HB7738
_publ_contact_author_name     'Cheikh Abdoul Khadir Diop'
_publ_contact_author_address
;
Laboratoire de Chimie Min\'erale et Analytique,
D\'epartement de Chimie,
Facult\'e des Sciences et Techniques,
Universit\'e Cheikh Anta Diop,
Dakar
Senegal
;
_publ_contact_author_email     bouks89@gmail.com
_publ_contact_author_fax     ?
_publ_contact_author_phone     ?
_publ_section_title
;
Crystal structure of bis(diisopropylammonium)
<i>cis</i>-diiodidobis(oxolato-\k^2^<i>O</i>^1^,<i>O</i>^2^)stannate(IV)
;
_publ_section_title_footnote     .
loop_
    _publ_author_name
    _publ_author_footnote
    _publ_author_address
    'Sarr, Bougar' .
;
Laboratoire de Chimie Min\'erale et Analytique,
D\'epartement de Chimie,
Facult\'e des Sciences et T\'echniques,
Universit\'e Cheikh Anta Diop,
Dakar
Senegal
;
    'Diop, Cheikh Abdoul Khadir' .
;
Laboratoire de Chimie Min\'erale et Analytique,
D\'epartement de Chimie,
Facult\'e des Sciences et T\'echniques,
Universit\'e Cheikh Anta Diop,
Dakar
Senegal
;
    'Sidib\'e, Mamadou' .
;
Laboratoire de Chimie Min\'erale et Analytique,
D\'epartement de Chimie,
Facult\'e des Sciences et T\'echniques,
Universit\'e Cheikh Anta Diop,
Dakar
Senegal
;
    'Rousselin, Yoann' .
;
ICMUB
UMR CNRS 6302
Universite Bourgogne Franche Comte
9 avenue Alain Savary
21078 Dijon cedex
France
;
_publ_section_synopsis
;
The packing of the title molecular salt features N---H...O and bifurcated
N---H...(O,O) hydrogen bonds, which generate [101] chains.
;
_chemical_name_systematic
;
Bis(diisopropylammonium)
<i>cis</i>-diiodidobis(oxolato-\k^2^<i>O</i>^1^,<i>O</i>^2^)stannate(IV)
;
_chemical_name_common     ?
_chemical_formula_moiety     '2(C6 H16 N +), C4 I2 O8 Sn 2-'
_chemical_formula_sum     'C16 H32 I2 N2 O8 Sn'
_chemical_formula_iupac     '(C6 H16 N)2 [Sn (C2 O4)2 I2]'
_chemical_formula_weight     752.92
_chemical_melting_point     ?
_shelx_space_group_comment
;
The symmetry employed for this shelxl refinement is uniquely defined
by the following loop, which should always be used as a source of
symmetry information in preference to the above space-group names.
They are only intended as comments.
;
_space_group_crystal_system     monoclinic
_space_group_name_H-M_alt     'P 21/c'
_space_group_name_Hall     '-P 2ybc'
loop_
    _space_group_symop_operation_xyz
    'x, y, z'
    '-x, y+1/2, -z+1/2'
    '-x, -y, -z'
    'x, -y-1/2, z-1/2'
_cell_length_a     9.8129(5)
_cell_length_b     18.3694(8)
_cell_length_c     14.7122(7)
_cell_angle_alpha     90
_cell_angle_beta     99.769(2)
_cell_angle_gamma     90
_cell_volume     2613.5(2)
_cell_formula_units_Z     4
_cell_measurement_reflns_used     9952
_cell_measurement_theta_min     2.217
_cell_measurement_theta_max     27.484
_cell_measurement_temperature     115(2)
_exptl_crystal_description     prism
_exptl_crystal_colour     'clear light yellow'
_exptl_crystal_size_max     0.33
_exptl_crystal_size_mid     0.259
_exptl_crystal_size_min     0.189
_exptl_crystal_density_diffrn     1.914
_exptl_crystal_density_meas     ?
_exptl_crystal_density_method     ?
_exptl_crystal_F_000     1448
_exptl_absorpt_coefficient_mu     3.378
_exptl_absorpt_correction_type     multi-scan
_exptl_absorpt_process_details
;
(SADABS; Bruker, 2015)
;
_shelx_estimated_absorpt_T_min     0.402
_shelx_estimated_absorpt_T_max     0.568
_exptl_absorpt_correction_T_min     0.6009
_exptl_absorpt_correction_T_max     0.7456
_diffrn_ambient_temperature     115(2)
_diffrn_radiation_type     MoK\a
_diffrn_radiation_wavelength     0.71073
_diffrn_radiation_monochromator     graphite
_diffrn_measurement_device_type     'Nonius Kappa APEXII'
_diffrn_measurement_device     '\k-geometry diffractometer'
_diffrn_measurement_method     '\f and \w scans'
_diffrn_detector_area_resol_mean     '512 x 512'
_diffrn_reflns_number     53617
_diffrn_reflns_av_R_equivalents     0.0248
_diffrn_reflns_theta_min     1.789
_diffrn_reflns_theta_max     27.520
_diffrn_reflns_theta_full     26.000
_diffrn_measured_fraction_theta_max     0.998
_diffrn_measured_fraction_theta_full     0.999
_diffrn_reflns_limit_h_min     -12
_diffrn_reflns_limit_h_max     9
_diffrn_reflns_limit_k_min     -23
_diffrn_reflns_limit_k_max     23
_diffrn_reflns_limit_l_min     -18
_diffrn_reflns_limit_l_max     19
_diffrn_standards_number     0
loop_
    _refln_index_h
    _refln_index_k
    _refln_index_l
    _refln_F_squared_meas
    -1 0 0 -6.2
    -1 0 0 -5.9
    -1 0 0 -6.1
    -2 0 0 3928.01
    -2 0 0 4191.88
    2 0 0 3960.6
    -2 0 0 4051.29
    2 0 0 4150.28
    3 0 0 6.1
    3 0 0 2.4
    -3 0 0 1.2
    -3 0 0 2.5
    -4 0 0 5201.28
    4 0 0 5389.36
    -4 0 0 5256.57
    4 0 0 5403.36
    -4 0 0 5461.45
    -5 0 0 9751.82
    5 0 0 9847.51
    5 0 0 9783.32
    -5 0 0 9919.91
    -5 0 0 8135.99
    -6 0 0 10.1
    -6 0 0 14.7
    6 0 0 5.9
    -6 0 0 0.7
    -6 0 0 7
    -6 0 0 10.9
    6 0 0 5.5
    -7 0 0 1815.32
    -7 0 0 1856.71
    -7 0 0 1918.61
    -7 0 0 1859.11
    7 0 0 1768.42
    -7 0 0 1860.61
    -7 0 0 1803.92
    -8 0 0 233.78
    -8 0 0 254.17
    -8 0 0 247.38
    -8 0 0 284.87
    -8 0 0 248.98
    -8 0 0 247.68
    -9 0 0 3111.89
    -9 0 0 3112.09
    -9 0 0 3094.19
    -9 0 0 3125.79
    -9 0 0 3111.19
    -10 0 0 885.31
    -10 0 0 907.81
    -10 0 0 920.21
    -11 0 0 25.4
    -11 0 0 27.7
    -11 0 0 18
    -12 0 0 72.19
    -12 0 0 95.29
    0 -1 0 0
    0 -1 0 0
    0 -1 0 -0.1
    0 -1 0 -0.1
    0 -1 0 0
    0 -1 0 -0.1
    0 1 0 0.1
    0 1 0 0
    0 1 0 -0.1
    0 1 0 -0.1
    0 1 0 -0.1
    0 1 0 0
    -1 -1 0 -0.2
    2 -1 0 1165.18
    -2 -1 0 1164.58
    -2 -1 0 1167.88
    -2 -1 0 1190.18
    -2 -1 0 1167.48
    2 -1 0 1153.88
    2 1 0 1190.58
    -2 1 0 1167.88
    -2 1 0 1123.59
    -2 1 0 1166.08
    2 1 0 1208.78
    2 1 0 1185.78
    -3 -1 0 2737.33
    3 -1 0 2690.53
    -3 -1 0 2709.13
    3 -1 0 2715.83
    -3 -1 0 2618.24
    -3 -1 0 2682.33
    3 1 0 2668.13
    -3 1 0 2584.24
    3 1 0 2612.64
    -3 1 0 2767.22
    -3 1 0 2706.53
    3 1 0 2723.63
    -3 1 0 2731.03
    -4 -1 0 1375.56
    -4 -1 0 1312.67
    4 -1 0 1420.56
    -4 -1 0 1444.06
    -4 -1 0 1367.36
    4 -1 0 1435.16
    4 1 0 1446.86
    -4 1 0 1425.06
    -4 1 0 1396.76
    4 1 0 1396.46
    -4 1 0 1395.76
    4 1 0 1430.66
    -4 1 0 1436.66
    -5 -1 0 1412.56
    -5 -1 0 1306.87
    -5 -1 0 1326.57
    5 -1 0 1348.86
    5 -1 0 1372.16
    -5 -1 0 1366.66
    5 1 0 1341.47
    -5 1 0 1307.97
    5 1 0 1332.17
    -5 1 0 1300.87
    -5 1 0 1356.76
    -5 1 0 1350.86
    -6 -1 0 4487.95
    -6 -1 0 4560.04
    -6 -1 0 4396.46
    -6 -1 0 4589.14
    6 -1 0 4454.05
    -6 1 0 4402.26
    -6 1 0 4399.46
    -6 1 0 4466.85
    6 1 0 4493.15
    -6 1 0 4463.95
    6 1 0 4427.46
    -6 1 0 4521.55
    7 -1 0 9.2
    -7 -1 0 12.3
    -7 -1 0 12.8
    -7 -1 0 10.1
    -7 -1 0 16.2
    -7 -1 0 12.7
    -7 -1 0 11.3
    -7 -1 0 12.8
    -7 1 0 10.8
    -7 1 0 18.6
    7 1 0 14.6
    -7 1 0 17.2
    -7 1 0 8.5
    -7 1 0 18.8
    -8 -1 0 1238.18
    -8 -1 0 1278.47
    -8 -1 0 1265.07
    -8 -1 0 1319.27
    8 -1 0 1314.27
    -8 -1 0 1258.17
    -8 -1 0 1261.67
    -8 1 0 1195.38
    -8 1 0 1240.08
    -8 1 0 1264.27
    -8 1 0 1244.68
    -8 1 0 1254.67
    -9 -1 0 42
    -9 -1 0 33.4
    -9 -1 0 31.7
    -9 -1 0 41.7
    -9 -1 0 18.5
    -9 1 0 31.9
    -9 1 0 23.3
    -9 1 0 33.1
    -9 1 0 29.2
    -10 -1 0 1265.27
    -10 -1 0 1293.47
    -10 -1 0 1330.17
    -10 1 0 1297.27
    -10 1 0 1283.67
    -10 1 0 1310.77
    -11 -1 0 825.82
    -11 -1 0 891.91
    -11 1 0 858.41
    -11 1 0 830.82
    -11 1 0 872.61
    -12 -1 0 43.7
    -12 -1 0 51.89
    -12 1 0 50.39
    -12 1 0 46.6
    0 -2 0 -3.8
    0 -2 0 -3.7
    0 -2 0 -4
    0 2 0 -4.4
    0 2 0 -4.2
    0 2 0 -3.8
    1 -2 0 2287.27
    1 -2 0 2382.66
    -1 -2 0 2311.17
    1 2 0 2365.16
    -1 2 0 1975.3
    1 2 0 2479.35
    1 2 0 2408.76
    1 2 0 2449.75
    -1 2 0 2171.28
    -2 -2 0 -5.9
    -2 -2 0 -0.2
    -2 -2 0 -1.4
    2 -2 0 3.3
    -2 -2 0 -0.5
    -2 -2 0 -2.3
    -2 2 0 -0.9
    -2 2 0 -1.1
    2 2 0 -1.5
    2 2 0 4.3
    2 2 0 0.7
    -2 2 0 1.8
    -2 2 0 -0.6
    -3 -2 0 5
    3 -2 0 6.2
    -3 -2 0 12.2
    3 -2 0 5.6
    -3 -2 0 7.3
    -3 -2 0 3.3
    -3 -2 0 7.3
    3 2 0 8.8
    3 2 0 3.4
    -3 2 0 7
    3 2 0 7.3
    -3 2 0 10.3
    -3 2 0 6.8
    3 2 0 5.8
    -3 2 0 5.2
    -4 -2 0 5411.46
    -4 -2 0 5313.47
    4 -2 0 5342.67
    -4 -2 0 5340.27
    -4 -2 0 5236.58
    -4 -2 0 5026.8
    -4 2 0 5195.98
    4 2 0 5294.47
    4 2 0 5314.57
    -4 2 0 5130.29
    4 2 0 5214.68
    -4 2 0 5297.07
    -5 -2 0 7931.61
    -5 -2 0 7809.22
    -5 -2 0 7892.91
    -5 -2 0 8373.96
    5 -2 0 8206.18
    -5 -2 0 8439.96
    5 2 0 8094.79
    -5 2 0 8090.89
    -5 2 0 8082.09
    5 2 0 7683.83
    -5 2 0 7570.94
    -5 2 0 7988
    5 2 0 8004.9
    6 -2 0 330.27
    -6 -2 0 332.27
    -6 -2 0 317.77
    -6 -2 0 340.77
    -6 -2 0 303.77
    -6 -2 0 333.77
    -6 2 0 315.27
    -6 2 0 364.26
    6 2 0 304.37
    6 2 0 313.77
    -6 2 0 323.97
    -6 2 0 340.27
    6 2 0 322.67
    -6 2 0 300.37
    -7 -2 0 74.69
    -7 -2 0 67.99
    -7 -2 0 70.59
    7 -2 0 61.09
    -7 -2 0 70.49
    -7 -2 0 68.79
    -7 2 0 63.29
    -7 2 0 66.69
    -7 2 0 68.99
    -7 2 0 70.69
    -7 2 0 75.29
    -7 2 0 68.59
    -8 -2 0 165.28
    -8 -2 0 183.28
    -8 -2 0 189.28
    -8 -2 0 205.98
    -8 -2 0 184.48
    -8 2 0 185.68
    -8 2 0 197.18
    -8 2 0 184.28
    -8 2 0 192.38
    -8 2 0 181.98
    -8 2 0 186.78
    -9 -2 0 2420.36
    -9 -2 0 2408.66
    -9 -2 0 2447.96
    -9 -2 0 2385.66
    -9 -2 0 2406.16
    -9 2 0 2502.25
    -9 2 0 2417.56
    -9 2 0 2366.06
    -9 2 0 2435.56
    -9 2 0 2433.46
    -9 2 0 2622.14
    -10 -2 0 960.7
    -10 -2 0 955.2
    -10 -2 0 1017.7
    -10 2 0 971.3
    -10 2 0 961.2
    -10 2 0 954.8
    -11 -2 0 4.7
    -11 -2 0 15
    -11 2 0 1.2
    -11 2 0 9.6
    -11 2 0 -0.9
    -12 -2 0 69.09
    -12 -2 0 75.39
    -12 2 0 76.09
    -12 2 0 68.89
    0 -3 0 -2.9
    0 -3 0 -1.5
    0 -3 0 -6.1
    0 -3 0 -4.3
    0 -3 0 -2.2
    0 3 0 1.4
    0 3 0 1.8
    0 3 0 3.9
    0 3 0 -1.6
    0 3 0 -0.3
    0 3 0 -1.8
    1 -3 0 3263.97
    1 -3 0 3530.65
    -1 -3 0 3359.86
    -1 -3 0 3278.37
    1 -3 0 3556.54
    -1 -3 0 3364.56
    1 -3 0 3564.44
    -1 -3 0 3521.25
    -1 -3 0 3516.95
    -1 -3 0 3560.64
    1 3 0 3583.34
    -1 3 0 3540.15
    -1 3 0 3386.56
    1 3 0 3627.64
    1 3 0 3179.88
    -1 3 0 3341.67
    1 3 0 3524.45
    -1 3 0 3353.86
    1 3 0 3332.37
    1 3 0 3246.68
    -2 -3 0 1170.28
    -2 -3 0 1131.99
    -2 -3 0 1174.78
    2 -3 0 1160.38
    -2 -3 0 1158.68
    -2 -3 0 1157.98
    2 -3 0 1152.58
    2 -3 0 1191.78
    2 3 0 1174.98
    2 3 0 1152.08
    -2 3 0 1171.18
    -2 3 0 1160.28
    2 3 0 1186.48
    2 3 0 1171.58
    -2 3 0 1156.28
    -2 3 0 1159.78
    3 -3 0 1551.44
    -3 -3 0 1547.55
    -3 -3 0 1510.25
    3 -3 0 1526.35
    -3 -3 0 1595.34
    -3 -3 0 1555.44
    -3 -3 0 1550.54
    3 3 0 1568.24
    -3 3 0 1569.94
    -3 3 0 1595.84
    -3 3 0 1566.44
    3 3 0 1569.64
    -3 3 0 1582.14
    3 3 0 1554.44
    4 -3 0 1092.89
    -4 -3 0 1136.59
    -4 -3 0 1134.89
    -4 -3 0 1128.69
    -4 -3 0 1051.09
    -4 -3 0 1097.79
    4 -3 0 1137.09
    4 3 0 1147.99
    -4 3 0 1114.59
    4 3 0 1136.59
    4 3 0 1114.79
    -4 3 0 1119.39
    -4 3 0 1129.39
    -4 3 0 1104.59
    -5 -3 0 636.94
    -5 -3 0 643.84
    -5 -3 0 632.34
    -5 -3 0 682.03
    5 -3 0 641.34
    -5 -3 0 640.14
    -5 3 0 653.03
    5 3 0 656.93
    -5 3 0 680.53
    -5 3 0 657.73
    -5 3 0 660.03
    5 3 0 652.13
    -5 3 0 632.34
    -6 -3 0 1862.91
    -6 -3 0 1836.82
    -6 -3 0 1832.52
    -6 -3 0 1842.22
    6 -3 0 1845.72
    -6 -3 0 1815.32
    6 3 0 1853.81
    -6 3 0 1838.22
    -6 3 0 1832.52
    -6 3 0 1856.31
    6 3 0 1868.71
    -6 3 0 1912.41
    -6 3 0 1883.61
    -6 3 0 1890.71
    -7 -3 0 150.28
    -7 -3 0 137.99
    -7 -3 0 149.59
    -7 -3 0 146.59
    -7 -3 0 126.69
    -7 3 0 136.39
    -7 3 0 138.39
    -7 3 0 146.69
    7 3 0 130.89
    -7 3 0 137.29
    -7 3 0 144.49
    -7 3 0 142.69
    -8 -3 0 264.87
    -8 -3 0 267.17
    -8 -3 0 255.57
    -8 -3 0 259.77
    -8 -3 0 254.67
    -8 3 0 258.67
    -8 3 0 247.18
    -8 3 0 252.47
    -8 3 0 261.47
    -8 3 0 252.07
    -8 3 0 258.57
    -9 -3 0 10.4
    -9 -3 0 12.3
    -9 -3 0 20.3
    -9 -3 0 21.5
    -9 3 0 22.4
    -9 3 0 7.5
    -9 3 0 16.7
    -9 3 0 11.4
    -10 -3 0 532.45
    -10 -3 0 541.45
    -10 -3 0 568.54
    -10 -3 0 537.75
    -10 3 0 535.65
    -10 3 0 548.15
    -10 3 0 561.14
    -11 -3 0 394.56
    -11 -3 0 348.67
    -11 3 0 360.76
    -11 3 0 354.26
    -11 3 0 383.86
    -12 -3 0 4.4
    -12 -3 0 5.8
    -12 3 0 -4.5
    -12 3 0 2.9
    -12 3 0 -0.9
    0 -4 0 2798.12
    0 -4 0 2768.42
    0 -4 0 2694.93
    0 -4 0 2697.23
    0 -4 0 2661.23
    0 -4 0 2884.41
    0 4 0 2724.63
    0 4 0 2807.92
    0 4 0 2759.72
    0 4 0 2740.83
    0 4 0 2747.33
    0 4 0 2812.72
    1 -4 0 3187.98
    -1 -4 0 3040.5
    -1 -4 0 3150.08
    -1 -4 0 3132.09
    -1 -4 0 3095.49
    -1 -4 0 3075.19
    1 -4 0 3160.88
    -1 -4 0 3048.99
    -1 -4 0 2931.61
    1 -4 0 3020.2
    1 -4 0 3026.8
    1 -4 0 3060.39
    1 4 0 3209.18
    1 4 0 3048.79
    -1 4 0 3141.09
    -1 4 0 3177.88
    -1 4 0 2999
    1 4 0 3213.08
    1 4 0 3058.29
    1 4 0 2882.51
    -1 4 0 3080.99
    1 4 0 2774.42
    -1 4 0 3084.49
    -2 -4 0 733.93
    2 -4 0 732.53
    2 -4 0 743.23
    -2 -4 0 708.63
    -2 -4 0 752.02
    2 -4 0 740.33
    -2 -4 0 713.43
    -2 -4 0 736.73
    -2 4 0 729.83
    -2 4 0 725.13
    -2 4 0 717.53
    2 4 0 720.63
    2 4 0 726.63
    2 4 0 708.63
    -2 4 0 726.63
    2 4 0 730.83
    -3 -4 0 648.04
    -3 -4 0 640.34
    3 -4 0 643.84
    3 -4 0 644.34
    -3 -4 0 634.14
    3 -4 0 660.23
    -3 -4 0 647.44
    -3 -4 0 634.94
    3 4 0 662.33
    -3 4 0 625.24
    3 4 0 670.33
    -3 4 0 652.23
    -3 4 0 641.44
    -3 4 0 650.13
    3 4 0 657.13
    -4 -4 0 2723.83
    -4 -4 0 2695.43
    4 -4 0 2801.32
    -4 -4 0 2751.92
    -4 -4 0 2673.23
    4 -4 0 2756.42
    -4 -4 0 2780.82
    -4 -4 0 2802.22
    -4 4 0 2854.81
    4 4 0 2752.82
    -4 4 0 2813.12
    -4 4 0 2778.32
    -4 4 0 2774.52
    -4 4 0 2735.13
    4 4 0 2759.12
    4 4 0 2635.64
    -5 -4 0 2191.58
    -5 -4 0 2197.98
    -5 -4 0 2110.79
    -5 -4 0 2167.08
    -5 -4 0 2164.78
    5 -4 0 2197.58
    -5 -4 0 2158.78
    -5 4 0 2095.29
    -5 4 0 2220.38
    -5 4 0 2222.18
    5 4 0 2194.08
    -5 4 0 2194.48
    -5 4 0 2203.78
    5 4 0 2219.88
    6 -4 0 350.46
    -6 -4 0 340.57
    -6 -4 0 314.67
    -6 -4 0 317.47
    -6 -4 0 315.07
    -6 -4 0 322.07
    -6 4 0 326.37
    6 4 0 327.57
    -6 4 0 334.67
    -6 4 0 331.87
    -6 4 0 343.77
    6 4 0 337.37
    -6 4 0 343.37
    -7 -4 0 114.29
    -7 -4 0 107.09
    -7 -4 0 102.99
    -7 -4 0 113.29
    -7 -4 0 108.59
    -7 -4 0 113.59
    -7 4 0 110.19
    -7 4 0 106.19
    -7 4 0 111.69
    7 4 0 110.49
    -7 4 0 106.69
    -7 4 0 116.59
    -7 4 0 110.49
    -8 -4 0 430.26
    -8 -4 0 435.86
    -8 -4 0 413.46
    -8 -4 0 415.36
    -8 -4 0 446.56
    -8 -4 0 422.16
    -8 4 0 423.76
    -8 4 0 431.16
    -8 4 0 431.86
    8 4 0 434.56
    -8 4 0 440.56
    -8 4 0 428.46
    -8 4 0 421.96
    -9 -4 0 628.24
    -9 -4 0 693.13
    -9 -4 0 659.93
    -9 -4 0 639.24
    -9 -4 0 696.93
    -9 4 0 671.83
    -9 4 0 642.34
    -9 4 0 681.23
    -9 4 0 673.03
    -10 -4 0 576.34
    -10 -4 0 523.25
    -10 -4 0 564.24
    -10 4 0 566.14
    -10 4 0 559.14
    -11 -4 0 18.5
    -11 -4 0 16.9
    -11 4 0 25.8
    -11 4 0 19.7
    -11 4 0 21.8
    -12 -4 0 -6.8
    -12 -4 0 2.2
    -12 4 0 -4.6
    -12 4 0 -4.4
    -12 4 0 -4.6
    0 -5 0 0.6
    0 -5 0 -0.8
    0 -5 0 -0.5
    0 -5 0 -0.2
    0 -5 0 0.1
    0 -5 0 2.5
    0 5 0 4
    0 5 0 8.1
    0 5 0 1.6
    0 5 0 0.4
    0 5 0 0.5
    -1 -5 0 323.27
    1 -5 0 325.87
    -1 -5 0 314.17
    -1 -5 0 315.77
    1 -5 0 313.47
    -1 -5 0 345.67
    1 -5 0 326.77
    1 -5 0 318.07
    -1 -5 0 312.97
    -1 -5 0 321.07
    1 -5 0 313.27
    1 5 0 317.07
    1 5 0 319.77
    -1 5 0 324.07
    1 5 0 312.17
    1 5 0 313.37
    -1 5 0 303.77
    -1 5 0 300.77
    1 5 0 274.47
    1 5 0 316.97
    -1 5 0 302.97
    -1 5 0 317.67
    2 -5 0 55.99
    2 -5 0 52.49
    -2 -5 0 52.99
    2 -5 0 59.19
    2 -5 0 62.89
    -2 -5 0 60.69
    -2 -5 0 55.39
    -2 -5 0 62.59
    -2 -5 0 51.69
    -2 5 0 54.29
    2 5 0 60.99
    -2 5 0 58.99
    -2 5 0 61.49
    -2 5 0 77.59
    2 5 0 49
    2 5 0 54.59
    2 5 0 58.49
    2 5 0 54.99
    2 5 0 58.99
    -3 -5 0 108.09
    -3 -5 0 126.49
    -3 -5 0 105.79
    3 -5 0 118.99
    -3 -5 0 115.99
    3 -5 0 107.09
    -3 -5 0 112.69
    3 -5 0 109.59
    -3 5 0 116.49
    3 5 0 119.99
    3 5 0 122.49
    -3 5 0 108.39
    -3 5 0 112.39
    3 5 0 114.49
    3 5 0 117.99
    -3 5 0 108.49
    -4 -5 0 19.6
    -4 -5 0 19.2
    -4 -5 0 17.9
    -4 -5 0 17.5
    4 -5 0 21.5
    -4 -5 0 19.1
    4 -5 0 17.9
    -4 5 0 17.3
    -4 5 0 23.5
    4 5 0 13.5
    -4 5 0 17.4
    4 5 0 16.7
    -4 5 0 22.9
    -4 5 0 20.6
    -4 5 0 16.2
    4 5 0 22.6
    -5 -5 0 27.3
    -5 -5 0 23.5
    5 -5 0 27.6
    -5 -5 0 23.6
    -5 -5 0 20.8
    5 -5 0 30.8
    -5 -5 0 19.6
    -5 5 0 26.4
    -5 5 0 24.4
    -5 5 0 31.6
    5 5 0 28.9
    -5 5 0 25.8
    -5 5 0 25.1
    -5 5 0 22.4
    5 5 0 20.9
    5 5 0 19.7
    -6 -5 0 102.69
    -6 -5 0 113.39
    -6 -5 0 107.89
    -6 -5 0 104.39
    -6 -5 0 116.49
    -6 -5 0 104.89
    -6 5 0 97.69
    -6 5 0 107.19
    -6 5 0 116.89
    6 5 0 104.99
    -6 5 0 103.89
    6 5 0 111.79
    -6 5 0 98.89
    -7 -5 0 1.7
    -7 -5 0 1.6
    -7 -5 0 10.1
    -7 -5 0 4.6
    -7 -5 0 4.6
    -7 -5 0 7.4
    -7 5 0 1.8
    -7 5 0 -2.4
    -7 5 0 1.4
    7 5 0 4.6
    -7 5 0 8
    -7 5 0 4.5
    -8 -5 0 213.48
    -8 -5 0 223.18
    -8 -5 0 223.68
    -8 -5 0 222.38
    -8 -5 0 228.48
    -8 -5 0 218.08
    -8 5 0 217.58
    -8 5 0 234.08
    -8 5 0 217.28
    8 5 0 211.18
    -8 5 0 216.78
    -8 5 0 234.68
    -8 5 0 236.48
    -9 -5 0 58.29
    -9 -5 0 92.59
    -9 -5 0 81.09
    -9 -5 0 74.09
    -9 -5 0 57.29
    -9 5 0 62.79
    -9 5 0 81.19
    -9 5 0 56.69
    -9 5 0 58.49
    -10 -5 0 50.09
    -10 -5 0 48.9
    -10 -5 0 62.59
    -10 5 0 64.69
    -10 5 0 54.79
    -11 -5 0 59.69
    -11 -5 0 51.89
    -11 5 0 55.39
    -11 5 0 47.1
    -12 -5 0 18.9
    -12 -5 0 20.1
    -12 5 0 16.2
    -12 5 0 14.5
    -12 5 0 20.4
    0 -6 0 2402.06
    0 -6 0 2415.96
    0 -6 0 2453.15
    0 -6 0 2460.85
    0 -6 0 2352.66
    0 -6 0 2312.67
    0 -6 0 2234.58
    0 6 0 2407.36
    0 6 0 2355.76
    0 6 0 2401.36
    0 6 0 2412.06
    0 6 0 2359.06
    0 6 0 2357.56
    1 -6 0 1602.34
    1 -6 0 1601.54
    -1 -6 0 1534.15
    1 -6 0 1585.24
    1 -6 0 1547.65
    -1 -6 0 1581.74
    -1 -6 0 1571.14
    1 -6 0 1565.24
    1 -6 0 1603.74
    -1 -6 0 1620.74
    -1 -6 0 1594.64
    -1 -6 0 1559.74
    1 6 0 1559.74
    -1 6 0 1594.04
    1 6 0 1562.84
    1 6 0 1564.84
    1 6 0 1584.54
    1 6 0 1575.24
    -1 6 0 1553.24
    1 6 0 1540.85
    -1 6 0 1579.64
    -1 6 0 1591.24
    -1 6 0 1549.94
    -2 -6 0 1502.25
    -2 -6 0 1549.84
    -2 -6 0 1534.45
    2 -6 0 1574.34
    -2 -6 0 1511.65
    -2 -6 0 1537.15
    -2 -6 0 1539.75
    2 -6 0 1556.84
    2 -6 0 1527.65
    2 -6 0 1519.75
    2 6 0 1510.15
    -2 6 0 1530.55
    -2 6 0 1614.34
    -2 6 0 1561.94
    2 6 0 1504.45
    2 6 0 1555.84
    -2 6 0 1528.35
    2 6 0 1588.44
    2 6 0 1535.85
    2 6 0 1533.65
    -2 6 0 1526.05
    3 -6 0 2185.88
    -3 -6 0 2188.68
    -3 -6 0 2178.28
    -3 -6 0 2077.29
    -3 -6 0 2191.88
    3 -6 0 2174.08
    3 -6 0 2196.88
    -3 -6 0 2121.89
    3 6 0 2136.89
    3 6 0 2212.98
    3 6 0 2174.58
    -3 6 0 2258.77
    -3 6 0 2210.78
    3 6 0 2259.87
    -3 6 0 2103.09
    -3 6 0 2237.58
    4 -6 0 672.43
    -4 -6 0 662.83
    -4 -6 0 672.73
    4 -6 0 673.23
    -4 -6 0 639.94
    -4 -6 0 631.24
    -4 -6 0 652.23
    4 -6 0 683.23
    -4 6 0 673.63
    4 6 0 678.53
    -4 6 0 681.53
    -4 6 0 664.13
    -4 6 0 692.93
    -4 6 0 651.83
    4 6 0 669.23
    4 6 0 667.23
    -4 6 0 688.73
    -5 -6 0 354.16
    5 -6 0 367.26
    5 -6 0 383.96
    -5 -6 0 365.76
    -5 -6 0 342.37
    -5 -6 0 350.56
    -5 -6 0 354.66
    -5 6 0 353.86
    -5 6 0 367.06
    -5 6 0 358.86
    -5 6 0 361.16
    -5 6 0 347.27
    -5 6 0 371.96
    5 6 0 358.06
    5 6 0 376.86
    6 -6 0 882.31
    -6 -6 0 867.11
    -6 -6 0 961.9
    -6 -6 0 914.61
    -6 -6 0 919.81
    -6 -6 0 914.81
    6 6 0 935.81
    -6 6 0 899.71
    -6 6 0 886.91
    -6 6 0 901.21
    -6 6 0 890.61
    6 6 0 937.31
    -6 6 0 925.91
    -7 -6 0 859.21
    -7 -6 0 845.82
    -7 -6 0 874.91
    -7 -6 0 848.22
    -7 -6 0 882.91
    -7 6 0 829.82
    -7 6 0 853.91
    -7 6 0 837.52
    7 6 0 848.42
    -7 6 0 848.22
    -7 6 0 833.92
    -8 -6 0 677.03
    -8 -6 0 629.14
    -8 -6 0 653.23
    -8 -6 0 656.93
    -8 -6 0 653.83
    -8 6 0 681.23
    -8 6 0 660.03
    -8 6 0 655.23
    -8 6 0 671.83
    -8 6 0 670.73
    -8 6 0 664.63
    8 6 0 648.54
    -9 -6 0 62.99
    -9 -6 0 74.19
    -9 -6 0 71.49
    -9 6 0 65.69
    -9 6 0 64.29
    -9 6 0 71.89
    -10 -6 0 83.89
    -10 -6 0 88.89
    -10 -6 0 92.69
    -10 6 0 82.79
    -10 6 0 77.49
    -11 -6 0 96.69
    -11 -6 0 85.29
    -11 6 0 93.49
    -11 6 0 81.49
    -12 -6 0 362.36
    -12 -6 0 340.97
    -12 6 0 325.57
    -12 6 0 330.47
    -12 6 0 334.27
    0 -7 0 -0.3
    0 -7 0 4.4
    0 -7 0 0.9
    0 -7 0 2
    0 -7 0 -1.5
    0 -7 0 -1.9
    0 -7 0 2.4
    0 7 0 0.5
    0 7 0 -1
    0 7 0 1.3
    0 7 0 5.1
    0 7 0 1.4
    0 7 0 5.4
    -1 -7 0 107.79
    -1 -7 0 100.19
    -1 -7 0 92.59
    1 -7 0 92.19
    -1 -7 0 99.09
    1 -7 0 97.89
    1 -7 0 103.89
    -1 -7 0 102.69
    1 -7 0 97.99
    1 -7 0 108.99
    1 -7 0 109.79
    -1 -7 0 95.49
    1 7 0 93.09
    1 7 0 107.39
    -1 7 0 109.59
    -1 7 0 102.09
    1 7 0 95.49
    1 7 0 103.79
    1 7 0 98.89
    -1 7 0 109.39
    -1 7 0 94.69
    -1 7 0 107.09
    1 7 0 106.69
    1 7 0 115.89
    -1 7 0 103.59
    2 -7 0 48.6
    -2 -7 0 51.09
    2 -7 0 50.69
    -2 -7 0 57.89
    2 -7 0 52.79
    2 -7 0 53.49
    -2 -7 0 47.4
    -2 -7 0 43.5
    -2 -7 0 50.59
    2 -7 0 54.19
    -2 -7 0 57.39
    2 7 0 43.8
    -2 7 0 46.3
    -2 7 0 49.99
    2 7 0 57.39
    -2 7 0 47.9
    2 7 0 50.49
    -2 7 0 51.19
    2 7 0 48.9
    2 7 0 50.79
    2 7 0 54.89
    -2 7 0 59.99
    -3 -7 0 482.25
    3 -7 0 512.35
    -3 -7 0 482.65
    -3 -7 0 505.65
    3 -7 0 488.05
    -3 -7 0 539.75
    -3 -7 0 498.05
    -3 -7 0 495.25
    3 -7 0 490.45
    -3 7 0 524.85
    3 7 0 481.95
    3 7 0 489.05
    -3 7 0 500.55
    -3 7 0 484.65
    3 7 0 483.45
    3 7 0 486.95
    3 7 0 462.15
    -3 7 0 488.45
    4 -7 0 584.74
    -4 -7 0 591.84
    -4 -7 0 616.64
    -4 -7 0 643.14
    -4 -7 0 609.54
    4 -7 0 621.44
    4 -7 0 606.94
    -4 -7 0 583.74
    -4 7 0 620.64
    4 7 0 604.54
    -4 7 0 633.54
    4 7 0 628.84
    -4 7 0 604.04
    4 7 0 627.64
    -4 7 0 606.64
    5 -7 0 29
    -5 -7 0 41
    -5 -7 0 30.8
    -5 -7 0 32.7
    -5 -7 0 39.2
    -5 -7 0 26.7
    5 7 0 49.6
    -5 7 0 27.4
    -5 7 0 27.5
    5 7 0 46.3
    -5 7 0 31.5
    -5 7 0 38.4
    -5 7 0 28.4
    -6 -7 0 27.9
    -6 -7 0 22.6
    6 -7 0 25.7
    -6 -7 0 27.9
    -6 -7 0 29.6
    -6 -7 0 30.8
    -6 7 0 26.6
    6 7 0 29
    -6 7 0 30.8
    -6 7 0 31.1
    -6 7 0 22.2
    -6 7 0 30.4
    -6 7 0 26.2
    -7 -7 0 0.9
    -7 -7 0 1.9
    -7 -7 0 -2.2
    -7 -7 0 6.1
    -7 -7 0 -2.5
    -7 7 0 1.9
    -7 7 0 6.4
    -7 7 0 2.6
    7 7 0 -1
    -7 7 0 0.1
    -7 7 0 -1.8
    -8 -7 0 250.67
    -8 -7 0 257.47
    -8 -7 0 237.48
    -8 -7 0 239.68
    -8 -7 0 233.98
    8 7 0 250.17
    -8 7 0 252.17
    -8 7 0 238.38
    -8 7 0 232.88
    -8 7 0 246.48
    -8 7 0 268.87
    -9 -7 0 289.07
    -9 -7 0 260.57
    -9 -7 0 290.17
    -9 7 0 303.47
    -9 7 0 285.37
    -9 7 0 280.07
    -10 -7 0 17.8
    -10 -7 0 13.2
    -10 -7 0 23
    -10 7 0 17.7
    -10 7 0 18.3
    -11 -7 0 21.1
    -11 -7 0 14.9
    -11 7 0 27.1
    -11 7 0 25
    -12 -7 0 82.19
    -12 -7 0 101.89
    -12 7 0 84.19
    -12 7 0 86.89
    0 -8 0 3.3
    0 -8 0 1.5
    0 -8 0 2.9
    0 -8 0 3.6
    0 -8 0 4.6
    0 -8 0 -0.7
    0 -8 0 5.5
    0 8 0 3.9
    0 8 0 4
    0 8 0 7.4
    0 8 0 2.9
    0 8 0 7.9
    0 8 0 4.1
    -1 -8 0 1287.27
    -1 -8 0 1305.97
    1 -8 0 1172.38
    1 -8 0 1305.87
    -1 -8 0 1312.57
    -1 -8 0 1337.57
    1 -8 0 1347.87
    1 -8 0 1301.07
    -1 -8 0 1303.57
    1 -8 0 1290.97
    -1 -8 0 1336.17
    1 -8 0 1352.16
    -1 8 0 1313.57
    -1 8 0 1329.87
    1 8 0 1411.96
    1 8 0 1303.67
    -1 8 0 1309.37
    -1 8 0 1199.88
    1 8 0 1323.97
    -1 8 0 1260.87
    -1 8 0 1240.28
    1 8 0 1299.77
    1 8 0 1302.67
    1 8 0 1311.07
    1 8 0 1292.47
    -2 -8 0 3198.78
    2 -8 0 3142.79
    -2 -8 0 3209.58
    -2 -8 0 3115.39
    -2 -8 0 3047.79
    2 -8 0 3227.28
    2 -8 0 3009.9
    2 -8 0 3192.68
    2 -8 0 3091.49
    -2 -8 0 3229.38
    -2 8 0 3192.48
    2 8 0 3172.78
    -2 8 0 3271.37
    2 8 0 3220.78
    -2 8 0 3144.29
    2 8 0 3208.98
    -2 8 0 3235.78
    2 8 0 3364.56
    2 8 0 3244.88
    2 8 0 3086.39
    -2 8 0 3163.28
    -3 -8 0 4395.26
    -3 -8 0 4473.75
    3 -8 0 4564.34
    -3 -8 0 4597.34
    3 -8 0 4486.25
    -3 -8 0 4361.06
    -3 -8 0 4434.46
    3 -8 0 4486.75
    -3 -8 0 4303.87
    3 8 0 4323.87
    3 8 0 4412.66
    3 8 0 4326.87
    -3 8 0 4585.44
    -3 8 0 4355.76
    -3 8 0 4439.76
    -3 8 0 4496.05
    -3 8 0 4547.75
    3 8 0 4631.34
    3 8 0 4033.7
    -4 -8 0 37.1
    4 -8 0 35.1
    -4 -8 0 39.4
    -4 -8 0 33.3
    4 -8 0 39.7
    -4 -8 0 33.8
    -4 -8 0 33.7
    4 8 0 31.8
    -4 8 0 38.8
    -4 8 0 33.9
    -4 8 0 32.9
    -4 8 0 43.3
    4 8 0 38
    4 8 0 28.6
    -5 -8 0 5.8
    -5 -8 0 3.4
    -5 -8 0 -0.5
    -5 -8 0 0.2
    -5 -8 0 -0.4
    5 -8 0 0.2
    5 -8 0 3.5
    -5 8 0 0.5
    -5 8 0 -3.9
    -5 8 0 -1.7
    -5 8 0 -1
    5 8 0 3.2
    5 8 0 14.9
    -5 8 0 -3.9
    6 -8 0 638.14
    -6 -8 0 660.53
    -6 -8 0 672.83
    -6 -8 0 619.34
    -6 -8 0 642.34
    -6 -8 0 652.13
    6 8 0 667.63
    -6 8 0 624.74
    -6 8 0 669.63
    -6 8 0 662.03
    -6 8 0 621.24
    7 -8 0 1258.27
    -7 -8 0 1262.37
    -7 -8 0 1246.28
    -7 -8 0 1420.16
    -7 -8 0 1241.98
    -7 -8 0 1267.67
    -7 8 0 1216.98
    -7 8 0 1230.58
    -7 8 0 1277.07
    7 8 0 1222.98
    -7 8 0 1279.77
    -7 8 0 1276.07
    -7 8 0 1272.57
    -8 -8 0 726.33
    -8 -8 0 777.52
    -8 -8 0 803.92
    -8 -8 0 756.72
    -8 -8 0 787.02
    -8 8 0 756.02
    -8 8 0 745.23
    -8 8 0 777.62
    8 8 0 761.02
    -8 8 0 774.02
    -8 8 0 766.72
    -9 -8 0 21.3
    -9 -8 0 13.4
    -9 -8 0 25.9
    -9 8 0 14.6
    -9 8 0 18.3
    -9 8 0 19.2
    -10 -8 0 -4.7
    -10 -8 0 -4
    -10 -8 0 -1.1
    -10 8 0 6.3
    -10 8 0 -9.2
    -11 -8 0 686.73
    -11 -8 0 682.53
    -11 8 0 682.53
    -11 8 0 669.83
    0 -9 0 0.9
    0 -9 0 -0.5
    0 -9 0 -1.8
    0 -9 0 -1.4
    0 -9 0 1.5
    0 -9 0 7.6
    0 -9 0 -1.9
    0 9 0 -2.2
    0 9 0 0.1
    0 9 0 -0.6
    0 9 0 1.5
    0 9 0 2.8
    0 9 0 0.5
    1 -9 0 1087.39
    -1 -9 0 1125.09
    -1 -9 0 1140.49
    -1 -9 0 1119.19
    1 -9 0 1123.89
    1 -9 0 1144.09
    -1 -9 0 1120.79
    1 -9 0 1153.38
    -1 -9 0 1113.79
    1 -9 0 1126.69
    -1 -9 0 1142.29
    -1 -9 0 1112.29
    1 -9 0 1096.69
    1 9 0 1107.09
    -1 9 0 1178.78
    1 9 0 1111.49
    1 9 0 1117.99
    1 9 0 1105.59
    -1 9 0 1154.38
    -1 9 0 1131.39
    1 9 0 1148.69
    -1 9 0 1152.68
    1 9 0 1130.59
    -1 9 0 1106.09
    1 9 0 1154.08
    -1 9 0 1210.38
    -2 -9 0 293.47
    -2 -9 0 310.57
    2 -9 0 318.87
    2 -9 0 326.87
    2 -9 0 329.97
    2 -9 0 331.77
    -2 -9 0 328.67
    -2 -9 0 312.87
    -2 -9 0 318.27
    2 -9 0 337.57
    -2 9 0 343.57
    2 9 0 338.87
    2 9 0 319.97
    2 9 0 331.67
    2 9 0 341.47
    2 9 0 332.87
    -2 9 0 329.57
    -2 9 0 315.87
    -2 9 0 328.67
    -2 9 0 343.27
    2 9 0 317.97
    -3 -9 0 1604.04
    -3 -9 0 1656.73
    3 -9 0 1660.03
    3 -9 0 1660.23
    -3 -9 0 1620.14
    3 -9 0 1612.44
    -3 -9 0 1634.04
    3 -9 0 1637.34
    -3 -9 0 1594.14
    -3 -9 0 1634.14
    3 9 0 1665.73
    3 9 0 1780.42
    -3 9 0 1681.83
    3 9 0 1699.23
    3 9 0 1711.23
    -3 9 0 1621.74
    3 9 0 1666.33
    3 9 0 1690.63
    -3 9 0 1602.94
    -3 9 0 1586.04
    -3 9 0 1726.93
    -4 -9 0 1293.97
    -4 -9 0 1292.07
    -4 -9 0 1307.47
    -4 -9 0 1307.07
    -4 -9 0 1299.47
    4 -9 0 1272.27
    4 -9 0 1298.07
    -4 -9 0 1277.77
    4 9 0 1314.67
    -4 9 0 1295.67
    -4 9 0 1272.47
    4 9 0 1251.07
    -4 9 0 1337.67
    -4 9 0 1294.17
    4 9 0 1249.28
    -5 -9 0 272.47
    5 -9 0 265.97
    -5 -9 0 265.87
    -5 -9 0 270.77
    5 -9 0 262.47
    -5 -9 0 273.07
    -5 -9 0 255.07
    -5 9 0 258.27
    -5 9 0 258.77
    5 9 0 272.97
    -5 9 0 247.48
    -5 9 0 257.47
    5 9 0 261.27
    -5 9 0 260.47
    -6 -9 0 304.57
    6 -9 0 312.97
    -6 -9 0 308.57
    -6 -9 0 304.47
    -6 -9 0 331.37
    -6 -9 0 314.67
    -6 9 0 302.87
    6 9 0 312.67
    -6 9 0 283.27
    -6 9 0 319.57
    -6 9 0 302.07
    -7 -9 0 231.48
    -7 -9 0 227.58
    -7 -9 0 269.67
    -7 -9 0 237.58
    -7 -9 0 255.17
    7 -9 0 228.68
    7 9 0 242.58
    -7 9 0 240.08
    -7 9 0 231.38
    -7 9 0 235.58
    -7 9 0 237.88
    -8 -9 0 501.25
    -8 -9 0 535.55
    -8 -9 0 506.45
    -8 -9 0 558.14
    -8 9 0 545.85
    -8 9 0 532.95
    -8 9 0 545.15
    -9 -9 0 269.97
    -9 -9 0 267.17
    -9 -9 0 267.97
    -9 9 0 269.57
    -9 9 0 279.07
    -9 9 0 282.87
    -10 -9 0 129.19
    -10 -9 0 122.19
    -10 -9 0 134.69
    -10 9 0 103.29
    -10 9 0 137.09
    -11 -9 0 59.29
    -11 -9 0 57.19
    -11 9 0 45.3
    -11 9 0 59.79
    0 -10 0 217.48
    0 -10 0 203.58
    0 -10 0 213.38
    0 -10 0 220.08
    0 -10 0 190.58
    0 -10 0 213.78
    0 10 0 201.38
    0 10 0 196.58
    0 10 0 221.58
    0 10 0 217.58
    0 10 0 212.68
    0 10 0 198.08
    -1 -10 0 862.61
    -1 -10 0 865.31
    -1 -10 0 892.81
    -1 -10 0 883.31
    1 -10 0 892.31
    1 -10 0 891.21
    1 -10 0 821.12
    -1 -10 0 877.51
    1 -10 0 897.81
    1 -10 0 861.01
    1 -10 0 868.21
    -1 -10 0 861.91
    -1 -10 0 867.01
    1 10 0 862.91
    1 10 0 901.41
    1 10 0 867.31
    -1 10 0 893.81
    -1 10 0 841.52
    1 10 0 848.92
    -1 10 0 870.71
    -1 10 0 866.11
    -1 10 0 886.41
    1 10 0 912.61
    -1 10 0 894.51
    1 10 0 857.71
    1 10 0 859.81
    2 -10 0 2982.4
    -2 -10 0 2984.1
    2 -10 0 3019.2
    2 -10 0 3088.19
    2 -10 0 2959.3
    -2 -10 0 2883.31
    2 -10 0 2978.7
    -2 -10 0 3005.6
    -2 -10 0 3003.8
    -2 -10 0 3057.49
    -2 -10 0 3003.7
    2 10 0 2967.3
    -2 10 0 3048.9
    -2 10 0 3066.09
    -2 10 0 2988.2
    2 10 0 3098.89
    -2 10 0 3111.29
    2 10 0 3050.39
    2 10 0 3089.29
    2 10 0 2868.81
    -2 10 0 3026.7
    2 10 0 3003.1
    -2 10 0 2905.21
    -3 -10 0 1209.88
    -3 -10 0 1242.68
    -3 -10 0 1236.18
    3 -10 0 1235.08
    -3 -10 0 1268.37
    3 -10 0 1225.48
    3 -10 0 1234.28
    -3 -10 0 1341.57
    -3 -10 0 1164.48
    -3 -10 0 1250.17
    3 10 0 1270.47
    3 10 0 1124.09
    3 10 0 1243.58
    -3 10 0 1227.68
    3 10 0 1237.88
    -3 10 0 1221.68
    -3 10 0 1218.88
    3 10 0 1235.28
    -3 10 0 1241.98
    -4 -10 0 189.48
    -4 -10 0 208.38
    -4 -10 0 209.28
    4 -10 0 207.18
    4 -10 0 205.08
    -4 -10 0 205.88
    -4 -10 0 204.88
    -4 -10 0 204.18
    4 10 0 190.88
    -4 10 0 204.48
    -4 10 0 200.38
    4 10 0 196.48
    -4 10 0 192.28
    4 10 0 208.88
    -4 10 0 204.78
    -5 -10 0 53.29
    -5 -10 0 69.89
    -5 -10 0 54.59
    5 -10 0 62.59
    -5 -10 0 71.49
    -5 -10 0 55.19
    5 -10 0 62.59
    5 10 0 60.69
    5 10 0 61.09
    -5 10 0 50.99
    -5 10 0 62.79
    -5 10 0 66.19
    -5 10 0 59.99
    -6 -10 0 676.13
    -6 -10 0 656.93
    -6 -10 0 721.13
    -6 -10 0 712.93
    -6 -10 0 681.33
    6 -10 0 694.03
    -6 10 0 698.63
    -6 10 0 706.53
    6 10 0 709.93
    -6 10 0 653.73
    -7 -10 0 1871.91
    -7 -10 0 1837.82
    -7 -10 0 1843.32
    -7 -10 0 1822.62
    7 -10 0 1858.81
    -7 10 0 1907.41
    7 10 0 1707.63
    -7 10 0 1872.91
    -7 10 0 1877.61
    -8 -10 0 453.05
    -8 -10 0 438.56
    -8 -10 0 426.26
    -8 10 0 431.46
    -8 10 0 431.86
    -8 10 0 456.35
    -9 -10 0 7.1
    -9 -10 0 8
    -9 -10 0 10.9
    -9 10 0 4.3
    -9 10 0 -6.7
    -9 10 0 9.3
    -10 -10 0 56.89
    -10 -10 0 78.79
    -10 -10 0 71.09
    -10 10 0 76.19
    -10 10 0 72.19
    -11 -10 0 78.19
    -11 -10 0 68.89
    -11 10 0 90.69
    -11 10 0 85.59
    0 -11 0 3.9
    0 -11 0 0.6
    0 -11 0 -1.4
    0 -11 0 -2.3
    0 -11 0 0.5
    0 11 0 1.2
    0 11 0 1.2
    0 11 0 3
    0 11 0 0.6
    0 11 0 1.2
    1 -11 0 510.15
    -1 -11 0 517.45
    -1 -11 0 495.95
    -1 -11 0 510.85
    -1 -11 0 486.65
    -1 -11 0 514.75
    1 -11 0 532.35
    -1 -11 0 512.75
    1 -11 0 532.25
    1 -11 0 550.84
    1 -11 0 511.35
    1 -11 0 480.25
    1 11 0 493.05
    -1 11 0 512.65
    1 11 0 500.65
    -1 11 0 494.95
    1 11 0 505.55
    -1 11 0 516.05
    -1 11 0 513.75
    1 11 0 481.45
    -1 11 0 510.85
    1 11 0 496.45
    2 -11 0 73.99
    -2 -11 0 76.09
    -2 -11 0 80.69
    -2 -11 0 87.19
    2 -11 0 77.19
    2 -11 0 89.79
    -2 -11 0 83.99
    2 -11 0 89.29
    -2 -11 0 74.99
    2 11 0 87.99
    -2 11 0 74.59
    -2 11 0 62.79
    2 11 0 96.29
    -2 11 0 80.59
    2 11 0 90.89
    -2 11 0 81.89
    2 11 0 92.39
    -2 11 0 91.69
    -3 -11 0 185.58
    -3 -11 0 192.98
    3 -11 0 182.08
    -3 -11 0 170.98
    -3 -11 0 183.08
    3 -11 0 177.18
    3 11 0 176.28
    3 11 0 172.58
    3 11 0 180.08
    -3 11 0 210.48
    -3 11 0 173.88
    -3 11 0 188.28
    3 11 0 198.88
    4 -11 0 94.29
    -4 -11 0 101.19
    -4 -11 0 97.89
    -4 -11 0 106.79
    -4 -11 0 112.89
    -4 -11 0 102.49
    4 11 0 104.39
    4 11 0 102.49
    -4 11 0 98.99
    -4 11 0 95.39
    -4 11 0 90.39
    4 11 0 83.99
    -5 -11 0 9.6
    5 -11 0 4.1
    -5 -11 0 7.7
    -5 -11 0 8.8
    -5 -11 0 7.6
    -5 -11 0 -0.7
    -5 11 0 1.8
    5 11 0 10.4
    -5 11 0 1.5
    -5 11 0 0.7
    5 11 0 9
    -6 -11 0 269.07
    -6 -11 0 250.27
    -6 -11 0 239.08
    6 -11 0 255.57
    -6 -11 0 265.47
    -6 -11 0 247.58
    -6 11 0 266.17
    -6 11 0 254.27
    6 11 0 243.18
    -6 11 0 257.17
    -7 -11 0 31.8
    -7 -11 0 36.8
    -7 -11 0 29
    -7 -11 0 33
    -7 -11 0 29.9
    7 11 0 32.4
    -7 11 0 29.5
    -7 11 0 32.6
    -7 11 0 33.9
    -8 -11 0 634.84
    -8 -11 0 626.74
    -8 -11 0 656.63
    -8 -11 0 680.93
    -8 11 0 646.54
    -8 11 0 665.23
    -8 11 0 639.64
    -9 -11 0 103.19
    -9 -11 0 86.09
    -9 -11 0 103.99
    -9 -11 0 94.09
    -9 11 0 90.39
    -9 11 0 91.39
    -10 -11 0 20.3
    -10 -11 0 5.3
    -10 -11 0 6
    -10 -11 0 10.7
    -10 11 0 5.6
    -10 11 0 12.4
    -11 -11 0 12.8
    -11 -11 0 9.6
    -11 -11 0 -0.1
    -11 11 0 8
    -11 11 0 17.7
    0 -12 0 272.67
    0 -12 0 281.37
    0 -12 0 268.97
    0 -12 0 268.17
    0 -12 0 268.67
    0 12 0 284.27
    0 12 0 264.77
    0 12 0 268.07
    0 12 0 279.87
    -1 -12 0 709.13
    1 -12 0 723.13
    1 -12 0 720.13
    -1 -12 0 746.33
    1 -12 0 711.53
    -1 -12 0 678.23
    -1 -12 0 721.83
    -1 -12 0 733.33
    1 -12 0 723.33
    1 -12 0 716.03
    -1 -12 0 723.23
    1 12 0 752.12
    1 12 0 690.93
    1 12 0 735.93
    -1 12 0 733.93
    -1 12 0 736.83
    1 12 0 740.83
    -1 12 0 722.63
    -1 12 0 706.63
    2 -12 0 1389.16
    -2 -12 0 1543.65
    -2 -12 0 1360.16
    -2 -12 0 1423.36
    -2 -12 0 1384.76
    -2 -12 0 1489.75
    2 -12 0 1359.36
    2 -12 0 1444.46
    -2 12 0 1400.56
    -2 12 0 1438.46
    2 12 0 1329.97
    -2 12 0 1364.36
    -2 12 0 1399.36
    2 12 0 1428.86
    2 12 0 1415.86
    2 12 0 1377.96
    3 -12 0 936.31
    -3 -12 0 914.71
    -3 -12 0 892.31
    3 -12 0 900.81
    -3 -12 0 929.81
    -3 -12 0 910.41
    3 -12 0 896.11
    -3 12 0 929.41
    -3 12 0 947.91
    3 12 0 883.81
    3 12 0 941.71
    3 12 0 953.3
    -3 12 0 911.31
    3 12 0 898.61
    -4 -12 0 254.07
    -4 -12 0 238.18
    4 -12 0 238.98
    -4 -12 0 253.47
    -4 -12 0 251.27
    -4 -12 0 247.58
    -4 12 0 261.07
    4 12 0 254.27
    4 12 0 216.88
    -4 12 0 250.37
    -4 12 0 265.37
    4 12 0 247.98
    4 12 0 264.37
    -5 -12 0 67.39
    -5 -12 0 74.89
    -5 -12 0 73.99
    -5 -12 0 85.89
    5 -12 0 61.19
    -5 -12 0 63.49
    5 12 0 56.79
    -5 12 0 76.59
    -5 12 0 56.39
    -5 12 0 77.49
    -6 -12 0 554.64
    -6 -12 0 566.64
    -6 -12 0 575.14
    -6 -12 0 581.54
    6 -12 0 614.64
    -6 -12 0 594.44
    -6 12 0 590.94
    -6 12 0 572.24
    -6 12 0 609.64
    6 12 0 585.34
    -7 -12 0 700.43
    -7 -12 0 672.83
    -7 -12 0 651.83
    -7 -12 0 683.83
    -7 -12 0 704.63
    -7 12 0 683.63
    -7 12 0 660.63
    -7 12 0 663.43
    -8 -12 0 96.09
    -8 -12 0 113.49
    -8 -12 0 118.19
    -8 -12 0 100.99
    -8 12 0 80.79
    -8 12 0 93.89
    -8 12 0 94.99
    -9 -12 0 19.9
    -9 -12 0 12.2
    -9 -12 0 20.3
    -9 -12 0 24.1
    -9 12 0 20
    -9 12 0 16.3
    -10 -12 0 83.69
    -10 -12 0 95.69
    -10 -12 0 81.19
    -10 -12 0 95.09
    -10 12 0 83.19
    -10 12 0 97.79
    0 -13 0 0.1
    0 -13 0 1.9
    0 -13 0 2.7
    0 -13 0 0.8
    0 -13 0 3
    0 13 0 3.6
    0 13 0 0.5
    0 13 0 8.1
    0 13 0 1.5
    1 -13 0 17.1
    1 -13 0 14.3
    1 -13 0 9.1
    -1 -13 0 11.6
    -1 -13 0 13.4
    1 -13 0 21.4
    -1 -13 0 10
    -1 -13 0 5.7
    -1 -13 0 12.4
    -1 13 0 14.5
    -1 13 0 11
    -1 13 0 15
    1 13 0 13.6
    1 13 0 11.5
    -1 13 0 8.6
    1 13 0 11.7
    1 13 0 13.1
    2 -13 0 9.6
    -2 -13 0 7.8
    -2 -13 0 14.3
    2 -13 0 13.8
    -2 -13 0 10.9
    2 -13 0 12.7
    -2 -13 0 6.7
    2 13 0 19.4
    -2 13 0 11.5
    -2 13 0 14.6
    2 13 0 15.5
    -2 13 0 12.6
    -2 13 0 9.4
    2 13 0 14.2
    2 13 0 12.6
    -3 -13 0 38.2
    3 -13 0 45.8
    -3 -13 0 53.89
    -3 -13 0 57.99
    3 -13 0 54.99
    3 -13 0 48.1
    -3 -13 0 50.99
    3 13 0 56.79
    3 13 0 48.2
    -3 13 0 41.2
    3 13 0 53.39
    -3 13 0 33.1
    3 13 0 56.39
    -3 13 0 49.8
    -4 -13 0 66.19
    -4 -13 0 62.19
    4 -13 0 68.09
    -4 -13 0 55.59
    -4 -13 0 67.39
    4 13 0 60.39
    4 13 0 61.79
    -4 13 0 56.39
    4 13 0 53.39
    -4 13 0 61.09
    -4 13 0 60.09
    -5 -13 0 173.38
    5 -13 0 156.98
    -5 -13 0 140.29
    -5 -13 0 138.49
    -5 -13 0 161.28
    -5 -13 0 159.98
    -5 13 0 148.59
    5 13 0 152.38
    -5 13 0 163.38
    -6 -13 0 42.9
    -6 -13 0 36.9
    -6 -13 0 51.39
    6 -13 0 45.4
    -6 -13 0 43.8
    -6 -13 0 46.8
    -6 13 0 50.79
    6 13 0 38.5
    -6 13 0 43.5
    -6 13 0 27.7
    -7 -13 0 9.3
    -7 -13 0 13.8
    -7 -13 0 12.3
    -7 -13 0 5.6
    -7 13 0 12
    -7 13 0 12.3
    -7 13 0 8.9
    -8 -13 0 3.5
    -8 -13 0 6.8
    -8 -13 0 5.9
    -8 -13 0 9.6
    -8 13 0 9
    -8 13 0 -2
    -8 13 0 -0.5
    -9 -13 0 43
    -9 -13 0 33.2
    -9 -13 0 31.6
    -9 -13 0 40.4
    -9 13 0 34.9
    -9 13 0 40.5
    -10 -13 0 19.5
    -10 -13 0 10.3
    -10 -13 0 19
    -10 -13 0 35.9
    -10 13 0 16.1
    -10 13 0 21.7
    0 -14 0 634.94
    0 -14 0 621.04
    0 -14 0 644.44
    0 -14 0 630.04
    0 -14 0 643.04
    0 14 0 631.84
    0 14 0 653.23
    0 14 0 646.24
    0 14 0 642.24
    1 -14 0 476.85
    1 -14 0 492.75
    -1 -14 0 496.85
    1 -14 0 476.75
    -1 -14 0 503.85
    -1 -14 0 476.35
    -1 -14 0 495.45
    -1 -14 0 486.85
    1 -14 0 493.55
    1 14 0 522.75
    1 14 0 493.85
    1 14 0 499.25
    1 14 0 491.75
    -1 14 0 487.35
    -1 14 0 476.45
    -1 14 0 509.35
    -1 14 0 485.25
    2 -14 0 343.27
    -2 -14 0 329.77
    -2 -14 0 308.97
    -2 -14 0 318.67
    2 -14 0 311.77
    -2 -14 0 310.97
    2 -14 0 321.87
    2 14 0 339.37
    -2 14 0 329.37
    -2 14 0 328.97
    2 14 0 321.57
    2 14 0 313.77
    -2 14 0 317.77
    2 14 0 318.77
    -2 14 0 305.27
    -3 -14 0 342.57
    -3 -14 0 336.77
    3 -14 0 365.56
    3 -14 0 327.47
    -3 -14 0 317.17
    -3 -14 0 329.17
    3 -14 0 326.27
    3 14 0 351.66
    3 14 0 338.37
    -3 14 0 340.87
    -3 14 0 324.27
    3 14 0 341.57
    -3 14 0 362.36
    -3 14 0 313.27
    -4 -14 0 388.76
    4 -14 0 414.66
    -4 -14 0 415.96
    -4 -14 0 421.36
    -4 -14 0 427.06
    -4 14 0 401.96
    -4 14 0 403.16
    -4 14 0 428.26
    4 14 0 414.76
    4 14 0 418.76
    4 14 0 438.46
    5 -14 0 492.75
    -5 -14 0 496.05
    -5 -14 0 504.35
    -5 -14 0 542.35
    -5 -14 0 528.55
    -5 14 0 525.25
    5 14 0 526.85
    -5 14 0 523.95
    -6 -14 0 337.57
    -6 -14 0 314.67
    6 -14 0 325.57
    -6 -14 0 346.77
    -6 -14 0 334.87
    -6 14 0 325.77
    -6 14 0 324.77
    -6 14 0 336.97
    -7 -14 0 32.7
    -7 -14 0 36.3
    -7 -14 0 35.9
    -7 -14 0 29.7
    -7 14 0 24.6
    -7 14 0 34.8
    -7 14 0 26.9
    -8 -14 0 136.19
    -8 -14 0 127.19
    -8 -14 0 137.49
    -8 -14 0 110.49
    -8 14 0 105.49
    -8 14 0 131.19
    -8 14 0 115.89
    -9 -14 0 403.56
    -9 -14 0 372.56
    -9 -14 0 384.26
    -9 -14 0 392.16
    -9 14 0 402.16
    -9 14 0 407.36
    -10 -14 0 24.7
    -10 -14 0 23.7
    -10 -14 0 31
    -10 -14 0 34.1
    -10 14 0 30.5
    -10 14 0 26.1
    0 -15 0 2.9
    0 -15 0 -1
    0 -15 0 -1
    0 -15 0 -5.6
    0 15 0 0.9
    0 15 0 13.9
    0 15 0 -1.9
    0 15 0 -3.9
    -1 -15 0 53.79
    1 -15 0 62.79
    1 -15 0 66.29
    -1 -15 0 53.59
    1 -15 0 50.09
    1 -15 0 58.29
    -1 -15 0 58.59
    -1 -15 0 60.59
    1 15 0 62.39
    -1 15 0 66.29
    -1 15 0 56.99
    1 15 0 61.19
    1 15 0 60.29
    -1 15 0 59.99
    -1 15 0 51.69
    -2 -15 0 29.6
    2 -15 0 39.4
    -2 -15 0 35.7
    -2 -15 0 31
    -2 -15 0 29.4
    2 -15 0 28.4
    2 -15 0 26.5
    2 15 0 28
    -2 15 0 25.8
    -2 15 0 24.2
    2 15 0 30.2
    -2 15 0 34
    2 15 0 23.2
    -2 15 0 32.1
    3 -15 0 3.4
    3 -15 0 -0.1
    -3 -15 0 -1.9
    3 -15 0 0.4
    -3 -15 0 -0.5
    -3 -15 0 1.3
    -3 -15 0 2.6
    3 15 0 -1.3
    -3 15 0 -2.9
    -3 15 0 -3.9
    3 15 0 -10.4
    -3 15 0 1.5
    3 15 0 -1.7
    -3 15 0 3
    -4 -15 0 4.1
    4 -15 0 3.2
    -4 -15 0 3.7
    -4 -15 0 7.2
    -4 -15 0 -3.4
    4 15 0 2.9
    -4 15 0 3.6
    -4 15 0 6.6
    -4 15 0 1.4
    -4 15 0 7.3
    4 15 0 15.8
    5 -15 0 2.4
    -5 -15 0 -4.8
    -5 -15 0 2.8
    -5 -15 0 1.7
    -5 -15 0 -0.7
    -5 15 0 -1.3
    -5 15 0 6.2
    -6 -15 0 38.2
    -6 -15 0 36
    -6 -15 0 28.7
    6 -15 0 32.9
    -6 15 0 37
    -6 15 0 28.6
    -6 15 0 27.8
    -7 -15 0 93.89
    -7 -15 0 82.59
    -7 -15 0 96.79
    -7 -15 0 93.39
    -7 15 0 83.49
    -7 15 0 83.39
    -7 15 0 87.59
    -8 -15 0 7
    -8 -15 0 6.7
    -8 -15 0 4.4
    -8 -15 0 -3.4
    -8 15 0 1.2
    -8 15 0 7.4
    -8 15 0 4.3
    -9 -15 0 3.5
    -9 -15 0 6.1
    -9 -15 0 4
    -9 -15 0 0.4
    -9 15 0 0.7
    -9 15 0 4.8
    0 -16 0 1004.6
    0 -16 0 972.7
    0 -16 0 938.31
    0 -16 0 1002.1
    0 16 0 1037.6
    0 16 0 980.8
    0 16 0 1021.6
    0 16 0 973.2
    -1 -16 0 245.88
    1 -16 0 247.68
    1 -16 0 231.98
    -1 -16 0 231.78
    1 -16 0 234.48
    -1 -16 0 234.28
    1 16 0 216.48
    -1 16 0 250.47
    -1 16 0 234.78
    1 16 0 239.28
    -1 16 0 253.37
    1 16 0 218.88
    -1 16 0 238.28
    -2 -16 0 374.06
    2 -16 0 398.16
    2 -16 0 404.46
    -2 -16 0 394.56
    -2 -16 0 381.16
    -2 -16 0 406.66
    2 -16 0 360.06
    -2 16 0 418.56
    2 16 0 373.46
    2 16 0 403.86
    -2 16 0 403.26
    -2 16 0 423.06
    2 16 0 364.36
    -2 16 0 380.36
    3 -16 0 209.28
    -3 -16 0 230.18
    -3 -16 0 224.78
    -3 -16 0 236.48
    -3 -16 0 229.38
    3 -16 0 229.58
    -3 16 0 239.18
    3 16 0 203.28
    -3 16 0 234.38
    -3 16 0 247.18
    -3 16 0 204.08
    3 16 0 223.58
    3 16 0 208.08
    4 -16 0 339.87
    -4 -16 0 345.87
    -4 -16 0 363.76
    -4 -16 0 327.77
    -4 -16 0 343.87
    -4 16 0 351.56
    -4 16 0 323.67
    4 16 0 344.17
    4 16 0 331.07
    -5 -16 0 218.78
    -5 -16 0 188.78
    -5 -16 0 200.88
    5 -16 0 206.08
    -5 16 0 207.48
    -5 16 0 211.58
    -6 -16 0 80.19
    -6 -16 0 76.19
    6 -16 0 90.79
    -6 -16 0 77.89
    -6 16 0 70.99
    -6 16 0 77.49
    -6 16 0 77.79
    -7 -16 0 82.69
    -7 -16 0 89.29
    -7 -16 0 77.39
    -7 16 0 68.19
    -7 16 0 83.89
    -7 16 0 75.19
    -8 -16 0 51.39
    -8 -16 0 61.59
    -8 -16 0 45.2
    -8 -16 0 50.69
    -8 16 0 32.9
    -8 16 0 46.5
    -8 16 0 40.6
    -9 -16 0 158.18
    -9 -16 0 184.78
    -9 -16 0 174.58
    -9 -16 0 180.08
    -9 16 0 156.78
    -9 16 0 163.58
    0 -17 0 3
    0 -17 0 -2.4
    0 -17 0 6.5
    0 17 0 -2
    0 17 0 2.5
    0 17 0 1.4
    -1 -17 0 -2
    1 -17 0 -5.4
    1 -17 0 -1.1
    -1 -17 0 -2.8
    -1 -17 0 6.1
    1 -17 0 -5
    -1 17 0 -6.6
    -1 17 0 2.3
    -1 17 0 -4.1
    1 17 0 -3.3
    -1 17 0 -0.1
    1 17 0 -0.4
    1 17 0 2.4
    -2 -17 0 41.5
    -2 -17 0 31.3
    2 -17 0 36.1
    -2 -17 0 32
    2 -17 0 36.5
    -2 -17 0 35.7
    2 17 0 47.4
    -2 17 0 26
    2 17 0 40.5
    -2 17 0 38.1
    -2 17 0 32.1
    2 17 0 28.9
    -2 17 0 44.6
    3 -17 0 -2.5
    -3 -17 0 -2.1
    -3 -17 0 -4.8
    -3 -17 0 -5.8
    3 -17 0 -1.6
    3 17 0 1.8
    3 17 0 -6
    -3 17 0 -8.7
    -3 17 0 0
    -4 -17 0 -3
    4 -17 0 -3.6
    -4 -17 0 -4.9
    -4 -17 0 -3.2
    -4 17 0 -2.2
    -4 17 0 2.4
    4 17 0 -1.4
    -5 -17 0 -0.3
    -5 -17 0 -4.7
    -5 -17 0 -1.9
    5 -17 0 -1.9
    -5 17 0 0.1
    -5 17 0 -3
    -6 -17 0 89.59
    -6 -17 0 79.59
    6 -17 0 68.99
    -6 -17 0 80.49
    -6 17 0 70.99
    -6 17 0 81.69
    -6 17 0 81.99
    -7 -17 0 88.79
    -7 -17 0 66.49
    7 -17 0 75.29
    -7 -17 0 68.29
    -7 17 0 47.1
    -7 17 0 64.19
    -7 17 0 52.89
    -8 -17 0 -8.6
    -8 -17 0 3
    -8 -17 0 7
    -8 17 0 -2.7
    -8 17 0 -5.4
    -8 17 0 -15.4
    0 -18 0 6.8
    0 -18 0 8.7
    0 -18 0 8.3
    0 18 0 5.1
    0 18 0 7.3
    1 -18 0 151.68
    -1 -18 0 125.19
    -1 -18 0 128.69
    -1 -18 0 139.99
    1 -18 0 150.28
    -1 18 0 137.09
    -1 18 0 147.59
    1 18 0 116.59
    1 18 0 143.89
    -2 -18 0 423.36
    -2 -18 0 393.26
    2 -18 0 404.76
    -2 -18 0 407.96
    2 -18 0 412.06
    -2 18 0 428.36
    -2 18 0 390.46
    2 18 0 409.86
    2 18 0 405.36
    3 -18 0 192.68
    -3 -18 0 206.78
    -3 -18 0 198.78
    3 -18 0 192.38
    -3 -18 0 193.68
    3 18 0 202.88
    -3 18 0 187.98
    3 18 0 187.18
    -3 18 0 193.68
    -4 -18 0 176.58
    -4 -18 0 191.08
    4 -18 0 184.28
    -4 -18 0 195.48
    -4 18 0 177.78
    4 18 0 175.48
    -4 18 0 177.58
    -5 -18 0 111.69
    5 -18 0 125.69
    -5 -18 0 117.09
    -5 -18 0 123.19
    -5 18 0 121.49
    -5 18 0 113.29
    -6 -18 0 183.28
    -6 -18 0 197.88
    -6 -18 0 189.58
    6 -18 0 166.98
    -6 18 0 191.78
    -6 18 0 163.18
    -6 18 0 212.38
    -7 -18 0 248.28
    7 -18 0 232.38
    -7 -18 0 236.48
    -7 -18 0 219.08
    -7 18 0 222.48
    -7 18 0 199.88
    -7 18 0 225.78
    -8 -18 0 30.3
    -8 -18 0 31.2
    -8 -18 0 35.3
    -8 18 0 28.5
    -8 18 0 39.7
    -8 18 0 21.4
    0 -19 0 -3.5
    0 -19 0 -4.2
    0 -19 0 -2.1
    0 19 0 0.7
    0 19 0 -4.5
    -1 -19 0 328.77
    1 -19 0 338.97
    -1 -19 0 341.07
    -1 -19 0 338.67
    1 -19 0 354.16
    -1 19 0 348.07
    1 19 0 346.47
    -1 19 0 358.16
    1 19 0 323.37
    -2 -19 0 15.9
    2 -19 0 17.6
    2 -19 0 19.1
    -2 -19 0 11.6
    -2 -19 0 16.8
    -2 19 0 18.3
    -2 19 0 16.9
    2 19 0 12.2
    2 19 0 15.6
    3 -19 0 20.2
    -3 -19 0 30.2
    -3 -19 0 15.6
    -3 -19 0 18.7
    3 -19 0 25.9
    -3 19 0 23.8
    3 19 0 21.4
    -3 19 0 8.4
    -4 -19 0 85.09
    -4 -19 0 96.09
    4 -19 0 100.49
    -4 -19 0 106.59
    -4 19 0 119.89
    -4 19 0 97.39
    4 19 0 109.99
    -5 -19 0 -3.8
    5 -19 0 -4.2
    -5 -19 0 10.6
    -5 -19 0 -2.9
    -5 19 0 5.7
    -5 19 0 5.8
    -6 -19 0 41
    -6 -19 0 40.6
    -6 -19 0 43.4
    6 -19 0 36.5
    -6 19 0 29.8
    -6 19 0 31.8
    -6 19 0 42.4
    -7 -19 0 40.2
    7 -19 0 41.2
    -7 -19 0 39.7
    -7 -19 0 46
    -7 19 0 27.8
    -7 19 0 43.7
    -7 19 0 30.5
    0 -20 0 4.8
    0 -20 0 8.5
    0 -20 0 4.7
    0 20 0 6.5
    0 20 0 2.2
    -1 -20 0 199.78
    -1 -20 0 181.08
    -1 -20 0 201.98
    1 -20 0 174.88
    1 -20 0 210.88
    1 20 0 194.58
    -1 20 0 219.38
    1 20 0 182.18
    -1 20 0 192.68
    -2 -20 0 542.65
    2 -20 0 554.24
    -2 -20 0 572.44
    2 -20 0 521.95
    -2 -20 0 541.15
    -2 20 0 501.15
    2 20 0 499.55
    2 20 0 530.85
    -2 20 0 564.34
    -3 -20 0 299.17
    -3 -20 0 301.17
    3 -20 0 312.47
    -3 -20 0 303.67
    -3 20 0 285.87
    3 20 0 300.97
    -3 20 0 330.67
    -4 -20 0 12.5
    4 -20 0 14.6
    -4 -20 0 12.5
    -4 -20 0 4.3
    4 20 0 10.6
    -4 20 0 17.8
    -4 20 0 8.3
    -5 -20 0 3.2
    -5 -20 0 5
    5 -20 0 4.4
    -5 -20 0 6.7
    -5 20 0 4.7
    -5 20 0 12.7
    -6 -20 0 144.39
    6 -20 0 175.88
    -6 -20 0 184.48
    -6 -20 0 188.38
    -6 20 0 149.19
    -6 20 0 173.68
    -6 20 0 165.58
    0 -21 0 -6
    0 -21 0 2.2
    0 21 0 -1.6
    0 21 0 0
    1 -21 0 141.19
    -1 -21 0 114.99
    -1 -21 0 135.49
    -1 -21 0 136.59
    1 21 0 124.29
    1 21 0 87.59
    -1 21 0 125.59
    -1 21 0 125.99
    -2 -21 0 54.79
    -2 -21 0 55.49
    2 -21 0 59.59
    -2 -21 0 48.2
    2 21 0 55.19
    -2 21 0 55.19
    -2 21 0 51.49
    3 -21 0 214.58
    -3 -21 0 220.38
    -3 -21 0 254.57
    -3 -21 0 233.18
    -3 21 0 265.37
    3 21 0 255.67
    -3 21 0 214.68
    -4 -21 0 347.77
    4 -21 0 336.27
    -4 -21 0 371.36
    -4 -21 0 364.06
    -4 21 0 336.77
    -4 21 0 343.67
    4 21 0 331.57
    5 -21 0 39.5
    -5 -21 0 19
    -5 -21 0 24.8
    -5 -21 0 13.3
    -5 21 0 19.2
    -5 21 0 24.2
    0 -22 0 65.89
    0 22 0 63.79
    0 22 0 78.29
    1 -22 0 55.89
    -1 -22 0 59.89
    -1 -22 0 60.09
    1 22 0 57.39
    -1 22 0 67.19
    1 22 0 59.29
    -1 22 0 61.69
    2 -22 0 670.83
    -2 -22 0 694.43
    -2 -22 0 732.53
    -2 22 0 710.23
    -2 22 0 645.24
    2 22 0 692.73
    -3 -22 0 452.15
    -3 -22 0 469.95
    3 -22 0 444.36
    -3 22 0 474.55
    -3 22 0 418.86
    3 22 0 472.15
    -4 -22 0 23.6
    4 -22 0 24.4
    -4 22 0 18.2
    -4 22 0 10.2
    0 -23 0 -7.4
    0 23 0 0.6
    0 23 0 -6
    -1 -23 0 331.27
    1 -23 0 328.27
    -1 -23 0 297.77
    -1 23 0 248.58
    1 23 0 302.67
    -1 23 0 277.07
    -2 -23 0 70.09
    2 -23 0 69.09
    -2 -23 0 55.79
    2 23 0 64.89
    -2 23 0 66.69
    -2 23 0 47.6
    -3 -23 0 231.08
    3 -23 0 233.48
    -3 -23 0 211.38
    3 23 0 192.98
    -3 23 0 237.38
    -3 23 0 231.88
    -12 0 1 -7.5
    -12 0 1 -2.6
    -11 0 1 -13.7
    -11 0 1 -4.4
    -11 0 1 -1.8
    -10 0 1 -1.4
    -10 0 1 9.6
    -10 0 1 -1.5
    -9 0 1 9
    -9 0 1 6.6
    -9 0 1 7.3
    -9 0 1 0.9
    -9 0 1 4
    -8 0 1 5.5
    -8 0 1 5.3
    -8 0 1 -0.1
    -8 0 1 2.9
    -8 0 1 2.5
    -7 0 1 0.2
    -7 0 1 1
    -7 0 1 0.6
    -7 0 1 -0.2
    -7 0 1 2.5
    -6 0 1 -1.2
    -6 0 1 -0.4
    -6 0 1 -0.9
    -6 0 1 3.4
    -5 0 1 4
    -5 0 1 -2.9
    -5 0 1 1.5
    -4 0 1 -1
    -4 0 1 -2.6
    4 0 -1 -1.5
    -4 0 1 -3.9
    3 0 -1 1.4
    -3 0 1 0.4
    -3 0 1 1.4
    -3 0 1 3.5
    -2 0 1 2.2
    2 0 -1 -4.8
    -2 0 1 -7
    -2 0 1 -4.5
    -1 0 1 -1.6
    1 0 -1 -1.1
    0 0 1 -3.5
    0 0 -1 -3.3
    0 0 -1 -3.1
    0 0 1 -3.1
    0 0 -1 -3.1
    0 0 1 -3.1
    1 0 1 -1.3
    -1 0 -1 -1.1
    1 0 1 1.5
    -2 0 -1 1.5
    2 0 1 0.6
    -2 0 -1 -0.7
    2 0 1 1.7
    -2 0 -1 8.5
    -2 0 -1 1.6
    -3 0 -1 4
    -3 0 -1 3.2
    3 0 1 -0.9
    -3 0 -1 1.2
    -3 0 -1 -2
    -3 0 -1 -1.4
    -4 0 -1 -2.1
    4 0 1 -2.8
    -4 0 -1 0.4
    -4 0 -1 1.3
    -4 0 -1 -1.5
    4 0 1 3.7
    -4 0 -1 1.1
    5 0 1 2
    5 0 1 -0.5
    -5 0 -1 1.4
    -5 0 -1 3.2
    -5 0 -1 -0.8
    -5 0 -1 0.5
    -5 0 -1 0.3
    -5 0 -1 2.8
    -6 0 -1 0.9
    -6 0 -1 1.7
    -6 0 -1 5.1
    -6 0 -1 5
    6 0 1 -0.4
    -6 0 -1 2
    -6 0 -1 0.2
    -6 0 -1 -1
    -7 0 -1 5.8
    7 0 1 -1.7
    -7 0 -1 2.5
    -7 0 -1 0.1
    -7 0 -1 -0.5
    -7 0 -1 -2.5
    -7 0 -1 2.9
    -7 0 -1 1.7
    -8 0 -1 -4.1
    -8 0 -1 -2.4
    -8 0 -1 -2.2
    -8 0 -1 0.4
    8 0 1 -0.7
    -9 0 -1 5.1
    -9 0 -1 2.4
    -9 0 -1 1.2
    -9 0 -1 2.3
    -10 0 -1 2
    -10 0 -1 2.2
    -10 0 -1 4.7
    -11 0 -1 4.2
    -11 0 -1 -6.1
    -11 0 -1 5
    -12 0 -1 -1.4
    -12 0 -1 -8.6
    -12 -1 1 3.4
    -12 -1 1 5.2
    -12 1 1 7.1
    -12 1 1 2.3
    -11 -1 1 2.1
    -11 -1 1 4.5
    -11 1 1 -0.6
    -11 1 1 7.1
    -11 1 1 4.4
    -10 -1 1 9.1
    -10 -1 1 -0.6
    -10 -1 1 2.8
    -10 -1 1 1.3
    -10 1 1 -1.7
    -10 1 1 1.8
    -10 1 1 9.2
    -9 -1 1 33.2
    -9 -1 1 20.5
    -9 -1 1 22.4
    -9 -1 1 19.7
    -9 -1 1 18.7
    -9 -1 1 22.7
    -9 1 1 18
    -9 1 1 17.7
    -9 1 1 29.4
    -9 1 1 36.6
    -9 1 1 33
    -9 1 1 24.1
    -8 -1 1 99.09
    -8 -1 1 102.59
    -8 -1 1 95.09
    -8 -1 1 96.19
    -8 -1 1 87.19
    -8 1 1 100.79
    -8 1 1 103.09
    -8 1 1 98.29
    -8 1 1 90.29
    -8 1 1 98.89
    -7 -1 1 4.1
    -7 -1 1 8.6
    -7 -1 1 4.6
    -7 -1 1 7.7
    -7 1 1 11
    -7 1 1 12.7
    -7 1 1 10.2
    -7 1 1 1.6
    -6 -1 1 44.1
    -6 -1 1 37.9
    -6 -1 1 39.2
    -6 -1 1 37.9
    -6 1 1 38
    -6 1 1 38.4
    -6 1 1 32.3
    6 1 -1 35.1
    -6 1 1 30
    -5 -1 1 273.57
    -5 -1 1 268.77
    -5 -1 1 264.37
    5 -1 -1 258.67
    -5 -1 1 279.37
    -5 1 1 263.87
    5 1 -1 273.97
    -5 1 1 268.07
    -5 1 1 265.57
    -5 1 1 278.37
    -4 -1 1 88.39
    -4 -1 1 88.49
    -4 -1 1 87.19
    -4 -1 1 76.99
    4 -1 -1 81.49
    -4 1 1 77.69
    -4 1 1 78.99
    4 1 -1 87.59
    -4 1 1 81.69
    4 1 -1 84.39
    -4 1 1 76.79
    -3 -1 1 511.35
    -3 -1 1 542.45
    3 -1 -1 526.85
    -3 -1 1 519.95
    -3 -1 1 520.45
    3 1 -1 532.35
    -3 1 1 519.75
    -3 1 1 507.15
    3 1 -1 526.75
    -3 1 1 515.65
    -3 1 1 522.45
    -2 -1 1 161.38
    -2 -1 1 157.78
    -2 -1 1 155.28
    -2 -1 1 160.38
    -2 1 1 164.58
    -2 1 1 161.28
    -2 1 1 163.18
    2 1 -1 168.48
    2 1 -1 162.88
    2 1 -1 161.88
    0 -1 -1 -4.4
    0 -1 -1 -4.4
    0 -1 1 -4.4
    0 -1 1 -4.3
    0 -1 1 -4.1
    0 -1 -1 -4.3
    0 -1 -1 -3.7
    0 -1 1 -3.9
    0 -1 -1 -4.5
    0 -1 1 -4
    0 -1 -1 -4.2
    0 -1 1 -4.1
    0 1 -1 -4.6
    0 1 1 -4.2
    0 1 1 -4.1
    0 1 -1 -4.2
    0 1 -1 -4
    0 1 -1 -4.1
    0 1 -1 -4
    0 1 1 -4
    0 1 -1 -4.1
    0 1 1 -4.1
    0 1 1 -4.2
    0 1 -1 -4.3
    -1 -1 -1 341.97
    1 -1 1 402.86
    1 -1 1 362.56
    1 -1 1 306.17
    1 -1 1 355.26
    -1 1 -1 318.67
    1 1 1 337.07
    1 1 1 324.77
    1 1 1 422.16
    -1 1 -1 418.76
    2 -1 1 10.8
    -2 -1 -1 11.6
    -2 -1 -1 12.2
    -2 -1 -1 15.6
    -2 -1 -1 13.2
    -2 -1 -1 17.3
    2 -1 1 10.5
    -2 -1 -1 10.8
    2 -1 1 11.5
    -2 1 -1 14.5
    2 1 1 11.6
    -2 1 -1 14.5
    2 1 1 13.2
    2 1 1 11.8
    -2 1 -1 11.8
    -2 1 -1 14.4
    2 1 1 12.4
    -3 -1 -1 165.98
    3 -1 1 164.98
    -3 -1 -1 178.88
    -3 -1 -1 165.68
    -3 -1 -1 169.38
    -3 -1 -1 171.38
    3 -1 1 169.28
    -3 -1 -1 166.28
    -3 1 -1 172.28
    -3 1 -1 173.08
    -3 1 -1 170.88
    3 1 1 193.38
    3 1 1 169.38
    -3 1 -1 169.08
    -3 1 -1 175.48
    3 1 1 175.58
    4 -1 1 41.7
    -4 -1 -1 39.6
    -4 -1 -1 40.3
    -4 -1 -1 34.8
    -4 -1 -1 46.2
    4 -1 1 43.3
    -4 -1 -1 38.5
    -4 -1 -1 29.2
    -4 1 -1 51.69
    4 1 1 38
    -4 1 -1 38.2
    -4 1 -1 38.2
    4 1 1 43.1
    4 1 1 34.8
    -4 1 -1 39.3
    -4 1 -1 32.2
    -5 -1 -1 7.5
    -5 -1 -1 9.3
    -5 -1 -1 11.7
    -5 -1 -1 7.3
    -5 -1 -1 12.9
    5 -1 1 8.1
    -5 -1 -1 9.7
    5 -1 1 18.1
    -5 1 -1 6.4
    5 1 1 7.6
    -5 1 -1 8.2
    5 1 1 5.9
    -5 1 -1 10.1
    -5 1 -1 10.7
    -5 1 -1 5.6
    -6 -1 -1 365.86
    -6 -1 -1 373.46
    -6 -1 -1 348.67
    -6 -1 -1 368.06
    -6 -1 -1 370.86
    6 -1 1 383.76
    -6 -1 -1 375.56
    -6 -1 -1 391.06
    -6 1 -1 374.76
    -6 1 -1 372.56
    -6 1 -1 368.56
    -6 1 -1 355.06
    6 1 1 366.06
    -6 1 -1 388.66
    7 -1 1 5.4
    -7 -1 -1 12.8
    -7 -1 -1 13.9
    -7 -1 -1 7.3
    -7 -1 -1 14.5
    -7 -1 -1 11.3
    -7 -1 -1 12.7
    7 1 1 12.1
    -7 1 -1 10.7
    -7 1 -1 12
    -7 1 -1 8
    -7 1 -1 13
    -7 1 -1 10.4
    -7 1 -1 8.8
    -8 -1 -1 232.98
    -8 -1 -1 244.98
    -8 -1 -1 252.37
    -8 -1 -1 254.17
    -8 1 -1 286.87
    -8 1 -1 251.57
    -8 1 -1 248.68
    -8 1 -1 235.38
    8 1 1 250.67
    -9 -1 -1 -0.4
    -9 -1 -1 2.4
    -9 -1 -1 6.5
    -9 -1 -1 -0.2
    -9 1 -1 -4.9
    -9 1 -1 2.3
    -9 1 -1 4.7
    -9 1 -1 0.3
    -10 -1 -1 8.6
    -10 -1 -1 4.8
    -10 -1 -1 7.3
    -10 1 -1 13.5
    -10 1 -1 11.9
    -10 1 -1 9.6
    -11 -1 -1 10.9
    -11 -1 -1 1.6
    -11 1 -1 0.5
    -11 1 -1 5.4
    -11 1 -1 1.3
    -12 -1 -1 -2.8
    -12 -1 -1 -2.1
    -12 1 -1 0
    -12 1 -1 -1.8
    -12 -2 1 83.29
    -12 -2 1 84.99
    -12 2 1 75.89
    -12 2 1 87.59
    -11 -2 1 8.1
    -11 -2 1 -4.9
    -11 2 1 -6.7
    -11 2 1 -5.8
    -11 2 1 -6
    -10 -2 1 162.08
    -10 -2 1 148.69
    -10 -2 1 182.18
    -10 -2 1 147.19
    -10 2 1 176.08
    -10 2 1 143.29
    -10 2 1 159.48
    -9 -2 1 172.68
    -9 -2 1 166.28
    -9 -2 1 158.98
    -9 -2 1 163.58
    -9 -2 1 161.98
    -9 -2 1 168.28
    -9 2 1 172.08
    -9 2 1 170.68
    -9 2 1 182.98
    -9 2 1 164.88
    -9 2 1 165.38
    -9 2 1 173.38
    -8 -2 1 9.6
    -8 -2 1 7.6
    -8 -2 1 7.5
    -8 -2 1 3
    -8 -2 1 8.4
    -8 2 1 9.2
    -8 2 1 5.1
    -8 2 1 7.7
    -8 2 1 6.6
    -8 2 1 11.3
    -7 -2 1 543.25
    -7 -2 1 575.04
    -7 -2 1 576.14
    -7 -2 1 582.14
    -7 2 1 563.04
    -7 2 1 553.84
    -7 2 1 568.44
    -7 2 1 566.44
    -7 2 1 574.14
    -6 -2 1 4.6
    -6 -2 1 4.8
    -6 -2 1 6.2
    6 -2 -1 8.6
    -6 -2 1 4.9
    -6 2 1 3.8
    6 2 -1 4.6
    -6 2 1 11.1
    -6 2 1 6.5
    -6 2 1 7.7
    6 2 -1 7.8
    -6 2 1 5.5
    5 -2 -1 1146.29
    -5 -2 1 1126.69
    -5 -2 1 1184.68
    -5 -2 1 1098.99
    -5 -2 1 1141.59
    -5 2 1 1134.79
    -5 2 1 1102.39
    5 2 -1 1129.39
    -5 2 1 1125.39
    5 2 -1 1090.59
    -5 2 1 1095.69
    -5 2 1 1143.19
    -4 -2 1 96.99
    4 -2 -1 120.39
    -4 -2 1 107.89
    -4 -2 1 118.09
    -4 -2 1 108.69
    4 2 -1 110.19
    4 2 -1 108.89
    -4 2 1 104.79
    -4 2 1 100.29
    -4 2 1 108.69
    -4 2 1 111.79
    3 -2 -1 474.95
    -3 -2 1 479.95
    -3 -2 1 483.85
    -3 -2 1 474.75
    -3 -2 1 461.55
    -3 -2 1 478.85
    -3 2 1 473.65
    -3 2 1 470.55
    3 2 -1 472.85
    3 2 -1 470.35
    3 2 -1 481.55
    -3 2 1 482.55
    -3 2 1 461.15
    -2 -2 1 942.41
    -2 -2 1 833.12
    2 -2 -1 920.01
    2 -2 -1 935.41
    -2 -2 1 931.31
    2 -2 -1 930.31
    -2 -2 1 933.51
    2 2 -1 941.31
    -2 2 1 938.31
    2 2 -1 926.61
    -2 2 1 925.81
    2 2 -1 940.01
    2 2 -1 923.21
    -2 2 1 913.21
    -1 -2 1 399.26
    1 -2 -1 404.96
    1 -2 -1 355.56
    1 -2 -1 399.66
    -1 -2 1 318.37
    1 2 -1 409.56
    -1 2 1 358.26
    1 2 -1 345.47
    1 2 -1 407.06
    1 2 -1 400.26
    1 2 -1 393.06
    -1 -2 -1 6
    1 -2 1 6.9
    -1 -2 -1 13
    -1 -2 -1 13
    1 -2 1 10.4
    -1 -2 -1 5.7
    -1 -2 -1 4.8
    1 -2 1 7.4
    1 -2 1 4.1
    1 -2 1 9.9
    -1 2 -1 5.8
    1 2 1 5
    1 2 1 8.5
    1 2 1 2.8
    -1 2 -1 6.6
    -1 2 -1 2.8
    -1 2 -1 2.9
    1 2 1 3.7
    -1 2 -1 5.4
    -1 2 -1 5.7
    1 2 1 5.3
    2 -2 1 326.07
    -2 -2 -1 323.77
    -2 -2 -1 331.67
    -2 -2 -1 330.37
    -2 -2 -1 326.17
    2 -2 1 325.67
    2 -2 1 333.17
    -2 -2 -1 317.57
    -2 -2 -1 323.77
    2 -2 1 336.27
    -2 2 -1 327.97
    -2 2 -1 330.67
    -2 2 -1 331.67
    -2 2 -1 331.07
    2 2 1 350.06
    2 2 1 327.17
    -2 2 -1 313.87
    2 2 1 318.37
    2 2 1 345.37
    2 2 1 315.97
    -2 2 -1 336.37
    -3 -2 -1 25.6
    -3 -2 -1 23.2
    3 -2 1 21.6
    -3 -2 -1 21.5
    3 -2 1 22.1
    -3 -2 -1 20
    3 -2 1 23.2
    -3 -2 -1 23.4
    -3 -2 -1 19.1
    3 2 1 25.8
    -3 2 -1 24
    3 2 1 22.2
    -3 2 -1 19.4
    3 2 1 21.3
    -3 2 -1 22.2
    -3 2 -1 22.9
    -4 -2 -1 934.71
    4 -2 1 843.02
    -4 -2 -1 969.4
    -4 -2 -1 940.91
    -4 -2 -1 926.41
    4 -2 1 954.2
    -4 -2 -1 923.61
    -4 -2 -1 936.51
    -4 2 -1 947.71
    -4 2 -1 914.21
    -4 2 -1 923.41
    -4 2 -1 948.31
    4 2 1 928.51
    4 2 1 936.81
    4 2 1 949.11
    -5 -2 -1 32.3
    -5 -2 -1 27.4
    5 -2 1 32.5
    -5 -2 -1 31.7
    -5 -2 -1 35.2
    -5 -2 -1 33.9
    5 -2 1 37.4
    -5 -2 -1 29.4
    -5 2 -1 31
    5 2 1 24.6
    5 2 1 35.7
    5 2 1 35.8
    -5 2 -1 31.8
    -5 2 -1 30.4
    -5 2 -1 30.7
    -5 2 -1 31.1
    -6 -2 -1 534.35
    6 -2 1 473.25
    -6 -2 -1 485.95
    -6 -2 -1 481.35
    -6 -2 -1 480.15
    -6 -2 -1 482.05
    -6 -2 -1 491.25
    -6 2 -1 498.15
    -6 2 -1 513.75
    -6 2 -1 499.55
    -6 2 -1 477.05
    -6 2 -1 467.35
    6 2 1 481.85
    7 -2 1 11.3
    -7 -2 -1 21.7
    -7 -2 -1 12.4
    -7 -2 -1 10.7
    -7 -2 -1 15
    -7 -2 -1 13.8
    -7 2 -1 8.8
    -7 2 -1 12.7
    -7 2 -1 9.6
    -7 2 -1 9.6
    7 2 1 12.3
    -7 2 -1 10.6
    -8 -2 -1 -1.3
    -8 -2 -1 1.7
    -8 -2 -1 0.4
    -8 -2 -1 3.4
    -8 -2 -1 3.5
    -8 -2 -1 -3.7
    -8 2 -1 3.5
    -8 2 -1 0.5
    8 2 1 3.6
    -8 2 -1 0
    -8 2 -1 1.2
    -9 -2 -1 182.88
    -9 -2 -1 167.18
    -9 -2 -1 170.18
    -9 -2 -1 203.68
    -9 2 -1 168.48
    -9 2 -1 176.68
    -9 2 -1 202.98
    -9 2 -1 157.38
    -9 2 -1 185.58
    -10 -2 -1 13.9
    -10 -2 -1 0.9
    -10 -2 -1 2.2
    -10 2 -1 7.2
    -10 2 -1 8.4
    -10 2 -1 1
    -11 -2 -1 59.59
    -11 -2 -1 46.5
    -11 2 -1 47.8
    -11 2 -1 44.7
    -11 2 -1 36.6
    -12 -2 -1 34.9
    -12 -2 -1 24.1
    -12 2 -1 33.4
    -12 2 -1 37.7
    -12 -3 1 18.2
    -12 -3 1 15.5
    -12 3 1 13.6
    -12 3 1 8.5
    -12 3 1 8.1
    -11 -3 1 101.59
    -11 -3 1 84.59
    -11 3 1 94.59
    -11 3 1 91.89
    -11 3 1 79.49
    -10 -3 1 120.79
    -10 -3 1 98.29
    -10 -3 1 92.69
    -10 -3 1 85.89
    -10 3 1 124.69
    -10 3 1 99.29
    -10 3 1 83.89
    -9 -3 1 258.37
    -9 -3 1 260.97
    -9 -3 1 251.57
    -9 -3 1 280.67
    -9 -3 1 248.08
    -9 3 1 262.87
    -9 3 1 263.87
    -9 3 1 248.38
    -9 3 1 256.17
    -8 -3 1 295.77
    -8 -3 1 275.07
    -8 -3 1 260.97
    -8 -3 1 325.87
    -8 -3 1 307.37
    -8 -3 1 295.17
    -8 3 1 307.97
    -8 3 1 303.87
    -8 3 1 297.27
    -8 3 1 285.47
    -8 3 1 287.47
    -8 3 1 304.57
    -7 -3 1 80.19
    -7 -3 1 83.99
    -7 -3 1 76.19
    -7 -3 1 77.39
    -7 -3 1 74.59
    -7 -3 1 67.39
    -7 3 1 83.59
    -7 3 1 76.89
    7 3 -1 85.39
    -7 3 1 80.09
    -7 3 1 78.49
    -7 3 1 78.89
    -6 -3 1 779.72
    6 -3 -1 781.82
    -6 -3 1 761.12
    -6 -3 1 784.32
    -6 -3 1 800.52
    -6 -3 1 796.32
    -6 -3 1 761.92
    -6 3 1 759.22
    -6 3 1 778.42
    6 3 -1 798.22
    -6 3 1 780.02
    6 3 -1 765.02
    -6 3 1 779.32
    -6 3 1 752.92
    -5 -3 1 5.9
    -5 -3 1 4.9
    -5 -3 1 3
    -5 -3 1 5
    -5 -3 1 1.2
    -5 -3 1 11
    5 -3 -1 3.9
    -5 3 1 6.4
    -5 3 1 5.3
    5 3 -1 4.3
    -5 3 1 4.4
    -5 3 1 -0.1
    5 3 -1 7
    -4 -3 1 928.71
    -4 -3 1 947.31
    -4 -3 1 942.91
    4 -3 -1 947.11
    -4 -3 1 903.01
    -4 -3 1 942.71
    4 3 -1 941.81
    -4 3 1 931.81
    -4 3 1 882.71
    4 3 -1 954.3
    -4 3 1 944.61
    4 3 -1 952.8
    -4 3 1 951.3
    -3 -3 1 474.05
    3 -3 -1 485.85
    -3 -3 1 485.25
    -3 -3 1 491.45
    -3 -3 1 478.05
    3 -3 -1 476.35
    3 -3 -1 478.85
    -3 -3 1 477.25
    -3 -3 1 480.25
    -3 3 1 477.15
    3 3 -1 492.45
    -3 3 1 494.85
    3 3 -1 478.85
    3 3 -1 494.35
    -3 3 1 475.35
    -2 -3 1 291.67
    -2 -3 1 282.57
    2 -3 -1 285.67
    -2 -3 1 293.17
    -2 -3 1 296.57
    -2 -3 1 288.17
    2 -3 -1 283.67
    -2 -3 1 294.67
    2 -3 -1 291.87
    2 3 -1 280.67
    -2 3 1 284.27
    2 3 -1 284.37
    2 3 -1 290.97
    -2 3 1 278.67
    -2 3 1 294.37
    -2 3 1 282.37
    2 3 -1 293.37
    -1 -3 1 2126.39
    -1 -3 1 2207.98
    1 -3 -1 2171.98
    1 -3 -1 2151.28
    -1 -3 1 2129.19
    -1 -3 1 2155.68
    1 -3 -1 2101.99
    -1 -3 1 2197.18
    -1 -3 1 2107.39
    -1 -3 1 2168.78
    1 3 -1 2176.68
    1 3 -1 2171.18
    1 3 -1 2014.2
    1 3 -1 2415.86
    -1 3 1 2189.08
    1 3 -1 2160.58
    -1 3 1 2119.59
    1 3 -1 2125.49
    -1 3 1 2118.49
    1 3 -1 2173.88
    -1 3 1 2166.08
    -1 3 1 2148.39
    0 -3 1 1607.94
    0 -3 1 1691.03
    0 -3 -1 1619.14
    0 -3 1 1729.23
    0 -3 -1 1694.83
    0 -3 -1 1684.93
    0 -3 1 1713.43
    0 -3 -1 1636.24
    0 -3 -1 1643.34
    0 -3 -1 1682.13
    0 -3 1 1690.13
    0 -3 1 1608.34
    0 3 1 1632.44
    0 3 1 1653.13
    0 3 -1 1640.84
    0 3 -1 1559.04
    0 3 -1 1732.83
    0 3 -1 1594.54
    0 3 1 1625.34
    0 3 -1 1679.33
    0 3 1 1701.53
    0 3 -1 1716.53
    1 -3 1 1753.72
    1 -3 1 1757.02
    -1 -3 -1 1735.83
    -1 -3 -1 1705.73
    -1 -3 -1 1739.33
    -1 -3 -1 1744.53
    1 -3 1 1820.82
    -1 -3 -1 1739.13
    1 -3 1 1721.83
    1 -3 1 1765.32
    -1 -3 -1 1781.82
    1 3 1 1708.43
    1 3 1 1710.53
    1 3 1 1799.72
    -1 3 -1 1766.92
    -1 3 -1 1764.02
    1 3 1 1673.53
    -1 3 -1 1774.02
    1 3 1 1717.23
    -1 3 -1 1702.73
    2 -3 1 165.88
    2 -3 1 156.18
    -2 -3 -1 151.48
    -2 -3 -1 164.68
    -2 -3 -1 157.68
    -2 -3 -1 153.38
    -2 -3 -1 141.79
    2 -3 1 158.98
    -2 3 -1 152.28
    -2 3 -1 160.98
    -2 3 -1 159.08
    2 3 1 154.08
    2 3 1 159.68
    -2 3 -1 153.38
    2 3 1 156.48
    2 3 1 155.28
    2 3 1 150.48
    -2 3 -1 150.78
    -2 3 -1 155.68
    -3 -3 -1 791.72
    -3 -3 -1 813.62
    -3 -3 -1 810.62
    3 -3 1 791.42
    -3 -3 -1 796.12
    -3 -3 -1 852.31
    -3 -3 -1 812.92
    3 -3 1 816.12
    -3 3 -1 790.42
    3 3 1 757.82
    3 3 1 810.92
    -3 3 -1 819.82
    -3 3 -1 820.12
    -3 3 -1 794.32
    -3 3 -1 831.12
    -3 3 -1 806.12
    3 3 1 816.52
    3 3 1 791.62
    -4 -3 -1 112.89
    4 -3 1 106.09
    -4 -3 -1 114.19
    -4 -3 -1 107.29
    -4 -3 -1 102.79
    -4 -3 -1 101.79
    -4 -3 -1 118.79
    4 -3 1 105.09
    -4 3 -1 104.89
    4 3 1 117.29
    -4 3 -1 104.89
    4 3 1 106.29
    -4 3 -1 102.49
    4 3 1 106.09
    -4 3 -1 104.89
    -4 3 -1 106.99
    -5 -3 -1 271.07
    -5 -3 -1 276.77
    -5 -3 -1 288.57
    -5 -3 -1 289.27
    -5 -3 -1 285.67
    -5 -3 -1 298.17
    5 -3 1 282.27
    -5 3 -1 283.17
    -5 3 -1 282.67
    5 3 1 286.57
    5 3 1 283.67
    -5 3 -1 297.57
    5 3 1 296.17
    -5 3 -1 294.97
    -5 3 -1 296.67
    6 -3 1 399.06
    -6 -3 -1 443.16
    -6 -3 -1 438.36
    -6 -3 -1 419.56
    -6 -3 -1 400.96
    -6 -3 -1 396.36
    -6 -3 -1 400.36
    -6 3 -1 404.06
    6 3 1 409.76
    -6 3 -1 396.26
    -6 3 -1 421.96
    -6 3 -1 409.56
    -6 3 -1 399.76
    -6 3 -1 411.26
    6 3 1 393.36
    -7 -3 -1 148.99
    -7 -3 -1 157.08
    -7 -3 -1 153.48
    -7 -3 -1 154.98
    -7 -3 -1 165.28
    -7 3 -1 154.98
    7 3 1 151.08
    -7 3 -1 132.09
    -7 3 -1 154.58
    -7 3 -1 143.79
    -7 3 -1 152.78
    7 3 1 140.19
    -7 3 -1 150.68
    -8 -3 -1 264.97
    -8 -3 -1 258.87
    -8 -3 -1 267.17
    -8 -3 -1 283.27
    -8 -3 -1 279.17
    -8 3 -1 263.47
    -8 3 -1 278.27
    -8 3 -1 250.07
    -8 3 -1 256.97
    -8 3 -1 256.87
    -8 3 -1 291.67
    -9 -3 -1 39.8
    -9 -3 -1 33.5
    -9 -3 -1 29.7
    -9 -3 -1 39.4
    -9 3 -1 38.1
    -9 3 -1 43.1
    -9 3 -1 41.2
    -9 3 -1 32.3
    -10 -3 -1 99.39
    -10 -3 -1 97.09
    -10 -3 -1 83.19
    -10 3 -1 96.59
    -10 3 -1 114.29
    -10 3 -1 88.59
    -11 -3 -1 80.69
    -11 -3 -1 79.09
    -11 3 -1 89.09
    -11 3 -1 82.49
    -11 3 -1 86.29
    -12 -3 -1 64.29
    -12 -3 -1 58.29
    -12 3 -1 63.39
    -12 3 -1 51.09
    -12 3 -1 80.89
    -12 -4 1 115.89
    -12 -4 1 115.09
    -12 4 1 113.69
    -12 4 1 107.19
    -12 4 1 125.19
    -11 -4 1 16.4
    -11 -4 1 5.9
    -11 4 1 -7.7
    -11 4 1 1.7
    -11 4 1 -0.1
    -10 -4 1 251.27
    -10 -4 1 253.57
    -10 -4 1 253.57
    -10 4 1 237.78
    -10 4 1 258.97
    -9 -4 1 92.19
    -9 -4 1 72.49
    -9 -4 1 81.89
    -9 -4 1 72.59
    -9 -4 1 64.09
    -9 4 1 56.59
    -9 4 1 82.89
    -9 4 1 72.49
    -9 4 1 73.29
    -9 4 1 71.09
    -8 -4 1 217.38
    -8 -4 1 213.48
    -8 -4 1 225.28
    -8 -4 1 202.08
    -8 -4 1 227.78
    -8 -4 1 214.18
    -8 4 1 206.18
    -8 4 1 216.38
    -8 4 1 216.98
    -8 4 1 238.18
    8 4 -1 211.88
    -8 4 1 211.18
    -8 4 1 221.88
    -7 -4 1 101.29
    -7 -4 1 95.29
    -7 -4 1 100.99
    -7 -4 1 96.69
    -7 -4 1 111.29
    -7 -4 1 91.09
    -7 4 1 97.49
    7 4 -1 110.09
    -7 4 1 102.99
    -7 4 1 90.39
    -7 4 1 106.19
    -7 4 1 102.49
    -6 -4 1 169.98
    6 -4 -1 175.58
    -6 -4 1 173.18
    -6 -4 1 188.68
    -6 -4 1 179.18
    -6 -4 1 190.18
    -6 -4 1 168.88
    6 4 -1 183.38
    -6 4 1 161.98
    6 4 -1 175.88
    -6 4 1 180.28
    -6 4 1 163.18
    -6 4 1 185.38
    -5 -4 1 418.76
    -5 -4 1 451.85
    -5 -4 1 426.86
    -5 -4 1 419.36
    -5 -4 1 428.96
    -5 -4 1 424.66
    5 -4 -1 422.16
    -5 4 1 433.66
    -5 4 1 425.36
    -5 4 1 420.76
    5 4 -1 421.96
    5 4 -1 427.96
    -5 4 1 430.76
    5 4 -1 426.36
    -4 -4 1 224.38
    -4 -4 1 216.88
    -4 -4 1 199.48
    -4 -4 1 217.48
    4 -4 -1 213.08
    4 -4 -1 218.18
    -4 -4 1 212.28
    -4 -4 1 208.88
    -4 4 1 209.68
    4 4 -1 215.98
    -4 4 1 217.78
    -4 4 1 230.98
    4 4 -1 224.18
    4 4 -1 206.68
    -3 -4 1 960.3
    3 -4 -1 970.2
    3 -4 -1 994.7
    -3 -4 1 973.7
    -3 -4 1 984.8
    3 -4 -1 970.1
    -3 -4 1 939.71
    -3 -4 1 969.3
    -3 -4 1 916.91
    -3 -4 1 989.7
    -3 4 1 1007
    3 4 -1 980.1
    -3 4 1 988.7
    -3 4 1 967
    3 4 -1 970.9
    -3 4 1 996.2
    3 4 -1 1007.6
    -2 -4 1 493.65
    -2 -4 1 461.55
    -2 -4 1 495.25
    2 -4 -1 492.45
    -2 -4 1 455.85
    2 -4 -1 498.55
    -2 -4 1 481.25
    -2 -4 1 496.35
    -2 -4 1 480.75
    2 -4 -1 491.45
    -2 4 1 478.55
    2 4 -1 482.25
    -2 4 1 483.35
    2 4 -1 487.95
    2 4 -1 489.45
    -2 4 1 468.55
    2 4 -1 493.15
    -2 4 1 483.55
    -2 4 1 471.85
    -1 -4 1 1689.23
    -1 -4 1 1701.93
    1 -4 -1 1708.53
    1 -4 -1 1711.93
    -1 -4 1 1673.33
    -1 -4 1 1701.93
    -1 -4 1 1740.53
    1 -4 -1 1642.94
    1 -4 -1 1676.23
    -1 -4 1 1708.93
    1 -4 -1 1741.83
    -1 4 1 1702.03
    1 4 -1 1677.93
    1 4 -1 1739.13
    -1 4 1 1717.23
    -1 4 1 1579.54
    1 4 -1 1710.13
    -1 4 1 1702.13
    -1 4 1 1650.83
    1 4 -1 1701.93
    1 4 -1 1717.93
    -1 4 1 1686.43
    1 4 -1 1707.23
    1 4 -1 1736.53
    0 -4 1 706.23
    0 -4 1 750.82
    0 -4 1 713.43
    0 -4 1 728.23
    0 -4 -1 686.73
    0 -4 -1 707.53
    0 -4 1 747.53
    0 -4 -1 716.83
    0 -4 -1 716.93
    0 -4 -1 728.53
    0 -4 1 745.63
    0 -4 -1 742.53
    0 4 -1 725.23
    0 4 -1 661.43
    0 4 1 733.63
    0 4 -1 726.03
    0 4 1 729.33
    0 4 -1 731.53
    0 4 1 706.83
    0 4 -1 729.83
    0 4 1 750.42
    0 4 1 713.13
    0 4 -1 723.13
    0 4 1 708.83
    0 4 1 729.03
    1 -4 1 1396.46
    -1 -4 -1 1407.66
    -1 -4 -1 1414.56
    1 -4 1 1412.76
    1 -4 1 1402.96
    -1 -4 -1 1387.36
    -1 -4 -1 1361.16
    -1 -4 -1 1367.86
    1 -4 1 1396.66
    -1 -4 -1 1383.86
    1 4 1 1379.76
    -1 4 -1 1369.86
    -1 4 -1 1410.36
    1 4 1 1380.06
    1 4 1 1370.16
    -1 4 -1 1403.96
    -1 4 -1 1385.46
    -1 4 -1 1394.16
    1 4 1 1376.16
    -2 -4 -1 428.76
    2 -4 1 427.66
    -2 -4 -1 440.66
    -2 -4 -1 440.56
    -2 -4 -1 443.06
    2 -4 1 446.26
    2 -4 1 434.76
    2 -4 1 442.76
    -2 -4 -1 437.26
    -2 -4 -1 435.66
    2 -4 1 434.26
    -2 4 -1 432.46
    2 4 1 448.76
    2 4 1 446.66
    -2 4 -1 439.46
    -2 4 -1 442.66
    -2 4 -1 441.26
    2 4 1 436.06
    2 4 1 436.16
    -2 4 -1 441.06
    -2 4 -1 440.36
    3 -4 1 2
    3 -4 1 -2.3
    -3 -4 -1 2.7
    -3 -4 -1 0.4
    -3 -4 -1 1.6
    -3 -4 -1 1.5
    -3 -4 -1 0
    -3 4 -1 3.2
    3 4 1 1.2
    -3 4 -1 0.5
    -3 4 -1 2.5
    3 4 1 3.4
    3 4 1 0.9
    -3 4 -1 0.3
    -3 4 -1 -1.9
    3 4 1 -0.6
    -3 4 -1 1.8
    3 4 1 0.8
    -4 -4 -1 683.83
    -4 -4 -1 696.33
    4 -4 1 705.73
    -4 -4 -1 663.73
    -4 -4 -1 699.23
    4 -4 1 692.93
    -4 -4 -1 687.23
    4 4 1 705.93
    4 4 1 711.33
    -4 4 -1 713.03
    4 4 1 714.93
    -4 4 -1 716.13
    4 4 1 714.23
    -4 4 -1 718.03
    -4 4 -1 711.03
    -4 4 -1 718.33
    -4 4 -1 697.53
    -5 -4 -1 417.56
    -5 -4 -1 441.06
    5 -4 1 423.66
    -5 -4 -1 413.76
    -5 -4 -1 420.56
    -5 -4 -1 452.75
    -5 -4 -1 433.36
    5 -4 1 413.76
    -5 4 -1 425.96
    5 4 1 419.16
    -5 4 -1 425.56
    5 4 1 428.76
    -5 4 -1 426.26
    -5 4 -1 431.06
    5 4 1 417.06
    -5 4 -1 402.56
    -6 -4 -1 156.18
    -6 -4 -1 162.68
    -6 -4 -1 145.49
    -6 -4 -1 147.39
    6 -4 1 149.79
    -6 -4 -1 145.59
    -6 4 -1 157.08
    6 4 1 147.49
    -6 4 -1 150.08
    -6 4 -1 138.29
    -6 4 -1 144.89
    -6 4 -1 144.59
    6 4 1 153.48
    -7 -4 -1 335.17
    -7 -4 -1 332.37
    -7 -4 -1 321.47
    -7 -4 -1 337.37
    -7 -4 -1 322.17
    -7 4 -1 328.47
    -7 4 -1 340.37
    -7 4 -1 323.27
    -7 4 -1 343.27
    -7 4 -1 355.86
    7 4 1 362.36
    -7 4 -1 321.07
    -8 -4 -1 10.1
    -8 -4 -1 8.9
    -8 -4 -1 9.9
    -8 -4 -1 12.4
    -8 -4 -1 10.9
    -8 4 -1 8.8
    -8 4 -1 9.9
    -8 4 -1 14.9
    -8 4 -1 8.6
    -8 4 -1 14.9
    -8 4 -1 13.3
    -9 -4 -1 339.87
    -9 -4 -1 358.36
    -9 -4 -1 342.57
    -9 -4 -1 337.17
    -9 4 -1 373.06
    -9 4 -1 353.16
    -9 4 -1 370.66
    -10 -4 -1 49
    -10 -4 -1 55.19
    -10 -4 -1 41.9
    -10 4 -1 56.39
    -10 4 -1 48.1
    -11 -4 -1 51.49
    -11 -4 -1 61.69
    -11 4 -1 57.09
    -11 4 -1 53.89
    -11 4 -1 68.49
    -12 -4 -1 17.5
    -12 -4 -1 13.9
    -12 4 -1 12.2
    -12 4 -1 0.5
    -12 4 -1 7.7
    -12 -5 1 11.6
    -12 -5 1 2.4
    -12 5 1 3.1
    -12 5 1 5.9
    -12 5 1 -0.4
    -11 -5 1 269.17
    -11 -5 1 264.47
    -11 5 1 272.57
    -11 5 1 265.77
    -10 -5 1 7.4
    -10 -5 1 4.3
    -10 -5 1 0.5
    -10 5 1 3.5
    -10 5 1 9.4
    -9 -5 1 440.16
    -9 -5 1 491.15
    -9 -5 1 447.26
    -9 -5 1 466.95
    -9 -5 1 427.26
    -9 5 1 467.45
    -9 5 1 478.05
    -9 5 1 453.65
    -9 5 1 458.35
    -8 -5 1 60.69
    -8 -5 1 61.89
    -8 -5 1 53.59
    -8 -5 1 57.39
    -8 -5 1 55.49
    -8 -5 1 59.49
    -8 5 1 54.99
    8 5 -1 55.69
    -8 5 1 60.59
    -8 5 1 53.59
    -8 5 1 59.39
    -8 5 1 51.49
    -8 5 1 52.29
    -7 -5 1 35.7
    -7 -5 1 36.4
    -7 -5 1 39.4
    -7 -5 1 35
    -7 -5 1 35.3
    -7 -5 1 39.5
    -7 5 1 35.7
    -7 5 1 32.3
    -7 5 1 38.9
    -7 5 1 37.9
    7 5 -1 35.6
    -7 5 1 39.7
    -6 -5 1 604.94
    -6 -5 1 590.84
    -6 -5 1 634.44
    -6 -5 1 607.24
    -6 -5 1 556.24
    -6 -5 1 604.54
    -6 5 1 617.94
    6 5 -1 610.24
    6 5 -1 594.34
    -6 5 1 616.34
    -6 5 1 618.14
    -6 5 1 606.24
    -5 -5 1 170.48
    -5 -5 1 174.08
    -5 -5 1 172.48
    5 -5 -1 189.08
    -5 -5 1 182.58
    -5 -5 1 173.48
    -5 -5 1 167.78
    5 -5 -1 174.78
    -5 5 1 177.98
    5 5 -1 184.78
    5 5 -1 183.28
    -5 5 1 171.48
    -5 5 1 171.98
    5 5 -1 179.88
    -5 5 1 175.18
    4 -5 -1 1793.92
    -4 -5 1 1766.82
    4 -5 -1 1760.72
    -4 -5 1 1776.32
    -4 -5 1 1796.92
    4 -5 -1 1838.12
    -4 -5 1 1790.32
    -4 -5 1 1753.92
    4 5 -1 1800.12
    4 5 -1 1833.22
    -4 5 1 1779.62
    4 5 -1 1773.22
    -4 5 1 1832.52
    -4 5 1 1813.62
    -4 5 1 1789.62
    -3 -5 1 144.69
    -3 -5 1 138.89
    3 -5 -1 136.49
    -3 -5 1 139.59
    -3 -5 1 133.09
    3 -5 -1 135.29
    3 -5 -1 136.09
    -3 -5 1 135.29
    -3 5 1 146.89
    3 5 -1 150.38
    3 5 -1 134.09
    -3 5 1 138.49
    3 5 -1 142.29
    3 5 -1 133.99
    -3 5 1 137.49
    -3 5 1 136.49
    -3 5 1 136.29
    2 -5 -1 198.68
    2 -5 -1 190.68
    -2 -5 1 179.68
    -2 -5 1 182.18
    -2 -5 1 181.68
    -2 -5 1 198.78
    -2 -5 1 182.28
    -2 -5 1 185.58
    2 -5 -1 187.78
    -2 -5 1 189.18
    2 -5 -1 177.28
    -2 5 1 183.08
    -2 5 1 193.08
    2 5 -1 198.58
    -2 5 1 190.78
    2 5 -1 193.68
    2 5 -1 194.78
    -2 5 1 188.58
    -2 5 1 187.38
    2 5 -1 190.88
    2 5 -1 189.28
    2 5 -1 183.58
    -1 -5 1 20.2
    1 -5 -1 18.4
    -1 -5 1 18.6
    1 -5 -1 21.9
    -1 -5 1 23.3
    -1 -5 1 19.2
    1 -5 -1 22.3
    1 -5 -1 23.1
    1 -5 -1 22.2
    1 5 -1 22.3
    -1 5 1 22.2
    1 5 -1 22.6
    1 5 -1 21.4
    1 5 -1 26.7
    -1 5 1 21.8
    1 5 -1 18.6
    -1 5 1 16.6
    1 5 -1 23
    1 5 -1 23.3
    -1 5 1 19.4
    -1 5 1 20
    -1 5 1 26.3
    0 -5 1 237.98
    0 -5 -1 240.28
    0 -5 1 239.78
    0 -5 -1 238.48
    0 -5 -1 230.98
    0 -5 1 240.28
    0 -5 -1 237.18
    0 -5 1 247.88
    0 -5 -1 235.08
    0 -5 1 242.28
    0 -5 1 243.88
    0 -5 -1 237.28
    0 5 1 243.78
    0 5 1 246.48
    0 5 1 246.98
    0 5 -1 225.28
    0 5 -1 238.38
    0 5 1 240.58
    0 5 1 238.98
    0 5 1 235.48
    0 5 -1 246.08
    0 5 -1 254.67
    0 5 1 244.38
    0 5 -1 242.48
    0 5 -1 248.98
    -1 -5 -1 4
    -1 -5 -1 4.9
    -1 -5 -1 3.8
    1 -5 1 12.3
    -1 -5 -1 8
    -1 -5 -1 4
    -1 -5 -1 8.5
    1 -5 1 2
    1 -5 1 4.7
    1 -5 1 3.7
    -1 -5 -1 3.3
    -1 5 -1 4
    -1 5 -1 11.3
    -1 5 -1 5.4
    1 5 1 7.7
    1 5 1 2.8
    -1 5 -1 3.7
    1 5 1 2.2
    1 5 1 4.9
    1 5 1 8
    -1 5 -1 3.9
    1 5 1 6
    2 -5 1 -0.5
    -2 -5 -1 3
    2 -5 1 1.3
    -2 -5 -1 6.5
    -2 -5 -1 2
    -2 -5 -1 0.7
    2 -5 1 3
    2 -5 1 8.9
    -2 -5 -1 4.1
    -2 -5 -1 3.3
    2 5 1 3
    -2 5 -1 6.9
    -2 5 -1 2
    2 5 1 6.7
    -2 5 -1 1.9
    2 5 1 0.9
    -2 5 -1 -0.3
    2 5 1 2.6
    -3 -5 -1 545.75
    -3 -5 -1 527.15
    3 -5 1 547.25
    3 -5 1 525.85
    -3 -5 -1 531.95
    -3 -5 -1 537.65
    -3 -5 -1 535.35
    -3 -5 -1 606.44
    3 -5 1 577.64
    -3 5 -1 538.75
    3 5 1 559.94
    -3 5 -1 532.85
    3 5 1 525.85
    -3 5 -1 543.05
    -3 5 -1 564.14
    3 5 1 551.94
    -3 5 -1 541.25
    -3 5 -1 525.75
    3 5 1 532.35
    -4 -5 -1 7.8
    4 -5 1 7.5
    4 -5 1 7.6
    -4 -5 -1 9
    -4 -5 -1 7
    -4 -5 -1 5.7
    -4 -5 -1 6.6
    -4 -5 -1 5.3
    -4 5 -1 8.7
    -4 5 -1 7.9
    4 5 1 8.6
    -4 5 -1 6.7
    -4 5 -1 3.5
    -4 5 -1 5.7
    4 5 1 6.5
    -4 5 -1 5.3
    4 5 1 5.9
    4 5 1 5.8
    -5 -5 -1 479.05
    5 -5 1 468.45
    -5 -5 -1 464.05
    -5 -5 -1 481.45
    -5 -5 -1 475.05
    5 -5 1 475.35
    -5 -5 -1 487.75
    5 5 1 465.45
    -5 5 -1 439.56
    -5 5 -1 459.75
    -5 5 -1 477.45
    5 5 1 494.95
    -5 5 -1 480.85
    5 5 1 499.35
    5 5 1 495.75
    -5 5 -1 487.95
    -5 5 -1 474.55
    -6 -5 -1 30.9
    -6 -5 -1 31.5
    -6 -5 -1 31.5
    -6 -5 -1 24.4
    -6 5 -1 35.6
    -6 5 -1 44.5
    6 5 1 22
    -6 5 -1 29.9
    -6 5 -1 16.9
    -6 5 -1 27.6
    -7 -5 -1 53.09
    -7 -5 -1 46.6
    -7 -5 -1 46.5
    -7 -5 -1 45.5
    -7 -5 -1 48.6
    -7 5 -1 39.4
    -7 5 -1 50.09
    -7 5 -1 33.5
    -7 5 -1 50.49
    -7 5 -1 55.79
    7 5 1 31.8
    -8 -5 -1 54.09
    -8 -5 -1 37.1
    -8 -5 -1 47.7
    -8 -5 -1 55.99
    -8 -5 -1 45.2
    -8 -5 -1 48.7
    -8 5 -1 45.4
    -8 5 -1 47.9
    -8 5 -1 38
    -8 5 -1 48
    -8 5 -1 45.3
    8 5 1 45.5
    -8 5 -1 50.39
    -9 -5 -1 70.69
    -9 -5 -1 48.2
    -9 -5 -1 58.79
    -9 -5 -1 78.09
    -9 5 -1 66.79
    -9 5 -1 67.79
    -10 -5 -1 130.39
    -10 -5 -1 160.88
    -10 -5 -1 155.08
    -10 5 -1 157.18
    -10 5 -1 166.98
    -11 -5 -1 17.1
    -11 -5 -1 6.4
    -11 5 -1 12
    -11 5 -1 20
    -12 -5 -1 82.59
    -12 -5 -1 70.29
    -12 5 -1 81.29
    -12 5 -1 77.19
    -12 5 -1 89.59
    -12 -6 1 84.39
    -12 -6 1 94.99
    -12 6 1 91.99
    -12 6 1 104.59
    -12 6 1 90.99
    -11 -6 1 44.8
    -11 -6 1 52.29
    -11 6 1 43.2
    -11 6 1 33.5
    -10 -6 1 297.57
    -10 -6 1 326.57
    -10 -6 1 301.97
    -10 6 1 290.07
    -10 6 1 291.77
    -9 -6 1 7
    -9 -6 1 -0.4
    -9 -6 1 -5.6
    -9 6 1 3.1
    -9 6 1 -1.4
    -9 6 1 1.2
    -9 6 1 -0.6
    -8 -6 1 168.18
    -8 -6 1 174.38
    -8 -6 1 165.58
    -8 -6 1 185.78
    -8 -6 1 184.28
    -8 -6 1 185.98
    -8 6 1 180.18
    -8 6 1 183.88
    -8 6 1 184.98
    -8 6 1 182.68
    8 6 -1 182.08
    -8 6 1 187.88
    -8 6 1 178.08
    -7 -6 1 17.3
    -7 -6 1 19.1
    -7 -6 1 14.5
    -7 -6 1 17.4
    -7 -6 1 11.4
    -7 6 1 14.7
    -7 6 1 10.3
    7 6 -1 14.8
    -7 6 1 16.6
    -7 6 1 15
    -7 6 1 10.5
    -6 -6 1 768.22
    -6 -6 1 776.92
    -6 -6 1 776.32
    -6 -6 1 787.62
    -6 -6 1 789.02
    -6 6 1 799.22
    6 6 -1 778.32
    -6 6 1 777.02
    6 6 -1 794.42
    -6 6 1 785.32
    -6 6 1 773.52
    5 -6 -1 489.75
    -5 -6 1 507.85
    -5 -6 1 486.95
    -5 -6 1 492.25
    5 -6 -1 494.45
    -5 -6 1 516.35
    -5 -6 1 525.05
    -5 6 1 461.25
    -5 6 1 478.65
    5 6 -1 504.75
    -5 6 1 501.05
    -5 6 1 508.05
    -5 6 1 496.35
    5 6 -1 504.05
    -5 6 1 495.85
    -4 -6 1 183.48
    4 -6 -1 178.68
    4 -6 -1 191.38
    4 -6 -1 188.58
    -4 -6 1 187.38
    -4 -6 1 183.58
    -4 -6 1 201.08
    -4 -6 1 184.18
    4 6 -1 186.08
    -4 6 1 194.48
    4 6 -1 188.68
    4 6 -1 196.08
    -4 6 1 196.08
    -4 6 1 196.88
    -4 6 1 189.18
    -4 6 1 197.58
    3 -6 -1 524.15
    3 -6 -1 533.55
    -3 -6 1 521.45
    -3 -6 1 550.74
    3 -6 -1 516.75
    -3 -6 1 499.15
    -3 -6 1 539.45
    -3 -6 1 521.55
    -3 -6 1 524.45
    -3 6 1 517.85
    3 6 -1 547.15
    -3 6 1 560.94
    3 6 -1 526.95
    -3 6 1 508.05
    -3 6 1 545.35
    -3 6 1 533.45
    3 6 -1 552.84
    3 6 -1 529.35
    -2 -6 1 135.29
    -2 -6 1 125.19
    2 -6 -1 140.09
    -2 -6 1 133.39
    -2 -6 1 133.99
    -2 -6 1 126.89
    2 -6 -1 129.79
    2 -6 -1 127.69
    2 -6 -1 148.49
    -2 -6 1 120.09
    -2 -6 1 127.49
    -2 6 1 125.69
    2 6 -1 129.49
    2 6 -1 118.09
    -2 6 1 124.19
    2 6 -1 142.69
    2 6 -1 126.89
    2 6 -1 149.49
    -2 6 1 133.79
    -2 6 1 129.89
    -2 6 1 122.89
    -2 6 1 121.09
    2 6 -1 135.69
    1 -6 -1 742.23
    -1 -6 1 756.82
    -1 -6 1 775.72
    1 -6 -1 742.13
    -1 -6 1 779.82
    -1 -6 1 746.73
    -1 -6 1 737.13
    1 -6 -1 758.72
    1 -6 -1 739.43
    -1 -6 1 742.03
    1 -6 -1 754.62
    1 -6 -1 751.72
    1 6 -1 758.02
    1 6 -1 726.73
    1 6 -1 761.12
    1 6 -1 765.92
    1 6 -1 754.52
    1 6 -1 768.62
    -1 6 1 730.53
    1 6 -1 797.92
    -1 6 1 745.63
    -1 6 1 744.13
    -1 6 1 751.32
    -1 6 1 775.42
    -1 6 1 760.92
    -1 6 1 754.42
    0 -6 -1 92.39
    0 -6 1 84.89
    0 -6 -1 87.99
    0 -6 -1 89.79
    0 -6 1 90.39
    0 -6 -1 88.49
    0 -6 -1 85.89
    0 -6 1 94.99
    0 -6 -1 76.99
    0 6 -1 112.59
    0 6 1 83.89
    0 6 -1 97.79
    0 6 -1 92.29
    0 6 1 89.39
    0 6 -1 94.99
    0 6 1 89.79
    0 6 1 104.09
    0 6 1 81.99
    0 6 -1 87.79
    0 6 1 92.39
    1 -6 1 304.87
    1 -6 1 318.87
    -1 -6 -1 296.37
    1 -6 1 314.27
    -1 -6 -1 292.27
    -1 -6 -1 297.17
    1 -6 1 292.37
    -1 -6 -1 299.57
    -1 -6 -1 300.27
    -1 -6 -1 303.87
    1 6 1 297.87
    -1 6 -1 308.57
    1 6 1 311.07
    -1 6 -1 304.17
    -1 6 -1 313.57
    -1 6 -1 302.57
    1 6 1 310.57
    1 6 1 299.47
    1 6 1 292.47
    -1 6 -1 324.47
    1 6 1 309.37
    -2 -6 -1 247.98
    -2 -6 -1 273.17
    -2 -6 -1 257.37
    2 -6 1 254.67
    2 -6 1 259.97
    -2 -6 -1 264.67
    -2 -6 -1 246.38
    -2 -6 -1 250.27
    2 -6 1 218.58
    2 -6 1 253.57
    2 -6 1 260.57
    -2 6 -1 240.38
    2 6 1 253.67
    2 6 1 261.77
    2 6 1 249.68
    -2 6 -1 258.67
    -2 6 -1 267.77
    2 6 1 256.27
    -2 6 -1 259.67
    2 6 1 245.98
    3 -6 1 343.17
    -3 -6 -1 349.57
    -3 -6 -1 340.87
    3 -6 1 337.37
    -3 -6 -1 342.17
    -3 -6 -1 334.37
    -3 -6 -1 340.77
    -3 -6 -1 363.16
    3 -6 1 333.47
    3 6 1 338.17
    3 6 1 332.57
    -3 6 -1 340.17
    3 6 1 345.07
    3 6 1 358.16
    -3 6 -1 377.76
    3 6 1 337.47
    -3 6 -1 345.67
    -3 6 -1 338.97
    -4 -6 -1 542.55
    4 -6 1 522.85
    -4 -6 -1 535.35
    4 -6 1 536.65
    -4 -6 -1 531.85
    -4 -6 -1 551.54
    -4 -6 -1 545.75
    -4 -6 -1 508.15
    -4 6 -1 549.95
    4 6 1 525.85
    -4 6 -1 529.35
    -4 6 -1 547.65
    -4 6 -1 502.75
    4 6 1 521.65
    4 6 1 555.84
    -4 6 -1 549.85
    4 6 1 515.35
    -4 6 -1 525.85
    -5 -6 -1 49.99
    -5 -6 -1 53.59
    5 -6 1 52.69
    -5 -6 -1 44
    -5 -6 -1 54.19
    -5 -6 -1 51.39
    -5 6 -1 47.8
    -5 6 -1 46.5
    -5 6 -1 57.79
    -5 6 -1 39.5
    5 6 1 51.59
    -5 6 -1 53.99
    5 6 1 51.19
    -5 6 -1 50.19
    -6 -6 -1 250.87
    -6 -6 -1 249.58
    6 -6 1 248.28
    -6 -6 -1 253.77
    -6 -6 -1 266.87
    -6 -6 -1 256.87
    -6 6 -1 254.37
    -6 6 -1 248.88
    -6 6 -1 252.57
    -6 6 -1 260.17
    -6 6 -1 255.07
    6 6 1 258.17
    -7 -6 -1 75.19
    -7 -6 -1 63.89
    -7 -6 -1 71.49
    -7 -6 -1 65.19
    -7 -6 -1 49.9
    -7 6 -1 72.09
    -7 6 -1 61.69
    7 6 1 68.09
    -7 6 -1 67.19
    -7 6 -1 68.89
    -7 6 -1 67.29
    -8 -6 -1 174.78
    -8 -6 -1 168.48
    -8 -6 -1 171.68
    -8 -6 -1 179.08
    -8 -6 -1 171.58
    -8 6 -1 161.48
    8 6 1 170.48
    -8 6 -1 167.28
    -8 6 -1 166.48
    -8 6 -1 175.08
    -8 6 -1 177.48
    -8 6 -1 150.18
    -9 -6 -1 163.78
    -9 -6 -1 173.08
    -9 -6 -1 154.18
    -9 6 -1 208.88
    -9 6 -1 149.99
    -10 -6 -1 -4.8
    -10 -6 -1 -5.7
    -10 -6 -1 6.8
    -10 6 -1 -4.1
    -10 6 -1 1.3
    -11 -6 -1 87.19
    -11 -6 -1 98.99
    -11 6 -1 65.19
    -11 6 -1 88.09
    -12 -6 -1 -10.1
    -12 -6 -1 1.9
    -12 6 -1 2.3
    -12 6 -1 8.2
    -12 6 -1 9
    -12 -7 1 -1.7
    -12 -7 1 1.2
    -12 7 1 -1.5
    -12 7 1 6.8
    -11 -7 1 10.2
    -11 -7 1 23.6
    -11 7 1 29.4
    -11 7 1 13.9
    -10 -7 1 95.99
    -10 -7 1 113.89
    -10 -7 1 109.09
    -10 7 1 114.09
    -10 7 1 96.49
    -9 -7 1 86.69
    -9 -7 1 80.49
    -9 -7 1 72.69
    -9 7 1 79.39
    -9 7 1 80.09
    -9 7 1 69.69
    -8 -7 1 162.38
    -8 -7 1 152.68
    -8 -7 1 172.38
    -8 -7 1 165.48
    -8 -7 1 156.08
    -8 7 1 164.78
    -8 7 1 184.88
    -8 7 1 159.28
    -8 7 1 155.38
    -8 7 1 161.28
    8 7 -1 160.68
    -8 7 1 178.78
    -7 -7 1 280.87
    -7 -7 1 303.47
    -7 -7 1 293.87
    -7 -7 1 279.77
    -7 -7 1 297.17
    -7 7 1 277.87
    -7 7 1 302.37
    7 7 -1 297.67
    -7 7 1 292.17
    -7 7 1 293.57
    -7 7 1 281.57
    -7 7 1 303.07
    -6 -7 1 7.2
    -6 -7 1 8
    -6 -7 1 11.8
    6 -7 -1 5.7
    -6 -7 1 6.5
    -6 -7 1 5.6
    -6 7 1 6.3
    6 7 -1 6.1
    -6 7 1 9.1
    6 7 -1 8.4
    -6 7 1 7.7
    -6 7 1 3.6
    -6 7 1 6.6
    -6 7 1 6.7
    -6 7 1 8.2
    -5 -7 1 779.22
    5 -7 -1 780.72
    -5 -7 1 764.52
    -5 -7 1 818.32
    -5 -7 1 790.32
    -5 -7 1 795.22
    5 -7 -1 764.42
    5 7 -1 780.52
    -5 7 1 817.52
    -5 7 1 787.42
    -5 7 1 774.22
    -5 7 1 777.12
    5 7 -1 788.72
    -5 7 1 813.22
    -4 -7 1 5.1
    4 -7 -1 9.4
    -4 -7 1 12
    -4 -7 1 12.8
    -4 -7 1 7.6
    -4 -7 1 5.1
    4 -7 -1 6.9
    -4 -7 1 5.3
    4 -7 -1 8
    4 7 -1 10.2
    4 7 -1 5.7
    -4 7 1 3.4
    -4 7 1 7.6
    -4 7 1 9.3
    4 7 -1 4.9
    -4 7 1 2.1
    -4 7 1 4.8
    3 -7 -1 209.38
    3 -7 -1 212.98
    -3 -7 1 224.88
    -3 -7 1 219.68
    -3 -7 1 221.38
    3 -7 -1 221.58
    -3 -7 1 232.28
    -3 -7 1 212.68
    -3 -7 1 215.18
    -3 7 1 216.28
    -3 7 1 212.08
    3 7 -1 231.08
    3 7 -1 209.88
    -3 7 1 222.38
    -3 7 1 222.68
    -3 7 1 211.48
    3 7 -1 213.08
    3 7 -1 217.58
    2 -7 -1 24.7
    2 -7 -1 26.7
    2 -7 -1 25
    -2 -7 1 25.9
    -2 -7 1 17.7
    -2 -7 1 23.5
    -2 -7 1 21.5
    2 -7 -1 20.5
    -2 -7 1 21.7
    2 -7 -1 20.3
    -2 -7 1 23.5
    -2 -7 1 23.4
    2 7 -1 34
    -2 7 1 23.6
    -2 7 1 28.3
    2 7 -1 21.8
    2 7 -1 21.2
    -2 7 1 18
    2 7 -1 23.1
    -2 7 1 29.4
    2 7 -1 27.2
    -2 7 1 21.1
    2 7 -1 41.7
    1 -7 -1 11.9
    1 -7 -1 12.3
    -1 -7 1 11
    1 -7 -1 11.2
    1 -7 -1 10.9
    -1 -7 1 10.7
    -1 -7 1 9.8
    1 -7 -1 12.1
    -1 -7 1 12.3
    -1 -7 1 13.6
    -1 -7 1 10.3
    1 -7 -1 10
    -1 7 1 15.4
    1 7 -1 11.6
    -1 7 1 7.7
    1 7 -1 11.9
    1 7 -1 16
    1 7 -1 20.9
    1 7 -1 11.5
    -1 7 1 11.3
    1 7 -1 11.6
    1 7 -1 10.4
    -1 7 1 11.5
    -1 7 1 18.1
    0 -7 -1 4504.95
    0 -7 1 4353.36
    0 -7 1 4645.04
    0 -7 -1 4511.75
    0 -7 1 4569.24
    0 -7 1 4390.96
    0 -7 -1 4471.95
    0 -7 1 4583.74
    0 -7 -1 4196.48
    0 -7 -1 4401.16
    0 -7 -1 4362.96
    0 -7 1 4573.64
    0 7 1 4416.06
    0 7 1 4509.25
    0 7 1 4414.06
    0 7 -1 4609.64
    0 7 -1 4495.55
    0 7 1 4503.65
    0 7 1 4507.55
    0 7 -1 4535.75
    0 7 1 4372.86
    0 7 -1 4592.84
    0 7 -1 4224.48
    0 7 -1 4479.15
    -1 -7 -1 14.3
    1 -7 1 17.6
    1 -7 1 17.9
    -1 -7 -1 15.7
    -1 -7 -1 17.4
    1 -7 1 22.6
    -1 -7 -1 17.6
    -1 -7 -1 9.9
    -1 -7 -1 16.6
    1 -7 1 16.8
    1 7 1 14.3
    -1 7 -1 20
    1 7 1 19.2
    1 7 1 13.6
    -1 7 -1 26.1
    1 7 1 20.1
    -1 7 -1 19.3
    1 7 1 18.5
    -1 7 -1 15.8
    -1 7 -1 23
    -1 7 -1 19.8
    1 7 1 16.8
    2 -7 1 759.52
    -2 -7 -1 764.22
    2 -7 1 759.52
    -2 -7 -1 758.72
    2 -7 1 739.13
    -2 -7 -1 745.83
    -2 -7 -1 756.02
    -2 -7 -1 752.22
    -2 -7 -1 739.13
    -2 -7 -1 785.22
    2 -7 1 769.22
    2 -7 1 758.22
    2 -7 1 780.92
    2 7 1 747.13
    -2 7 -1 738.33
    2 7 1 748.43
    2 7 1 733.03
    -2 7 -1 745.03
    -2 7 -1 777.52
    -2 7 -1 746.83
    -2 7 -1 761.22
    2 7 1 769.22
    2 7 1 803.22
    -3 -7 -1 16.7
    -3 -7 -1 6.2
    3 -7 1 8.2
    -3 -7 -1 17.3
    -3 -7 -1 14.6
    -3 -7 -1 11.8
    -3 -7 -1 8.8
    3 -7 1 17.4
    3 -7 1 9.3
    3 -7 1 8.4
    -3 7 -1 11.1
    -3 7 -1 8.2
    3 7 1 11.7
    -3 7 -1 10.2
    -3 7 -1 12.3
    3 7 1 12
    3 7 1 11
    3 7 1 13.4
    -4 -7 -1 294.47
    -4 -7 -1 289.47
    -4 -7 -1 280.57
    4 -7 1 286.57
    4 -7 1 285.77
    -4 -7 -1 293.87
    -4 -7 -1 283.37
    4 -7 1 282.47
    -4 -7 -1 267.77
    -4 7 -1 300.77
    -4 7 -1 289.27
    4 7 1 281.77
    -4 7 -1 285.47
    -4 7 -1 269.57
    4 7 1 294.67
    4 7 1 300.07
    -4 7 -1 299.47
    4 7 1 287.57
    -5 -7 -1 377.06
    -5 -7 -1 381.86
    -5 -7 -1 362.96
    5 -7 1 392.16
    -5 -7 -1 393.46
    -5 -7 -1 403.66
    5 7 1 418.46
    -5 7 -1 386.36
    -5 7 -1 379.26
    -5 7 -1 383.16
    5 7 1 399.96
    -5 7 -1 398.46
    -5 7 -1 412.66
    -6 -7 -1 294.97
    -6 -7 -1 295.77
    -6 -7 -1 273.37
    -6 -7 -1 280.77
    -6 -7 -1 272.27
    6 -7 1 277.97
    -6 7 -1 265.77
    -6 7 -1 293.47
    -6 7 -1 277.27
    6 7 1 267.67
    -6 7 -1 271.17
    -6 7 -1 275.57
    -7 -7 -1 202.48
    -7 -7 -1 234.68
    -7 -7 -1 211.28
    -7 -7 -1 209.48
    -7 -7 -1 204.48
    -7 7 -1 225.98
    -7 7 -1 202.08
    -7 7 -1 203.48
    -7 7 -1 211.78
    7 7 1 210.88
    -7 7 -1 210.18
    -8 -7 -1 62.09
    -8 -7 -1 75.89
    -8 -7 -1 67.09
    -8 -7 -1 69.99
    -8 -7 -1 64.69
    -8 7 -1 56.49
    -8 7 -1 70.29
    8 7 1 55.89
    -8 7 -1 65.29
    -9 -7 -1 54.09
    -9 -7 -1 49.6
    -9 -7 -1 55.09
    -9 7 -1 54.29
    -9 7 -1 55.59
    -10 -7 -1 10.8
    -10 -7 -1 4
    -10 -7 -1 8.4
    -10 7 -1 6.7
    -10 7 -1 3.8
    -11 -7 -1 -3.8
    -11 -7 -1 -4.8
    -11 -7 -1 1
    -11 7 -1 -2.8
    -11 7 -1 1.4
    -11 -8 1 303.17
    -11 -8 1 264.87
    -11 8 1 261.77
    -11 8 1 277.37
    -10 -8 1 68.09
    -10 -8 1 64.29
    -10 -8 1 76.09
    -10 8 1 45.5
    -10 8 1 62.49
    -9 -8 1 69.89
    -9 -8 1 93.69
    -9 -8 1 92.39
    -9 8 1 66.79
    -9 8 1 69.69
    -9 8 1 73.49
    -8 -8 1 66.19
    -8 -8 1 53.89
    -8 -8 1 57.89
    -8 -8 1 54.89
    -8 -8 1 56.09
    -8 8 1 60.79
    -8 8 1 55.49
    -8 8 1 52.89
    -8 8 1 61.79
    -8 8 1 63.89
    8 8 -1 61.39
    -7 -8 1 147.79
    -7 -8 1 167.48
    -7 -8 1 168.28
    -7 -8 1 158.58
    -7 -8 1 162.68
    -7 8 1 156.78
    -7 8 1 149.29
    -7 8 1 160.38
    -7 8 1 167.68
    7 8 -1 152.78
    -7 8 1 147.99
    -7 8 1 151.88
    -6 -8 1 689.73
    -6 -8 1 728.43
    -6 -8 1 743.03
    -6 -8 1 727.13
    -6 -8 1 736.63
    6 -8 -1 712.43
    -6 8 1 732.33
    -6 8 1 719.53
    6 8 -1 729.13
    -6 8 1 784.62
    -6 8 1 733.13
    -6 8 1 744.63
    -6 8 1 703.53
    -6 8 1 723.43
    6 8 -1 703.43
    -5 -8 1 5.9
    -5 -8 1 0.9
    -5 -8 1 3.7
    -5 -8 1 -5.9
    5 -8 -1 6.2
    -5 -8 1 6.5
    -5 -8 1 0.9
    5 -8 -1 8.1
    -5 8 1 3.8
    -5 8 1 -3.3
    5 8 -1 -4
    -5 8 1 2.9
    5 8 -1 -2.4
    -5 8 1 0.8
    -4 -8 1 536.15
    -4 -8 1 549.05
    4 -8 -1 576.84
    -4 -8 1 561.04
    4 -8 -1 564.04
    -4 -8 1 540.95
    -4 -8 1 558.54
    -4 -8 1 546.55
    4 -8 -1 555.84
    4 8 -1 564.54
    -4 8 1 547.45
    -4 8 1 570.54
    4 8 -1 560.94
    4 8 -1 615.94
    -4 8 1 570.44
    -4 8 1 560.44
    -3 -8 1 37.4
    3 -8 -1 35.6
    3 -8 -1 40.1
    -3 -8 1 47.8
    -3 -8 1 32.4
    -3 -8 1 38.2
    -3 -8 1 34.6
    -3 -8 1 34.5
    3 -8 -1 38.9
    3 8 -1 45
    -3 8 1 35.2
    -3 8 1 39.2
    -3 8 1 39.5
    3 8 -1 32.8
    3 8 -1 33.1
    3 8 -1 34.8
    3 8 -1 45
    3 8 -1 29.2
    -3 8 1 24.3
    -3 8 1 36.1
    -2 -8 1 1372.36
    -2 -8 1 1377.76
    2 -8 -1 1401.16
    2 -8 -1 1388.26
    2 -8 -1 1413.36
    -2 -8 1 1355.86
    -2 -8 1 1356.96
    2 -8 -1 1385.16
    -2 -8 1 1443.46
    -2 -8 1 1411.86
    2 -8 -1 1332.37
    2 8 -1 1412.96
    -2 8 1 1381.36
    -2 8 1 1399.56
    2 8 -1 1401.56
    2 8 -1 1376.16
    -2 8 1 1490.25
    2 8 -1 1488.35
    -2 8 1 1388.26
    2 8 -1 1407.76
    -2 8 1 1352.46
    2 8 -1 1387.96
    -1 -8 1 387.26
    -1 -8 1 405.56
    1 -8 -1 399.66
    1 -8 -1 378.56
    -1 -8 1 399.36
    1 -8 -1 386.06
    1 -8 -1 379.16
    -1 -8 1 395.86
    -1 -8 1 398.06
    1 -8 -1 422.16
    1 -8 -1 374.26
    -1 -8 1 397.76
    1 8 -1 410.36
    -1 8 1 394.26
    1 8 -1 446.96
    1 8 -1 378.56
    1 8 -1 397.76
    -1 8 1 380.96
    -1 8 1 378.86
    -1 8 1 401.16
    1 8 -1 381.76
    -1 8 1 385.26
    1 8 -1 386.46
    1 8 -1 411.66
    -1 8 1 390.36
    0 -8 1 487.35
    0 -8 1 484.45
    0 -8 -1 494.75
    0 -8 -1 507.55
    0 -8 1 480.85
    0 -8 -1 493.15
    0 -8 1 485.85
    0 -8 -1 507.75
    0 -8 1 498.35
    0 -8 -1 483.75
    0 -8 -1 472.65
    0 8 -1 497.35
    0 8 1 504.05
    0 8 -1 479.75
    0 8 -1 488.55
    0 8 -1 488.75
    0 8 1 482.15
    0 8 1 492.95
    0 8 1 487.35
    0 8 -1 494.75
    0 8 1 475.65
    0 8 1 490.45
    0 8 -1 504.15
    1 -8 1 208.58
    1 -8 1 200.58
    -1 -8 -1 207.78
    -1 -8 -1 213.48
    1 -8 1 202.68
    -1 -8 -1 200.58
    1 -8 1 176.28
    1 -8 1 206.88
    -1 -8 -1 220.98
    -1 -8 -1 188.78
    -1 -8 -1 212.88
    1 8 1 203.08
    -1 8 -1 216.28
    -1 8 -1 208.58
    1 8 1 198.78
    -1 8 -1 198.98
    -1 8 -1 202.48
    -1 8 -1 197.68
    1 8 1 221.08
    1 8 1 217.88
    -1 8 -1 194.48
    1 8 1 199.98
    1 8 1 191.68
    -2 -8 -1 899.31
    -2 -8 -1 939.41
    -2 -8 -1 935.71
    2 -8 1 934.71
    2 -8 1 909.21
    2 -8 1 900.61
    -2 -8 -1 916.21
    -2 -8 -1 906.71
    -2 -8 -1 907.81
    2 -8 1 887.31
    -2 -8 -1 896.71
    2 -8 1 914.71
    2 8 1 954
    -2 8 -1 953.1
    -2 8 -1 941.21
    2 8 1 1014.2
    -2 8 -1 951.4
    -2 8 -1 910.21
    2 8 1 953.5
    2 8 1 922.11
    -2 8 -1 937.21
    2 8 1 945.11
    -3 -8 -1 1377.66
    -3 -8 -1 1357.26
    -3 -8 -1 1368.16
    3 -8 1 1394.16
    -3 -8 -1 1345.67
    3 -8 1 1424.66
    3 -8 1 1311.57
    -3 -8 -1 1386.66
    -3 -8 -1 1378.36
    3 -8 1 1398.86
    -3 8 -1 1349.16
    3 8 1 1351.76
    3 8 1 1358.06
    3 8 1 1389.16
    3 8 1 1365.06
    3 8 1 1453.25
    -3 8 -1 1424.56
    -3 8 -1 1371.66
    -3 8 -1 1390.26
    4 -8 1 3.4
    -4 -8 -1 -2.6
    4 -8 1 -1.9
    -4 -8 -1 -1.1
    -4 -8 -1 0.6
    -4 -8 -1 4.1
    -4 -8 -1 3.1
    4 8 1 4.5
    4 8 1 4.3
    -4 8 -1 0.9
    -4 8 -1 1.6
    -4 8 -1 6
    -4 8 -1 0.9
    4 8 1 0.1
    -4 8 -1 6
    5 -8 1 396.56
    -5 -8 -1 410.16
    -5 -8 -1 412.86
    -5 -8 -1 403.76
    -5 -8 -1 401.06
    -5 -8 -1 388.86
    5 8 1 407.06
    -5 8 -1 391.96
    -5 8 -1 397.46
    -5 8 -1 367.96
    -5 8 -1 404.06
    -5 8 -1 418.76
    5 8 1 424.06
    -6 -8 -1 133.59
    -6 -8 -1 129.89
    6 -8 1 130.79
    -6 -8 -1 120.69
    -6 -8 -1 148.19
    -6 -8 -1 136.79
    -6 8 -1 126.29
    6 8 1 122.79
    -6 8 -1 131.19
    -6 8 -1 128.59
    -6 8 -1 118.49
    -7 -8 -1 577.34
    -7 -8 -1 641.04
    -7 -8 -1 613.04
    -7 -8 -1 608.34
    7 -8 1 598.44
    -7 -8 -1 622.64
    -7 8 -1 563.24
    -7 8 -1 610.24
    -7 8 -1 603.54
    7 8 1 599.64
    -7 8 -1 602.14
    -7 8 -1 613.94
    -8 -8 -1 415.06
    -8 -8 -1 418.66
    -8 -8 -1 420.96
    -8 -8 -1 409.86
    8 8 1 415.56
    -8 8 -1 416.26
    -8 8 -1 420.86
    -8 8 -1 397.96
    -9 -8 -1 91.09
    -9 -8 -1 107.59
    -9 -8 -1 116.39
    -9 8 -1 116.29
    -9 8 -1 89.29
    -10 -8 -1 70.99
    -10 -8 -1 67.69
    -10 -8 -1 75.99
    -10 8 -1 77.99
    -10 8 -1 60.69
    -11 -8 -1 10.2
    -11 -8 -1 15.1
    -11 8 -1 9.1
    -11 8 -1 6.2
    -11 -9 1 22.7
    -11 -9 1 22.8
    -11 9 1 24
    -11 9 1 27.4
    -10 -9 1 473.15
    -10 -9 1 474.95
    -10 -9 1 490.05
    -10 9 1 421.76
    -10 9 1 481.95
    -9 -9 1 51.39
    -9 -9 1 37.7
    -9 -9 1 37.7
    -9 9 1 30.8
    -9 9 1 36.2
    -9 9 1 36
    -8 -9 1 88.49
    -8 -9 1 117.39
    -8 -9 1 105.89
    -8 -9 1 105.19
    -8 9 1 88.79
    -8 9 1 122.19
    -8 9 1 92.49
    -8 9 1 97.69
    -7 -9 1 135.99
    -7 -9 1 120.49
    7 -9 -1 116.19
    -7 -9 1 134.79
    -7 -9 1 101.19
    7 9 -1 124.09
    -7 9 1 115.69
    -7 9 1 139.39
    -7 9 1 133.39
    -7 9 1 128.69
    -6 -9 1 319.27
    6 -9 -1 313.97
    -6 -9 1 288.67
    -6 -9 1 312.67
    -6 -9 1 323.47
    -6 -9 1 323.57
    -6 9 1 312.27
    6 9 -1 316.47
    -6 9 1 307.87
    6 9 -1 327.47
    -6 9 1 340.77
    -6 9 1 316.97
    -6 9 1 311.77
    -5 -9 1 1797.12
    5 -9 -1 1711.63
    -5 -9 1 1805.32
    -5 -9 1 1800.52
    5 -9 -1 1804.42
    -5 -9 1 1807.42
    -5 -9 1 1799.82
    -5 -9 1 1785.72
    -5 9 1 1778.72
    -5 9 1 1797.72
    -5 9 1 1834.72
    5 9 -1 1758.72
    -5 9 1 1839.82
    5 9 -1 1808.92
    -4 -9 1 33.1
    -4 -9 1 27.9
    -4 -9 1 28.5
    4 -9 -1 33.7
    -4 -9 1 32.8
    -4 -9 1 29
    -4 -9 1 27
    4 -9 -1 40.2
    -4 9 1 27.6
    -4 9 1 34.6
    -4 9 1 32.7
    -4 9 1 37.4
    4 9 -1 34.1
    4 9 -1 29.8
    -3 -9 1 2356.36
    3 -9 -1 2363.86
    3 -9 -1 2366.36
    -3 -9 1 2350.46
    3 -9 -1 2392.46
    -3 -9 1 2412.06
    -3 -9 1 2416.86
    -3 -9 1 2365.36
    3 -9 -1 2337.77
    -3 -9 1 2392.76
    -3 9 1 2307.47
    3 9 -1 2394.96
    -3 9 1 2411.26
    3 9 -1 2358.76
    -3 9 1 2365.46
    3 9 -1 2355.86
    -3 9 1 2297.77
    3 9 -1 2266.97
    3 9 -1 2415.36
    -3 9 1 2391.26
    3 9 -1 2110.99
    -2 -9 1 249.68
    -2 -9 1 243.78
    2 -9 -1 255.97
    2 -9 -1 245.08
    -2 -9 1 262.87
    -2 -9 1 255.67
    -2 -9 1 260.87
    2 -9 -1 254.07
    2 -9 -1 253.07
    2 -9 -1 248.28
    -2 -9 1 240.98
    2 9 -1 238.88
    -2 9 1 240.48
    2 9 -1 253.97
    2 9 -1 257.37
    -2 9 1 251.67
    -2 9 1 255.57
    2 9 -1 248.58
    2 9 -1 245.88
    -2 9 1 250.17
    2 9 -1 263.57
    -2 9 1 249.08
    1 -9 -1 1430.46
    1 -9 -1 1323.07
    -1 -9 1 1390.96
    -1 -9 1 1434.76
    1 -9 -1 1455.75
    1 -9 -1 1425.06
    -1 -9 1 1388.96
    -1 -9 1 1458.75
    1 -9 -1 1364.96
    -1 -9 1 1399.66
    1 -9 -1 1467.95
    -1 -9 1 1380.46
    1 9 -1 1440.76
    1 9 -1 1382.86
    -1 9 1 1461.55
    -1 9 1 1464.65
    -1 9 1 1461.15
    -1 9 1 1418.36
    -1 9 1 1435.06
    1 9 -1 1443.26
    1 9 -1 1420.96
    1 9 -1 1436.96
    -1 9 1 1390.86
    1 9 -1 1493.45
    1 9 -1 1383.56
    0 -9 -1 842.72
    0 -9 -1 809.72
    0 -9 1 828.32
    0 -9 -1 856.81
    0 -9 -1 807.42
    0 -9 1 791.82
    0 -9 1 824.02
    0 -9 1 856.51
    0 -9 -1 823.22
    0 -9 1 792.52
    0 -9 -1 853.91
    0 9 -1 834.62
    0 9 1 820.82
    0 9 -1 854.51
    0 9 1 846.52
    0 9 1 874.51
    0 9 -1 843.32
    0 9 1 836.82
    0 9 1 811.22
    0 9 -1 849.52
    0 9 -1 820.82
    0 9 -1 795.92
    0 9 1 826.62
    -1 -9 -1 136.69
    1 -9 1 125.59
    1 -9 1 133.89
    1 -9 1 123.89
    1 -9 1 138.89
    -1 -9 -1 131.09
    1 -9 1 130.59
    -1 -9 -1 130.59
    -1 -9 -1 122.49
    -1 -9 -1 130.89
    -1 -9 -1 134.69
    1 9 1 125.29
    1 9 1 127.29
    -1 9 -1 129.19
    -1 9 -1 131.19
    -1 9 -1 130.19
    1 9 1 140.59
    1 9 1 126.59
    -1 9 -1 122.89
    -1 9 -1 134.69
    1 9 1 130.19
    1 9 1 130.89
    -1 9 -1 128.99
    -2 -9 -1 2629.54
    2 -9 1 2450.35
    2 -9 1 2618.04
    2 -9 1 2587.34
    -2 -9 -1 2676.83
    -2 -9 -1 2710.63
    -2 -9 -1 2739.53
    -2 -9 -1 2630.24
    2 -9 1 2740.83
    -2 -9 -1 2678.23
    2 -9 1 2690.83
    -2 9 -1 2534.25
    -2 9 -1 2655.83
    -2 9 -1 2768.92
    2 9 1 2690.03
    2 9 1 2721.23
    2 9 1 2681.23
    2 9 1 2733.93
    2 9 1 2664.43
    -2 9 -1 2679.73
    -2 9 -1 2774.12
    2 9 1 2729.93
    -3 -9 -1 250.87
    3 -9 1 258.57
    -3 -9 -1 260.77
    -3 -9 -1 254.87
    3 -9 1 239.68
    3 -9 1 250.47
    -3 -9 -1 254.87
    3 -9 1 251.27
    -3 -9 -1 249.78
    -3 -9 -1 259.97
    -3 -9 -1 255.47
    3 9 1 270.77
    -3 9 -1 253.77
    -3 9 -1 252.77
    3 9 1 250.17
    -3 9 -1 270.87
    3 9 1 264.47
    -3 9 -1 275.47
    3 9 1 253.37
    3 9 1 247.58
    -3 9 -1 268.17
    -4 -9 -1 2130.49
    -4 -9 -1 2077.19
    4 -9 1 2081.89
    4 -9 1 2057.89
    -4 -9 -1 2006.5
    -4 -9 -1 2081.49
    -4 -9 -1 2104.89
    -4 9 -1 2109.99
    4 9 1 2077.89
    4 9 1 2157.48
    -4 9 -1 2093.79
    4 9 1 2068.79
    -4 9 -1 2050.89
    -4 9 -1 2097.39
    -5 -9 -1 113.89
    5 -9 1 112.19
    -5 -9 -1 106.79
    -5 -9 -1 113.09
    -5 -9 -1 102.69
    -5 -9 -1 106.79
    -5 9 -1 113.29
    -5 9 -1 105.59
    -5 9 -1 114.19
    5 9 1 100.69
    -5 9 -1 116.39
    -5 9 -1 105.79
    -6 -9 -1 115.39
    6 -9 1 90.39
    -6 -9 -1 101.69
    -6 -9 -1 83.19
    -6 -9 -1 97.09
    -6 -9 -1 99.79
    6 9 1 99.69
    -6 9 -1 92.19
    -6 9 -1 94.39
    -6 9 -1 100.89
    -7 -9 -1 230.18
    7 -9 1 245.18
    -7 -9 -1 252.37
    -7 -9 -1 251.27
    -7 -9 -1 248.18
    -7 -9 -1 243.28
    7 9 1 233.68
    -7 9 -1 243.58
    -7 9 -1 248.08
    -7 9 -1 247.48
    -8 -9 -1 280.67
    -8 -9 -1 285.67
    -8 -9 -1 318.37
    -8 -9 -1 316.07
    -8 9 -1 272.67
    -8 9 -1 320.77
    -8 9 -1 273.17
    -9 -9 -1 554.24
    -9 -9 -1 547.35
    -9 -9 -1 557.74
    -9 9 -1 520.55
    -9 9 -1 584.74
    -10 -9 -1 50.99
    -10 -9 -1 42.8
    -10 -9 -1 34.8
    -10 9 -1 30.6
    -10 9 -1 33.2
    -11 -9 -1 440.46
    -11 -9 -1 416.06
    -11 9 -1 402.06
    -11 9 -1 377.96
    -11 -10 1 451.15
    -11 -10 1 480.55
    -11 -10 1 480.85
    -11 10 1 481.25
    -11 10 1 481.55
    -10 -10 1 -0.5
    -10 -10 1 4.8
    -10 -10 1 0.5
    -10 -10 1 5.8
    -10 10 1 1.1
    -10 10 1 4.8
    -9 -10 1 401.06
    -9 -10 1 386.56
    -9 -10 1 356.06
    -9 -10 1 394.76
    -9 10 1 356.06
    -9 10 1 383.86
    -9 10 1 391.86
    -8 -10 1 1.9
    -8 -10 1 6.3
    -8 -10 1 1
    -8 -10 1 -0.7
    -8 10 1 1.3
    -8 10 1 8.2
    -8 10 1 4.7
    -7 -10 1 468.35
    -7 -10 1 492.15
    -7 -10 1 457.55
    -7 -10 1 465.65
    -7 -10 1 494.35
    -7 10 1 462.15
    -7 10 1 448.96
    7 10 -1 473.65
    -7 10 1 496.95
    -7 10 1 476.65
    -6 -10 1 684.43
    -6 -10 1 697.53
    -6 -10 1 691.93
    6 -10 -1 667.43
    -6 -10 1 685.33
    -6 -10 1 709.33
    -6 10 1 688.23
    6 10 -1 669.33
    -6 10 1 699.83
    6 10 -1 756.12
    -6 10 1 711.13
    -6 10 1 664.13
    -6 10 1 695.13
    5 -10 -1 107.49
    5 -10 -1 98.59
    -5 -10 1 119.49
    -5 -10 1 99.39
    -5 -10 1 110.29
    -5 -10 1 110.89
    -5 -10 1 109.39
    -5 10 1 109.09
    -5 10 1 110.29
    -5 10 1 108.09
    5 10 -1 104.99
    -5 10 1 102.69
    5 10 -1 97.89
    -4 -10 1 1372.86
    4 -10 -1 1381.66
    -4 -10 1 1392.26
    -4 -10 1 1364.76
    4 -10 -1 1426.06
    -4 -10 1 1414.76
    -4 -10 1 1368.66
    -4 10 1 1434.16
    -4 10 1 1412.56
    4 10 -1 1434.66
    4 10 -1 1421.66
    -4 10 1 1473.25
    -4 10 1 1410.56
    3 -10 -1 198.98
    -3 -10 1 205.58
    -3 -10 1 209.28
    -3 -10 1 191.88
    3 -10 -1 198.28
    3 -10 -1 204.18
    -3 -10 1 209.78
    -3 -10 1 202.68
    -3 10 1 206.48
    -3 10 1 216.18
    -3 10 1 184.38
    -3 10 1 208.18
    3 10 -1 188.78
    3 10 -1 200.98
    3 10 -1 193.58
    3 10 -1 200.28
    3 10 -1 227.48
    -2 -10 1 2839.12
    2 -10 -1 2769.42
    2 -10 -1 2824.62
    -2 -10 1 2952.4
    2 -10 -1 2837.12
    -2 -10 1 2809.62
    2 -10 -1 2845.22
    2 -10 -1 2855.11
    -2 -10 1 2835.52
    -2 -10 1 2739.33
    -2 -10 1 2850.31
    2 10 -1 2584.34
    2 10 -1 2795.62
    -2 10 1 2873.01
    -2 10 1 2879.81
    2 10 -1 2818.12
    2 10 -1 2853.21
    -2 10 1 2766.82
    2 10 -1 2886.31
    -2 10 1 2778.92
    2 10 -1 2836.82
    -2 10 1 2884.61
    -2 10 1 2744.33
    -1 -10 1 768.12
    1 -10 -1 781.82
    -1 -10 1 754.92
    -1 -10 1 784.82
    -1 -10 1 823.42
    -1 -10 1 789.62
    -1 -10 1 792.52
    1 -10 -1 792.62
    1 -10 -1 774.72
    1 -10 -1 714.43
    1 -10 -1 799.42
    1 -10 -1 771.32
    -1 10 1 785.92
    -1 10 1 765.42
    1 10 -1 802.72
    1 10 -1 778.22
    1 10 -1 773.62
    1 10 -1 836.42
    1 10 -1 784.62
    1 10 -1 793.62
    -1 10 1 771.42
    -1 10 1 772.72
    1 10 -1 745.43
    -1 10 1 794.92
    -1 10 1 801.02
    0 -10 1 248.58
    0 -10 1 243.68
    0 -10 -1 247.28
    0 -10 -1 221.08
    0 -10 1 235.48
    0 -10 1 242.98
    0 -10 -1 235.48
    0 -10 -1 229.18
    0 -10 -1 256.57
    0 -10 1 254.97
    0 -10 -1 248.18
    0 10 1 244.18
    0 10 -1 258.67
    0 10 -1 220.48
    0 10 1 240.18
    0 10 1 227.68
    0 10 -1 259.57
    0 10 -1 254.97
    0 10 1 236.38
    0 10 -1 232.38
    0 10 -1 245.18
    0 10 1 243.38
    0 10 1 246.68
    1 -10 1 1400.06
    1 -10 1 1447.46
    1 -10 1 1325.77
    1 -10 1 1375.16
    -1 -10 -1 1402.16
    1 -10 1 1427.16
    -1 -10 -1 1385.66
    -1 -10 -1 1362.06
    1 -10 1 1380.46
    -1 -10 -1 1408.36
    -1 -10 -1 1410.06
    -1 -10 -1 1394.16
    1 10 1 1378.56
    -1 10 -1 1406.56
    1 10 1 1379.36
    1 10 1 1395.26
    1 10 1 1391.36
    -1 10 -1 1408.66
    -1 10 -1 1365.86
    1 10 1 1401.46
    -1 10 -1 1337.27
    1 10 1 1404.66
    -1 10 -1 1367.36
    -1 10 -1 1389.76
    -2 -10 -1 1144.39
    2 -10 1 1097.99
    2 -10 1 1121.49
    2 -10 1 1127.59
    -2 -10 -1 1124.09
    2 -10 1 1141.99
    2 -10 1 1096.69
    -2 -10 -1 1122.29
    -2 -10 -1 1074.09
    -2 -10 -1 1106.19
    -2 -10 -1 1162.08
    -2 10 -1 1149.48
    2 10 1 1130.99
    2 10 1 1132.19
    -2 10 -1 1123.49
    2 10 1 1135.79
    -2 10 -1 1111.29
    -2 10 -1 1140.49
    2 10 1 1185.98
    2 10 1 1149.19
    2 10 1 1118.09
    -2 10 -1 1105.89
    -2 10 -1 1102.89
    3 -10 1 3908.31
    -3 -10 -1 3957.7
    -3 -10 -1 4009.5
    3 -10 1 4024.1
    3 -10 1 3830.82
    -3 -10 -1 4059.09
    -3 -10 -1 4012.8
    -3 -10 -1 3942.61
    -3 -10 -1 4017.6
    -3 10 -1 4028.2
    3 10 1 3930.71
    -3 10 -1 3949.5
    -3 10 -1 3962.6
    3 10 1 3825.52
    -3 10 -1 4027.8
    3 10 1 4132.79
    3 10 1 4061.39
    -4 -10 -1 25.8
    -4 -10 -1 35.9
    -4 -10 -1 27.5
    -4 -10 -1 34.6
    -4 -10 -1 35.3
    4 -10 1 27
    -4 -10 -1 33.4
    4 -10 1 33.7
    -4 10 -1 31.1
    4 10 1 32.9
    4 10 1 35.8
    4 10 1 30.3
    -4 10 -1 30.1
    -4 10 -1 42.3
    -5 -10 -1 1213.58
    -5 -10 -1 1303.27
    -5 -10 -1 1250.17
    -5 -10 -1 1206.88
    5 -10 1 1228.78
    -5 -10 -1 1217.68
    5 -10 1 1188.18
    -5 10 -1 1236.38
    5 10 1 1176.28
    -5 10 -1 1186.78
    -5 10 -1 1210.58
    5 10 1 1250.17
    6 -10 1 1.7
    -6 -10 -1 -0.9
    -6 -10 -1 1.5
    -6 -10 -1 5.9
    -6 -10 -1 2.2
    6 10 1 1.6
    -6 10 -1 3.1
    -6 10 -1 1.1
    -6 10 -1 2.1
    -7 -10 -1 648.64
    -7 -10 -1 618.04
    7 -10 1 629.94
    -7 -10 -1 669.23
    -7 -10 -1 652.23
    -7 10 -1 639.24
    -7 10 -1 668.93
    7 10 1 639.24
    -7 10 -1 677.83
    -8 -10 -1 616.64
    -8 -10 -1 619.94
    -8 -10 -1 636.84
    -8 10 -1 621.74
    -8 10 -1 654.23
    -8 10 -1 633.94
    -9 -10 -1 245.38
    -9 -10 -1 269.57
    -9 -10 -1 270.27
    -9 10 -1 266.37
    -9 10 -1 269.77
    -10 -10 -1 379.96
    -10 -10 -1 391.66
    -10 -10 -1 392.86
    -10 10 -1 363.86
    -10 10 -1 390.66
    -11 -10 -1 123.79
    -11 -10 -1 109.29
    -11 10 -1 100.59
    -11 10 -1 115.29
    -11 -11 1 65.49
    -11 -11 1 69.19
    -11 -11 1 81.99
    -11 11 1 88.59
    -11 11 1 57.89
    -10 -11 1 779.22
    -10 -11 1 740.73
    -10 -11 1 712.93
    -10 -11 1 707.13
    -10 11 1 754.72
    -10 11 1 745.73
    -9 -11 1 4.8
    -9 -11 1 6.7
    -9 -11 1 2
    -9 -11 1 5.9
    -9 11 1 6.3
    -9 11 1 8.6
    -9 11 1 4.7
    -8 -11 1 814.82
    -8 -11 1 814.92
    -8 -11 1 853.01
    -8 -11 1 827.32
    -8 11 1 873.01
    -8 11 1 799.32
    -8 11 1 869.11
    -7 -11 1 217.08
    -7 -11 1 230.88
    -7 -11 1 230.38
    -7 -11 1 217.18
    -7 -11 1 224.08
    -7 11 1 197.88
    -7 11 1 216.38
    7 11 -1 215.78
    -7 11 1 223.18
    -6 -11 1 972.6
    -6 -11 1 1031.2
    6 -11 -1 976.8
    -6 -11 1 998.4
    -6 -11 1 1025.4
    -6 -11 1 1012.2
    6 11 -1 1003.6
    -6 11 1 1027.3
    -6 11 1 978.3
    -5 -11 1 988.5
    -5 -11 1 1005.5
    -5 -11 1 1077.39
    5 -11 -1 993.6
    -5 -11 1 1006.8
    -5 -11 1 969.2
    5 11 -1 1000.1
    5 11 -1 985.7
    -5 11 1 1002.6
    -5 11 1 1023.6
    -5 11 1 1009.5
    -4 -11 1 283.27
    -4 -11 1 243.88
    4 -11 -1 258.57
    -4 -11 1 282.17
    -4 -11 1 280.07
    -4 -11 1 277.27
    4 11 -1 266.07
    -4 11 1 272.47
    -4 11 1 274.57
    -4 11 1 264.27
    -4 11 1 270.37
    4 11 -1 272.97
    -3 -11 1 1295.17
    -3 -11 1 1277.37
    -3 -11 1 1306.37
    3 -11 -1 1270.77
    -3 -11 1 1347.97
    3 -11 -1 1268.67
    -3 11 1 1378.26
    -3 11 1 1358.06
    3 11 -1 1320.37
    3 11 -1 1271.37
    -3 11 1 1326.17
    -3 11 1 1334.67
    3 11 -1 1380.06
    3 11 -1 1331.27
    2 -11 -1 119.79
    2 -11 -1 109.09
    -2 -11 1 103.09
    2 -11 -1 125.39
    2 -11 -1 108.29
    -2 -11 1 117.09
    -2 -11 1 98.99
    -2 -11 1 123.79
    -2 -11 1 119.29
    -2 11 1 122.19
    2 11 -1 128.59
    2 11 -1 121.39
    2 11 -1 117.39
    -2 11 1 112.29
    -2 11 1 117.79
    -2 11 1 101.39
    -2 11 1 118.39
    2 11 -1 110.09
    1 -11 -1 3920.91
    1 -11 -1 3849.81
    -1 -11 1 4103.59
    1 -11 -1 3805.62
    -1 -11 1 3800.52
    -1 -11 1 3949
    -1 -11 1 3843.42
    -1 -11 1 3813.62
    1 -11 -1 3730.73
    1 -11 -1 3780.72
    -1 11 1 3789.52
    -1 11 1 3973.2
    -1 11 1 3910.51
    1 11 -1 4029.8
    -1 11 1 3826.82
    1 11 -1 3958.4
    1 11 -1 3863.01
    1 11 -1 3953.5
    1 11 -1 3759.22
    -1 11 1 3878.71
    0 -11 1 150.68
    0 -11 1 159.28
    0 -11 -1 145.39
    0 -11 1 163.68
    0 -11 -1 163.78
    0 -11 -1 148.09
    0 -11 1 148.59
    0 -11 -1 150.68
    0 11 1 185.28
    0 11 1 152.48
    0 11 -1 160.88
    0 11 -1 160.48
    0 11 -1 153.38
    0 11 1 155.78
    0 11 1 149.39
    0 11 1 161.08
    0 11 1 160.38
    0 11 -1 158.28
    1 -11 1 1172.68
    -1 -11 -1 1190.18
    1 -11 1 1304.97
    1 -11 1 1183.18
    1 -11 1 1154.18
    -1 -11 -1 1194.98
    1 -11 1 1187.68
    -1 -11 -1 1210.48
    -1 -11 -1 1188.18
    -1 -11 -1 1205.98
    1 -11 1 1092.29
    -1 11 -1 1202.18
    1 11 1 1189.78
    1 11 1 1151.58
    1 11 1 1175.68
    -1 11 -1 1167.28
    -1 11 -1 1071.29
    -1 11 -1 1170.58
    1 11 1 1182.18
    2 -11 1 854.91
    2 -11 1 939.51
    -2 -11 -1 871.81
    -2 -11 -1 821.42
    2 -11 1 847.82
    -2 -11 -1 863.21
    2 -11 1 816.02
    -2 -11 -1 829.92
    -2 -11 -1 860.51
    2 11 1 866.81
    -2 11 -1 865.81
    -2 11 -1 836.72
    2 11 1 895.21
    -2 11 -1 862.61
    2 11 1 852.91
    2 11 1 837.12
    -2 11 -1 852.11
    -3 -11 -1 1063.09
    3 -11 1 1063.79
    3 -11 1 1175.48
    -3 -11 -1 1044.5
    -3 -11 -1 1050.49
    3 -11 1 1064.19
    -3 -11 -1 1054.89
    -3 11 -1 1120.89
    3 11 1 1053.09
    3 11 1 1190.88
    3 11 1 1080.69
    -3 11 -1 1054.59
    3 11 1 1102.09
    -3 11 -1 1041.1
    4 -11 1 1696.03
    -4 -11 -1 1663.23
    -4 -11 -1 1731.43
    -4 -11 -1 1700.53
    -4 -11 -1 1654.03
    -4 -11 -1 1712.73
    4 11 1 1666.63
    4 11 1 1696.73
    4 11 1 1729.93
    4 11 1 1671.03
    -4 11 -1 1700.53
    -4 11 -1 1747.33
    -4 11 -1 1705.73
    -5 -11 -1 14.1
    -5 -11 -1 16.1
    -5 -11 -1 17.7
    -5 -11 -1 15.4
    5 -11 1 21.7
    -5 -11 -1 15.4
    -5 11 -1 18.1
    5 11 1 14.4
    5 11 1 10.5
    -5 11 -1 17.1
    -5 11 -1 19.4
    -6 -11 -1 1433.76
    -6 -11 -1 1425.66
    -6 -11 -1 1442.86
    -6 -11 -1 1433.26
    -6 -11 -1 1422.66
    -6 11 -1 1429.36
    -6 11 -1 1437.06
    6 11 1 1473.35
    -6 11 -1 1409.66
    -7 -11 -1 138.79
    -7 -11 -1 141.89
    -7 -11 -1 153.08
    -7 -11 -1 157.68
    -7 11 -1 163.88
    -7 11 -1 154.58
    7 11 1 151.18
    -7 11 -1 154.38
    -8 -11 -1 1262.97
    -8 -11 -1 1264.27
    -8 -11 -1 1271.27
    -8 11 -1 1217.08
    -8 11 -1 1291.07
    -8 11 -1 1225.38
    -9 -11 -1 270.37
    -9 -11 -1 244.08
    -9 -11 -1 268.27
    -9 11 -1 248.78
    -9 11 -1 270.67
    -10 -11 -1 98.19
    -10 -11 -1 86.59
    -10 -11 -1 81.09
    -10 11 -1 59.19
    -10 11 -1 75.99
    -11 -11 -1 161.58
    -11 -11 -1 143.39
    -11 11 -1 168.18
    -11 11 -1 170.68
    -10 -12 1 7.8
    -10 -12 1 2.6
    -10 -12 1 9.3
    -10 -12 1 8.3
    -10 12 1 8.4
    -10 12 1 6.8
    -9 -12 1 508.95
    -9 -12 1 515.35
    -9 -12 1 513.45
    -9 -12 1 511.75
    -9 12 1 540.45
    -9 12 1 521.35
    -9 12 1 534.55
    -8 -12 1 -1.3
    -8 -12 1 7.3
    -8 -12 1 4.4
    -8 -12 1 1.4
    -8 12 1 -1.4
    -8 12 1 0.6
    -8 12 1 10.1
    -7 -12 1 1433.46
    -7 -12 1 1436.96
    -7 -12 1 1448.16
    -7 -12 1 1466.65
    -7 -12 1 1407.86
    -7 12 1 1408.86
    -7 12 1 1467.45
    -7 12 1 1414.46
    6 -12 -1 1232.98
    -6 -12 1 1247.88
    -6 -12 1 1267.77
    -6 -12 1 1238.18
    -6 -12 1 1242.38
    -6 -12 1 1273.47
    -6 12 1 1281.97
    -6 12 1 1271.47
    6 12 -1 1317.77
    -5 -12 1 214.68
    -5 -12 1 222.08
    -5 -12 1 210.08
    -5 -12 1 217.38
    -5 -12 1 200.98
    5 -12 -1 238.28
    5 12 -1 200.68
    -5 12 1 213.38
    5 12 -1 230.18
    -5 12 1 216.88
    -5 12 1 217.28
    -4 -12 1 1333.37
    -4 -12 1 1251.47
    4 -12 -1 1319.77
    -4 -12 1 1286.17
    -4 -12 1 1314.77
    -4 12 1 1312.77
    -4 12 1 1330.07
    4 12 -1 1288.97
    4 12 -1 1358.76
    -4 12 1 1295.27
    4 12 -1 1323.87
    -3 -12 1 880.91
    3 -12 -1 854.81
    -3 -12 1 836.62
    -3 -12 1 871.21
    -3 -12 1 849.52
    3 -12 -1 937.61
    3 12 -1 902.71
    -3 12 1 855.51
    -3 12 1 878.21
    3 12 -1 901.11
    -3 12 1 882.41
    -3 12 1 874.91
    3 12 -1 882.91
    3 12 -1 903.01
    -2 -12 1 1794.52
    -2 -12 1 1821.22
    2 -12 -1 1784.72
    -2 -12 1 1840.62
    -2 -12 1 1798.82
    2 -12 -1 1790.32
    -2 -12 1 1848.81
    2 -12 -1 1784.52
    -2 12 1 1753.42
    2 12 -1 1736.93
    2 12 -1 1748.72
    -2 12 1 1804.32
    2 12 -1 1858.71
    2 12 -1 1838.42
    -2 12 1 1798.22
    -2 12 1 1811.92
    -1 -12 1 400.46
    1 -12 -1 386.96
    -1 -12 1 414.46
    -1 -12 1 389.76
    1 -12 -1 382.06
    1 -12 -1 410.76
    -1 -12 1 396.76
    1 -12 -1 411.26
    -1 -12 1 396.76
    1 -12 -1 375.06
    1 12 -1 394.96
    1 12 -1 421.46
    -1 12 1 407.16
    1 12 -1 403.56
    1 12 -1 391.76
    -1 12 1 378.56
    -1 12 1 414.06
    -1 12 1 383.76
    1 12 -1 419.86
    0 -12 -1 1502.95
    0 -12 1 1528.15
    0 -12 -1 1551.84
    0 -12 1 1530.85
    0 -12 1 1542.05
    0 -12 -1 1506.35
    0 -12 -1 1572.84
    0 -12 1 1571.24
    0 -12 1 1626.54
    0 12 1 1586.24
    0 12 -1 1528.95
    0 12 -1 1558.84
    0 12 -1 1574.94
    0 12 1 1599.34
    0 12 1 1550.84
    0 12 1 1579.24
    0 12 1 1580.54
    0 12 -1 1600.74
    1 -12 1 683.93
    1 -12 1 665.03
    -1 -12 -1 672.83
    1 -12 1 688.13
    -1 -12 -1 691.83
    -1 -12 -1 683.73
    1 -12 1 691.63
    -1 -12 -1 667.33
    -1 -12 -1 664.93
    1 -12 1 696.63
    1 12 1 670.03
    1 12 1 677.53
    -1 12 -1 687.73
    -1 12 -1 726.03
    -1 12 -1 667.33
    -1 12 -1 705.83
    1 12 1 682.23
    1 12 1 679.73
    -2 -12 -1 1679.63
    -2 -12 -1 1643.54
    2 -12 1 1635.64
    2 -12 1 1604.44
    -2 -12 -1 1691.93
    2 -12 1 1607.54
    -2 -12 -1 1623.24
    2 12 1 1688.43
    -2 12 -1 1632.44
    2 12 1 1685.83
    -2 12 -1 1620.94
    -2 12 -1 1650.93
    2 12 1 1648.44
    2 12 1 1623.54
    -2 12 -1 1565.74
    -3 -12 -1 1344.87
    3 -12 1 1271.37
    -3 -12 -1 1268.97
    -3 -12 -1 1296.27
    3 -12 1 1315.77
    -3 -12 -1 1262.77
    -3 12 -1 1304.17
    3 12 1 1341.87
    -3 12 -1 1245.38
    3 12 1 1236.58
    3 12 1 1318.77
    3 12 1 1287.57
    -3 12 -1 1330.07
    -4 -12 -1 43.3
    -4 -12 -1 49.5
    4 -12 1 48
    -4 -12 -1 47.9
    -4 -12 -1 43.3
    -4 -12 -1 53.29
    -4 12 -1 47.7
    -4 12 -1 53.69
    -4 12 -1 45
    4 12 1 43.4
    4 12 1 47.4
    4 12 1 44.1
    5 -12 1 605.14
    -5 -12 -1 626.04
    -5 -12 -1 623.74
    -5 -12 -1 630.44
    -5 -12 -1 609.54
    -5 -12 -1 607.94
    5 12 1 610.94
    -5 12 -1 609.44
    -5 12 -1 571.14
    5 12 1 584.34
    -5 12 -1 624.94
    -6 -12 -1 6.7
    -6 -12 -1 3.5
    -6 -12 -1 3.5
    -6 -12 -1 6.1
    -6 -12 -1 -0.5
    -6 12 -1 1.6
    -6 12 -1 4.6
    -6 12 -1 12.5
    6 12 1 0.3
    -7 -12 -1 1658.53
    -7 -12 -1 1661.63
    -7 -12 -1 1671.03
    -7 -12 -1 1656.53
    -7 12 -1 1699.43
    -7 12 -1 1712.13
    -7 12 -1 1634.64
    -8 -12 -1 397.36
    -8 -12 -1 366.26
    -8 -12 -1 396.46
    -8 -12 -1 374.96
    -8 12 -1 376.36
    -8 12 -1 380.36
    -8 12 -1 369.96
    -9 -12 -1 221.78
    -9 -12 -1 223.68
    -9 -12 -1 222.18
    -9 -12 -1 209.98
    -9 12 -1 187.88
    -9 12 -1 210.88
    -10 -12 -1 80.59
    -10 -12 -1 66.29
    -10 -12 -1 71.19
    -10 -12 -1 55.89
    -10 12 -1 54.49
    -10 12 -1 64.29
    -10 -13 1 320.97
    -10 -13 1 324.37
    -10 -13 1 360.46
    -10 -13 1 315.87
    -10 13 1 354.46
    -10 13 1 352.06
    -9 -13 1 9.3
    -9 -13 1 0
    -9 -13 1 8.7
    -9 -13 1 12.7
    -9 13 1 3.5
    -9 13 1 5.3
    -9 13 1 2.2
    -8 -13 1 390.66
    -8 -13 1 376.36
    -8 -13 1 361.16
    -8 -13 1 381.76
    -8 13 1 392.36
    -8 13 1 323.57
    -8 13 1 363.06
    -7 -13 1 65.49
    -7 -13 1 64.39
    -7 -13 1 67.59
    -7 -13 1 56.29
    -7 13 1 61.59
    -7 13 1 53.39
    -7 13 1 61.39
    -6 -13 1 604.64
    -6 -13 1 626.94
    -6 -13 1 675.13
    -6 -13 1 656.43
    -6 -13 1 690.63
    6 -13 -1 637.54
    -6 13 1 641.64
    -6 13 1 703.53
    6 13 -1 677.63
    -5 -13 1 548.65
    -5 -13 1 526.65
    5 -13 -1 518.95
    -5 -13 1 543.45
    -5 -13 1 535.05
    -5 -13 1 526.85
    -5 13 1 543.95
    -5 13 1 522.05
    5 13 -1 578.74
    -5 13 1 508.05
    5 13 -1 534.45
    -4 -13 1 106.39
    4 -13 -1 98.09
    -4 -13 1 116.59
    -4 -13 1 94.09
    -4 -13 1 110.99
    -4 13 1 103.59
    4 13 -1 101.19
    4 13 -1 105.19
    4 13 -1 100.39
    4 13 -1 94.99
    -4 13 1 113.89
    -4 13 1 116.59
    -3 -13 1 716.23
    -3 -13 1 718.43
    -3 -13 1 738.33
    -3 -13 1 691.53
    3 -13 -1 733.83
    3 -13 -1 740.63
    3 -13 -1 686.03
    -3 13 1 711.53
    3 13 -1 742.13
    -3 13 1 724.73
    3 13 -1 743.03
    -3 13 1 719.33
    -3 13 1 730.63
    3 13 -1 715.63
    3 13 -1 730.23
    2 -13 -1 16.1
    2 -13 -1 17.2
    2 -13 -1 17.6
    -2 -13 1 23
    -2 -13 1 14.3
    -2 -13 1 18.1
    -2 -13 1 17.2
    -2 -13 1 15.4
    2 13 -1 15.7
    -2 13 1 17.9
    -2 13 1 15.6
    2 13 -1 17.3
    -2 13 1 17.2
    2 13 -1 14.9
    -2 13 1 14.9
    1 -13 -1 1825.32
    1 -13 -1 1870.71
    -1 -13 1 1884.91
    -1 -13 1 1868.31
    -1 -13 1 1881.41
    -1 -13 1 1841.02
    -1 -13 1 1882.51
    1 -13 -1 1859.01
    1 -13 -1 1818.52
    -1 -13 1 1893.81
    1 13 -1 1870.01
    1 13 -1 1884.71
    1 13 -1 1810.02
    1 13 -1 1847.22
    -1 13 1 1872.81
    -1 13 1 1880.31
    1 13 -1 1852.71
    -1 13 1 1827.22
    -1 13 1 1913.31
    0 -13 1 243.58
    0 -13 1 230.18
    0 -13 1 231.08
    0 -13 -1 246.28
    0 -13 -1 239.78
    0 -13 1 245.28
    0 -13 1 244.18
    0 -13 -1 220.58
    0 -13 -1 224.88
    0 13 -1 253.17
    0 13 1 251.37
    0 13 1 241.28
    0 13 -1 245.68
    0 13 -1 245.28
    0 13 -1 239.18
    0 13 1 246.98
    0 13 1 240.18
    0 13 1 235.48
    -1 -13 -1 719.93
    1 -13 1 723.43
    -1 -13 -1 695.43
    1 -13 1 715.33
    1 -13 1 716.63
    1 -13 1 693.63
    -1 -13 -1 711.33
    -1 -13 -1 688.23
    -1 -13 -1 696.73
    -1 13 -1 689.73
    1 13 1 736.73
    -1 13 -1 714.63
    -1 13 -1 734.43
    1 13 1 723.43
    1 13 1 713.63
    -1 13 -1 714.33
    1 13 1 689.23
    -2 -13 -1 413.76
    -2 -13 -1 384.86
    2 -13 1 383.56
    -2 -13 -1 389.66
    -2 -13 -1 386.86
    2 -13 1 397.46
    2 -13 1 398.46
    2 13 1 390.46
    2 13 1 396.26
    2 13 1 408.26
    -2 13 -1 409.16
    -2 13 -1 399.86
    -2 13 -1 400.16
    -2 13 -1 414.06
    2 13 1 374.96
    -3 -13 -1 580.14
    -3 -13 -1 528.85
    3 -13 1 543.15
    -3 -13 -1 563.04
    -3 -13 -1 538.45
    3 -13 1 540.65
    -3 13 -1 548.65
    3 13 1 529.35
    -3 13 -1 555.34
    3 13 1 570.34
    3 13 1 569.04
    -3 13 -1 552.04
    -3 13 -1 545.75
    4 -13 1 888.41
    -4 -13 -1 941.51
    -4 -13 -1 883.01
    -4 -13 -1 920.11
    -4 -13 -1 906.01
    4 13 1 881.71
    4 13 1 895.51
    4 13 1 938.81
    -4 13 -1 886.11
    -4 13 -1 886.11
    -5 -13 -1 16.8
    5 -13 1 17.8
    -5 -13 -1 13.9
    -5 -13 -1 10.2
    -5 -13 -1 11
    -5 -13 -1 2.9
    5 13 1 17.5
    -5 13 -1 12.5
    -5 13 -1 7
    -5 13 -1 16
    5 13 1 7.3
    6 -13 1 612.54
    -6 -13 -1 616.54
    -6 -13 -1 609.64
    -6 -13 -1 614.64
    -6 -13 -1 609.44
    -6 -13 -1 596.34
    -6 13 -1 611.64
    6 13 1 599.54
    -6 13 -1 601.74
    -6 13 -1 605.64
    -7 -13 -1 28.7
    -7 -13 -1 36.6
    -7 -13 -1 24.9
    -7 -13 -1 31.9
    -7 13 -1 29.4
    -7 13 -1 32.2
    -7 13 -1 31.4
    -8 -13 -1 671.13
    -8 -13 -1 634.64
    -8 -13 -1 640.94
    -8 -13 -1 694.13
    -8 13 -1 664.23
    -8 13 -1 640.44
    -8 13 -1 708.93
    -9 -13 -1 146.99
    -9 -13 -1 160.58
    -9 -13 -1 209.18
    -9 -13 -1 172.38
    -9 13 -1 158.18
    -9 13 -1 168.38
    -10 -13 -1 25.6
    -10 -13 -1 27.2
    -10 -13 -1 22
    -10 -13 -1 16.9
    -10 13 -1 34.3
    -10 13 -1 18.5
    -10 -14 1 0.9
    -10 -14 1 2.8
    -10 -14 1 0
    -10 14 1 13.6
    -10 14 1 4.6
    -9 -14 1 95.79
    -9 -14 1 100.59
    -9 -14 1 122.69
    -9 -14 1 110.49
    -9 14 1 102.69
    -9 14 1 121.19
    -9 14 1 106.29
    -8 -14 1 32
    -8 -14 1 23.7
    -8 -14 1 25
    -8 -14 1 24.4
    -8 14 1 30.7
    -8 14 1 25.4
    -8 14 1 31.6
    -7 -14 1 413.56
    7 -14 -1 386.26
    -7 -14 1 425.66
    -7 -14 1 361.46
    -7 -14 1 413.76
    -7 14 1 398.26
    -7 14 1 403.56
    -7 14 1 395.76
    -6 -14 1 146.29
    6 -14 -1 124.89
    -6 -14 1 146.09
    -6 -14 1 155.68
    -6 -14 1 135.49
    -6 14 1 147.59
    -6 14 1 145.19
    -5 -14 1 7
    5 -14 -1 12.6
    -5 -14 1 9.9
    -5 -14 1 7.5
    -5 -14 1 2.1
    -5 14 1 16.9
    -5 14 1 11.2
    5 14 -1 7.8
    -5 14 1 9.6
    4 -14 -1 143.69
    -4 -14 1 132.49
    -4 -14 1 138.99
    -4 -14 1 137.59
    -4 -14 1 141.39
    -4 14 1 128.89
    4 14 -1 141.19
    4 14 -1 149.19
    -4 14 1 142.89
    4 14 -1 139.59
    -4 14 1 146.29
    -4 14 1 141.39
    4 14 -1 131.29
    -3 -14 1 247.88
    3 -14 -1 256.47
    -3 -14 1 248.78
    -3 -14 1 238.28
    3 -14 -1 248.98
    3 -14 -1 249.68
    -3 -14 1 265.07
    3 14 -1 252.87
    -3 14 1 227.58
    3 14 -1 260.27
    -3 14 1 259.47
    -3 14 1 246.98
    3 14 -1 248.98
    -3 14 1 236.18
    3 14 -1 241.18
    -2 -14 1 1237.78
    2 -14 -1 1220.88
    -2 -14 1 1247.38
    -2 -14 1 1243.08
    2 -14 -1 1234.08
    2 -14 -1 1238.98
    -2 -14 1 1304.97
    -2 -14 1 1239.08
    -2 14 1 1267.77
    2 14 -1 1268.67
    -2 14 1 1237.48
    2 14 -1 1255.27
    -2 14 1 1246.38
    -2 14 1 1277.47
    2 14 -1 1303.57
    2 14 -1 1278.07
    -1 -14 1 68.49
    -1 -14 1 72.19
    -1 -14 1 64.79
    1 -14 -1 55.39
    -1 -14 1 82.29
    -1 -14 1 60.39
    1 -14 -1 62.59
    -1 -14 1 52.29
    1 -14 -1 70.49
    1 -14 -1 67.09
    -1 14 1 72.99
    1 14 -1 63.19
    1 14 -1 71.49
    -1 14 1 72.49
    1 14 -1 68.99
    1 14 -1 76.99
    -1 14 1 65.79
    -1 14 1 68.59
    1 14 -1 69.59
    0 -14 1 238.78
    0 -14 -1 258.37
    0 -14 -1 239.68
    0 -14 -1 250.47
    0 -14 1 261.27
    0 -14 1 238.48
    0 -14 -1 248.78
    0 -14 1 267.97
    0 14 1 252.27
    0 14 -1 254.47
    0 14 1 243.18
    0 14 -1 222.48
    0 14 1 262.27
    0 14 -1 263.97
    0 14 -1 259.87
    1 -14 1 8.4
    -1 -14 -1 11.8
    1 -14 1 5.3
    1 -14 1 5.3
    -1 -14 -1 10
    -1 -14 -1 3.4
    1 -14 1 9.1
    -1 -14 -1 5.3
    -1 14 -1 9.6
    1 14 1 2.2
    -1 14 -1 7.4
    -1 14 -1 13
    1 14 1 2
    1 14 1 5.5
    -1 14 -1 5.1
    2 -14 1 566.94
    -2 -14 -1 575.64
    2 -14 1 570.04
    -2 -14 -1 495.45
    -2 -14 -1 548.75
    -2 -14 -1 610.14
    2 -14 1 558.34
    -2 14 -1 573.24
    2 14 1 554.04
    -2 14 -1 558.44
    -2 14 -1 532.45
    2 14 1 552.94
    2 14 1 588.74
    -2 14 -1 544.45
    -3 -14 -1 679.53
    3 -14 1 690.03
    -3 -14 -1 684.43
    -3 -14 -1 675.93
    -3 -14 -1 649.54
    3 -14 1 671.53
    3 -14 1 679.23
    3 -14 1 664.63
    3 14 1 555.54
    -3 14 -1 680.13
    -3 14 -1 661.93
    3 14 1 685.03
    -3 14 -1 653.43
    -3 14 -1 701.03
    3 14 1 677.93
    -4 -14 -1 0
    -4 -14 -1 12.9
    -4 -14 -1 1.1
    4 -14 1 4
    -4 -14 -1 2.3
    -4 14 -1 -6.6
    -4 14 -1 3.8
    4 14 1 4
    4 14 1 -0.8
    4 14 1 -0.8
    -5 -14 -1 140.99
    -5 -14 -1 151.78
    -5 -14 -1 147.59
    -5 -14 -1 141.49
    -5 -14 -1 144.09
    5 -14 1 138.19
    -5 14 -1 129.79
    -5 14 -1 143.39
    -5 14 -1 126.39
    5 14 1 129.69
    5 14 1 124.19
    6 -14 1 28.7
    -6 -14 -1 27.5
    -6 -14 -1 30.5
    -6 -14 -1 23.9
    -6 -14 -1 23.8
    -6 14 -1 26.8
    -6 14 -1 24.9
    -6 14 -1 21.8
    -7 -14 -1 279.77
    -7 -14 -1 285.77
    -7 -14 -1 292.97
    -7 -14 -1 251.07
    -7 14 -1 275.87
    -7 14 -1 298.67
    -7 14 -1 311.77
    -8 -14 -1 154.28
    -8 -14 -1 167.68
    -8 -14 -1 151.28
    -8 -14 -1 152.58
    -8 14 -1 139.09
    -8 14 -1 171.08
    -8 14 -1 154.18
    -9 -14 -1 80.39
    -9 -14 -1 81.49
    -9 -14 -1 72.59
    -9 -14 -1 71.39
    -9 14 -1 70.09
    -9 14 -1 66.09
    -10 -14 -1 9.1
    -10 -14 -1 8.8
    -10 -14 -1 7.8
    -10 -14 -1 5.7
    -10 14 -1 11.5
    -10 14 -1 4.8
    -9 -15 1 3.1
    -9 -15 1 9.3
    -9 -15 1 -0.9
    -9 -15 1 -0.4
    -9 15 1 3.3
    -9 15 1 -0.5
    -8 -15 1 -2.7
    -8 -15 1 -4.2
    -8 -15 1 -5.8
    -8 -15 1 5.2
    -8 15 1 -0.7
    -8 15 1 2.5
    -8 15 1 -5
    -7 -15 1 4.7
    -7 -15 1 3
    -7 -15 1 -2.5
    7 -15 -1 -1.1
    -7 -15 1 0.9
    -7 15 1 1.3
    -7 15 1 -2
    -7 15 1 -2.8
    6 -15 -1 15.8
    -6 -15 1 10.6
    -6 -15 1 6
    -6 -15 1 16.9
    -6 15 1 19.7
    -6 15 1 10.1
    5 -15 -1 88.79
    -5 -15 1 82.89
    -5 -15 1 71.89
    -5 -15 1 68.79
    -5 -15 1 77.89
    -5 15 1 69.69
    -5 15 1 83.09
    4 -15 -1 8.7
    -4 -15 1 6.2
    -4 -15 1 8
    -4 -15 1 2.9
    -4 -15 1 5.8
    -4 15 1 3.6
    4 15 -1 10.3
    4 15 -1 6.6
    -4 15 1 8.4
    -4 15 1 8.9
    4 15 -1 8.5
    -4 15 1 18.4
    -3 -15 1 1.4
    -3 -15 1 -1.3
    3 -15 -1 7.7
    -3 -15 1 7.7
    3 -15 -1 9.1
    3 -15 -1 5
    -3 -15 1 2
    3 15 -1 15.5
    3 15 -1 4.9
    3 15 -1 3.4
    -3 15 1 5.9
    -3 15 1 2.6
    -3 15 1 8.5
    3 15 -1 2.7
    -3 15 1 4.5
    2 -15 -1 3.7
    -2 -15 1 -0.6
    -2 -15 1 -0.8
    2 -15 -1 1.6
    -2 -15 1 -2.4
    -2 -15 1 -2.4
    2 -15 -1 0.9
    -2 15 1 -0.9
    2 15 -1 -2.2
    2 15 -1 -4.5
    -2 15 1 1.2
    -2 15 1 -3.8
    -2 15 1 -0.8
    2 15 -1 2.7
    2 15 -1 -1
    -1 -15 1 104.39
    -1 -15 1 91.49
    1 -15 -1 108.29
    1 -15 -1 95.69
    -1 -15 1 108.09
    1 -15 -1 106.09
    -1 -15 1 104.19
    1 -15 -1 104.99
    -1 15 1 113.29
    1 15 -1 101.49
    1 15 -1 91.29
    -1 15 1 105.49
    -1 15 1 100.49
    1 15 -1 113.19
    1 15 -1 128.59
    -1 15 1 114.79
    0 -15 -1 222.68
    0 -15 1 244.98
    0 -15 1 229.58
    0 -15 1 252.47
    0 -15 1 229.48
    0 -15 -1 250.27
    0 -15 -1 238.38
    0 -15 -1 248.48
    0 15 -1 246.48
    0 15 1 224.28
    0 15 1 249.38
    0 15 -1 257.17
    0 15 1 240.38
    0 15 -1 232.98
    0 15 -1 259.27
    1 -15 1 -0.2
    -1 -15 -1 -1.1
    -1 -15 -1 0.7
    -1 -15 -1 2.2
    -1 -15 -1 7.2
    1 -15 1 -0.1
    1 -15 1 1.7
    -1 15 -1 -0.1
    1 15 1 -4.5
    -1 15 -1 8.8
    -1 15 -1 -3.4
    -1 15 -1 -3.3
    1 15 1 3.2
    1 15 1 -1.4
    2 -15 1 192.08
    -2 -15 -1 183.58
    2 -15 1 174.68
    -2 -15 -1 169.78
    -2 -15 -1 166.98
    -2 -15 -1 191.08
    2 -15 1 189.58
    2 15 1 174.38
    -2 15 -1 194.38
    -2 15 -1 170.38
    2 15 1 170.98
    2 15 1 177.88
    -2 15 -1 168.48
    -2 15 -1 179.48
    3 -15 1 79.29
    3 -15 1 72.39
    -3 -15 -1 73.79
    -3 -15 -1 77.89
    -3 -15 -1 69.99
    -3 -15 -1 75.59
    3 -15 1 75.89
    3 -15 1 75.59
    3 15 1 68.89
    -3 15 -1 70.99
    3 15 1 67.59
    -3 15 -1 68.59
    -3 15 -1 68.79
    3 15 1 75.59
    -4 -15 -1 154.08
    -4 -15 -1 134.49
    -4 -15 -1 143.89
    4 -15 1 153.08
    -4 -15 -1 156.98
    -4 15 -1 163.78
    4 15 1 175.58
    -4 15 -1 157.48
    4 15 1 173.58
    -4 15 -1 162.38
    4 15 1 158.18
    -5 -15 -1 8.6
    -5 -15 -1 7.3
    -5 -15 -1 4.7
    -5 -15 -1 -0.2
    -5 15 -1 16.3
    5 15 1 4.3
    -5 15 -1 6.3
    -6 -15 -1 1
    -6 -15 -1 10.8
    6 -15 1 17
    -6 -15 -1 13
    -6 -15 -1 9.5
    -6 15 -1 9.6
    -6 15 -1 11.8
    -6 15 -1 19.2
    -7 -15 -1 4.1
    -7 -15 -1 -1.8
    -7 -15 -1 -5.6
    -7 -15 -1 -2.5
    -7 15 -1 -2.6
    -7 15 -1 -2.8
    -7 15 -1 -1.5
    -8 -15 -1 87.49
    -8 -15 -1 83.99
    -8 -15 -1 98.69
    -8 -15 -1 86.09
    -8 15 -1 83.19
    -8 15 -1 101.19
    -8 15 -1 83.19
    -9 -15 -1 63.99
    -9 -15 -1 63.39
    -9 -15 -1 79.89
    -9 -15 -1 67.69
    -9 15 -1 59.19
    -9 15 -1 59.99
    -9 -16 1 113.29
    -9 -16 1 96.59
    -9 -16 1 114.09
    -9 16 1 100.19
    -9 16 1 92.59
    -8 -16 1 -3.7
    -8 -16 1 8.1
    -8 -16 1 0
    -8 -16 1 -1.6
    -8 16 1 -3.9
    -8 16 1 -3.3
    -8 16 1 -5.3
    7 -16 -1 3
    -7 -16 1 0.6
    -7 -16 1 -7.8
    -7 -16 1 -7
    -7 16 1 -3.6
    -7 16 1 1.3
    -7 16 1 -5.3
    6 -16 -1 48.6
    -6 -16 1 43.8
    -6 -16 1 44.7
    -6 -16 1 51.49
    -6 16 1 57.79
    -6 16 1 42.4
    -5 -16 1 125.39
    -5 -16 1 111.59
    -5 -16 1 124.99
    5 -16 -1 119.69
    -5 16 1 159.58
    -5 16 1 124.49
    -4 -16 1 57.49
    -4 -16 1 49.6
    -4 -16 1 57.09
    4 -16 -1 60.19
    -4 -16 1 51.99
    4 16 -1 57.49
    4 16 -1 64.99
    -4 16 1 62.89
    -4 16 1 59.29
    -3 -16 1 -0.5
    -3 -16 1 -5.7
    3 -16 -1 1.8
    -3 -16 1 0.1
    -3 -16 1 8
    3 -16 -1 0
    -3 16 1 -3.3
    3 16 -1 -0.7
    -3 16 1 -1.6
    -3 16 1 -2.6
    -3 16 1 2.9
    3 16 -1 4.5
    3 16 -1 -0.6
    -2 -16 1 13.1
    2 -16 -1 9.8
    -2 -16 1 11.2
    -2 -16 1 4
    -2 -16 1 19.3
    2 -16 -1 8
    2 -16 -1 7.4
    -2 16 1 3.9
    -2 16 1 8.1
    2 16 -1 10.1
    -2 16 1 13.7
    -2 16 1 4.1
    2 16 -1 2.2
    2 16 -1 1.6
    -1 -16 1 254.47
    -1 -16 1 280.77
    1 -16 -1 262.67
    -1 -16 1 251.67
    1 -16 -1 263.07
    1 -16 -1 264.37
    1 -16 -1 262.37
    -1 16 1 268.47
    1 16 -1 271.67
    1 16 -1 243.18
    -1 16 1 261.37
    -1 16 1 268.07
    -1 16 1 255.17
    1 16 -1 259.57
    0 -16 1 336.27
    0 -16 -1 318.57
    0 -16 1 305.07
    0 -16 1 310.97
    0 -16 -1 332.37
    0 -16 -1 299.17
    0 -16 1 343.67
    0 16 1 305.77
    0 16 -1 318.77
    0 16 -1 315.37
    0 16 1 314.37
    0 16 -1 335.27
    0 16 1 338.47
    -1 -16 -1 3.7
    1 -16 1 1.3
    -1 -16 -1 -0.4
    -1 -16 -1 -2
    1 -16 1 3.4
    1 -16 1 -5.3
    -1 16 -1 -2
    1 16 1 -0.2
    1 16 1 8
    -1 16 -1 -1.4
    -1 16 -1 -1.1
    1 16 1 -4.7
    -2 -16 -1 8
    -2 -16 -1 11.8
    2 -16 1 9.1
    2 -16 1 9.5
    -2 -16 -1 13
    -2 -16 -1 6.1
    2 -16 1 9.5
    2 16 1 13.2
    -2 16 -1 11
    2 16 1 2.7
    2 16 1 14.5
    -2 16 -1 5.5
    -2 16 -1 5.6
    -3 -16 -1 68.09
    3 -16 1 76.39
    -3 -16 -1 68.39
    3 -16 1 63.49
    -3 -16 -1 79.79
    3 -16 1 62.59
    -3 -16 -1 70.09
    -3 16 -1 51.89
    3 16 1 64.19
    3 16 1 68.49
    -3 16 -1 60.19
    3 16 1 63.59
    -3 16 -1 72.79
    -4 -16 -1 106.09
    -4 -16 -1 137.49
    -4 -16 -1 127.09
    -4 -16 -1 134.99
    4 -16 1 125.19
    -4 16 -1 122.89
    4 16 1 113.79
    4 16 1 127.39
    -4 16 -1 112.69
    5 -16 1 60.89
    -5 -16 -1 42.6
    -5 -16 -1 54.69
    -5 -16 -1 49.8
    -5 16 -1 62.09
    5 16 1 50.79
    -5 16 -1 46.5
    6 -16 1 -4.7
    -6 -16 -1 0.4
    -6 -16 -1 1.5
    -6 -16 -1 -7.7
    -6 16 -1 3.2
    -6 16 -1 -5.2
    -6 16 -1 -2.4
    -7 -16 -1 -7.3
    -7 -16 -1 -3
    -7 -16 -1 4.1
    -7 -16 -1 1.5
    -7 16 -1 -9.4
    -7 16 -1 -6.4
    -7 16 -1 3.9
    -8 -16 -1 112.39
    -8 -16 -1 127.09
    -8 -16 -1 134.49
    -8 -16 -1 127.69
    -8 16 -1 124.29
    -8 16 -1 97.29
    -8 16 -1 107.39
    -9 -16 -1 32.4
    -9 -16 -1 42.4
    -9 -16 -1 25.6
    -9 -16 -1 42.6
    -9 16 -1 36
    -9 16 -1 33.7
    -8 -17 1 226.18
    -8 -17 1 191.48
    -8 -17 1 191.88
    -8 17 1 184.58
    -8 17 1 194.58
    -8 17 1 189.08
    -7 -17 1 3.9
    7 -17 -1 5.3
    -7 -17 1 -1.6
    -7 -17 1 3.1
    -7 17 1 4
    -7 17 1 16.6
    -7 17 1 -1
    6 -17 -1 122.59
    -6 -17 1 94.29
    -6 -17 1 127.49
    -6 -17 1 113.29
    -6 17 1 127.29
    -6 17 1 105.29
    -5 -17 1 9.4
    -5 -17 1 8.3
    5 -17 -1 6
    -5 -17 1 9.6
    -5 17 1 11.2
    -5 17 1 16
    -4 -17 1 95.29
    -4 -17 1 95.39
    -4 -17 1 102.79
    4 -17 -1 98.59
    -4 17 1 100.19
    -4 17 1 105.99
    -3 -17 1 61.49
    3 -17 -1 60.09
    -3 -17 1 49.4
    3 -17 -1 51.99
    -3 -17 1 56.09
    -3 -17 1 58.99
    -3 17 1 50.09
    3 17 -1 59.49
    3 17 -1 57.19
    -3 17 1 51.99
    -2 -17 1 6.3
    -2 -17 1 7
    -2 -17 1 8.2
    2 -17 -1 5.4
    -2 -17 1 5.2
    2 -17 -1 6.6
    -2 17 1 5.1
    -2 17 1 1.9
    -2 17 1 3.8
    2 17 -1 4
    2 17 -1 -0.3
    2 17 -1 1.3
    1 -17 -1 331.67
    -1 -17 1 308.47
    1 -17 -1 302.07
    1 -17 -1 299.87
    -1 -17 1 327.37
    -1 -17 1 281.77
    1 17 -1 314.57
    1 17 -1 321.97
    -1 17 1 324.37
    1 17 -1 302.17
    -1 17 1 303.07
    -1 17 1 306.67
    -1 17 1 313.47
    0 -17 -1 5.3
    0 -17 1 9.6
    0 -17 1 1.9
    0 -17 1 10.5
    0 -17 -1 6.4
    0 -17 -1 14.5
    0 17 1 11.2
    0 17 -1 6.8
    0 17 -1 14.9
    0 17 1 10.9
    0 17 -1 5.7
    0 17 1 12.6
    -1 -17 -1 274.87
    1 -17 1 261.67
    1 -17 1 281.47
    -1 -17 -1 277.17
    -1 -17 -1 271.47
    1 -17 1 283.57
    1 17 1 281.07
    1 17 1 282.67
    -1 17 -1 268.97
    1 17 1 266.27
    -1 17 -1 296.27
    -1 17 -1 262.17
    -2 -17 -1 175.78
    -2 -17 -1 170.28
    -2 -17 -1 165.78
    2 -17 1 157.38
    2 -17 1 176.78
    -2 -17 -1 178.18
    -2 17 -1 161.68
    2 17 1 168.08
    -2 17 -1 150.28
    2 17 1 170.18
    2 17 1 154.68
    -3 -17 -1 -0.9
    3 -17 1 9.9
    -3 -17 -1 -10.3
    -3 -17 -1 -4.5
    3 -17 1 0
    3 17 1 -3.6
    -3 17 -1 -5.4
    -3 17 -1 -9
    3 17 1 0.4
    -4 -17 -1 30.5
    -4 -17 -1 26.5
    -4 -17 -1 19.7
    4 -17 1 36.6
    -4 17 -1 17.4
    4 17 1 30.9
    -4 17 -1 30.5
    -5 -17 -1 148.39
    -5 -17 -1 160.08
    -5 -17 -1 132.49
    5 -17 1 138.79
    -5 17 -1 153.78
    5 17 1 142.19
    -5 17 -1 140.29
    6 -17 1 158.78
    -6 -17 -1 152.48
    -6 -17 -1 167.48
    -6 -17 -1 168.58
    -6 17 -1 165.28
    -6 17 -1 178.38
    -6 17 -1 169.38
    -7 -17 -1 -0.4
    -7 -17 -1 -3.7
    -7 -17 -1 -1.6
    -7 17 -1 2.1
    -7 17 -1 -0.4
    -7 17 -1 -4
    -8 -17 -1 48.1
    -8 -17 -1 40.7
    -8 -17 -1 44.2
    -8 -17 -1 36
    -8 17 -1 35.6
    -8 17 -1 30
    -8 17 -1 41.9
    -8 -18 1 33
    -8 -18 1 34.9
    -8 -18 1 34.8
    -8 18 1 32.5
    -8 18 1 28.2
    -8 18 1 26.5
    -7 -18 1 58.29
    -7 -18 1 66.59
    -7 -18 1 54.69
    7 -18 -1 66.19
    -7 18 1 47.8
    -7 18 1 69.09
    -7 18 1 62.69
    6 -18 -1 2.4
    -6 -18 1 -5.5
    -6 -18 1 -4.7
    -6 -18 1 -3.4
    -6 18 1 -0.9
    -6 18 1 0.6
    -5 -18 1 442.26
    -5 -18 1 449.36
    5 -18 -1 438.66
    -5 -18 1 447.56
    -5 18 1 445.06
    -5 18 1 422.66
    4 -18 -1 189.68
    -4 -18 1 204.78
    -4 -18 1 209.48
    -4 -18 1 205.78
    -4 18 1 229.88
    -4 18 1 214.08
    -3 -18 1 1.4
    3 -18 -1 3.1
    -3 -18 1 4.9
    3 -18 -1 -0.2
    -3 -18 1 -4
    3 18 -1 2.8
    -3 18 1 -1.3
    -3 18 1 -0.2
    3 18 -1 -9.1
    -2 -18 1 142.39
    -2 -18 1 172.88
    -2 -18 1 157.78
    2 -18 -1 174.68
    2 -18 -1 158.18
    2 18 -1 155.88
    -2 18 1 153.18
    -2 18 1 162.28
    2 18 -1 155.78
    -1 -18 1 15
    -1 -18 1 13.4
    1 -18 -1 20.6
    -1 -18 1 20.2
    1 -18 -1 35.4
    -1 18 1 28.8
    -1 18 1 14.4
    1 18 -1 11.3
    1 18 -1 23.5
    0 -18 1 830.52
    0 -18 -1 832.92
    0 -18 1 851.31
    0 -18 -1 813.02
    0 -18 -1 820.32
    0 -18 1 827.92
    0 18 1 811.52
    0 18 -1 827.92
    0 18 -1 844.82
    0 18 1 844.02
    -1 -18 -1 186.28
    -1 -18 -1 170.58
    -1 -18 -1 185.68
    1 -18 1 183.78
    1 -18 1 195.38
    -1 18 -1 188.18
    -1 18 -1 199.58
    1 18 1 199.48
    1 18 1 175.28
    -2 -18 -1 24.2
    -2 -18 -1 32.6
    2 -18 1 32.4
    2 -18 1 27.3
    -2 -18 -1 33.3
    -2 18 -1 24.8
    2 18 1 27.6
    -2 18 -1 29.1
    2 18 1 23.7
    3 -18 1 22.8
    -3 -18 -1 19.5
    -3 -18 -1 8.7
    -3 -18 -1 17.4
    3 -18 1 21.5
    3 18 1 11.4
    3 18 1 22.4
    -3 18 -1 9.1
    -3 18 -1 16.1
    -4 -18 -1 162.78
    -4 -18 -1 146.39
    4 -18 1 164.08
    -4 -18 -1 158.38
    -4 18 -1 179.48
    -4 18 -1 166.68
    4 18 1 156.48
    -5 -18 -1 463.15
    5 -18 1 448.36
    -5 -18 -1 431.36
    -5 -18 -1 449.16
    -5 18 -1 457.65
    -5 18 -1 460.95
    5 18 1 423.26
    -6 -18 -1 64.79
    -6 -18 -1 79.29
    6 -18 1 60.39
    -6 -18 -1 47.7
    -6 18 -1 57.39
    -6 18 -1 56.99
    -6 18 -1 52.09
    -7 -18 -1 37.1
    -7 -18 -1 37.2
    -7 -18 -1 38.9
    -7 18 -1 40.4
    -7 18 -1 31.2
    -7 18 -1 38.7
    -8 -18 -1 13.9
    -8 -18 -1 14.3
    -8 -18 -1 26.2
    -8 18 -1 25.2
    -8 18 -1 16.3
    -7 -19 1 30
    -7 -19 1 39.4
    -7 -19 1 26.1
    7 -19 -1 35.3
    -7 19 1 15.6
    -7 19 1 33.1
    -7 19 1 34.8
    -6 -19 1 138.39
    -6 -19 1 137.69
    -6 -19 1 125.49
    -6 19 1 133.39
    -6 19 1 139.29
    -5 -19 1 89.89
    5 -19 -1 101.99
    -5 -19 1 101.49
    -5 -19 1 107.49
    -5 19 1 100.29
    -5 19 1 104.79
    -4 -19 1 236.68
    4 -19 -1 239.08
    -4 -19 1 213.08
    -4 -19 1 236.48
    -4 19 1 246.58
    -4 19 1 272.57
    -3 -19 1 415.16
    -3 -19 1 430.16
    -3 -19 1 393.56
    3 -19 -1 407.76
    -3 19 1 437.56
    3 19 -1 412.06
    -3 19 1 389.56
    -2 -19 1 1.9
    -2 -19 1 5.1
    -2 -19 1 1.7
    2 -19 -1 7.3
    2 -19 -1 12.4
    -2 19 1 6.9
    -2 19 1 5.1
    2 19 -1 3.7
    2 19 -1 4.4
    1 -19 -1 228.68
    -1 -19 1 220.98
    1 -19 -1 210.58
    -1 -19 1 209.18
    -1 -19 1 206.98
    -1 19 1 206.78
    1 19 -1 206.08
    1 19 -1 191.98
    -1 19 1 214.58
    0 -19 -1 6.4
    0 -19 1 11.1
    0 -19 -1 2
    0 -19 -1 7.8
    0 -19 1 -1.1
    0 -19 1 3.8
    0 19 -1 4.6
    0 19 -1 1.3
    0 19 1 0.9
    0 19 1 10.3
    -1 -19 -1 451.15
    1 -19 1 432.36
    -1 -19 -1 460.45
    1 -19 1 438.06
    -1 -19 -1 458.65
    1 19 1 465.75
    -1 19 -1 448.06
    1 19 1 470.15
    -1 19 -1 450.45
    -2 -19 -1 256.97
    2 -19 1 241.68
    -2 -19 -1 278.87
    -2 -19 -1 235.18
    2 -19 1 260.37
    -2 19 -1 242.08
    -2 19 -1 244.28
    2 19 1 223.48
    2 19 1 225.88
    -3 -19 -1 170.58
    3 -19 1 151.78
    3 -19 1 158.28
    -3 -19 -1 162.38
    -3 -19 -1 147.99
    -3 19 -1 143.29
    -3 19 -1 159.98
    3 19 1 150.68
    -4 -19 -1 241.28
    -4 -19 -1 249.68
    -4 -19 -1 235.18
    4 -19 1 227.68
    -4 19 -1 230.38
    4 19 1 242.18
    -4 19 -1 251.37
    -5 -19 -1 21.4
    -5 -19 -1 17.9
    5 -19 1 26.7
    -5 -19 -1 18.2
    -5 19 -1 24.2
    -5 19 -1 22.3
    5 19 1 34
    6 -19 1 460.35
    -6 -19 -1 490.45
    -6 -19 -1 437.06
    -6 -19 -1 429.56
    -6 19 -1 447.16
    -6 19 -1 448.86
    -6 19 -1 416.86
    -7 -19 -1 87.69
    -7 -19 -1 62.49
    -7 -19 -1 80.69
    -7 19 -1 61.79
    -7 19 -1 67.69
    -7 19 -1 66.19
    6 -20 -1 9.1
    -6 -20 1 5.4
    -6 -20 1 9.8
    -6 -20 1 5.6
    -6 20 1 4
    -6 20 1 15.8
    -5 -20 1 548.05
    5 -20 -1 531.45
    -5 -20 1 566.74
    -5 -20 1 542.35
    -5 20 1 575.44
    -5 20 1 572.74
    -4 -20 1 773.02
    -4 -20 1 849.52
    -4 -20 1 798.92
    4 -20 -1 752.42
    -4 20 1 845.12
    -4 20 1 773.52
    3 -20 -1 17.5
    -3 -20 1 21.1
    -3 -20 1 24.5
    -3 -20 1 17.4
    -3 20 1 25.8
    3 20 -1 25.5
    -3 20 1 8.5
    -2 -20 1 86.69
    -2 -20 1 85.69
    2 -20 -1 98.59
    -2 -20 1 98.89
    -2 20 1 71.29
    -2 20 1 94.89
    2 20 -1 107.69
    2 20 -1 108.89
    -1 -20 1 39.5
    -1 -20 1 35.2
    1 -20 -1 23.5
    -1 -20 1 31.8
    -1 20 1 29.1
    -1 20 1 26.1
    1 20 -1 38.4
    1 20 -1 38
    0 -20 -1 588.44
    0 -20 -1 587.44
    0 -20 1 624.64
    0 -20 1 591.54
    0 -20 -1 617.84
    0 -20 1 585.64
    0 20 1 563.04
    0 20 -1 598.04
    0 20 -1 590.34
    0 20 1 615.84
    1 -20 1 290.87
    -1 -20 -1 295.97
    -1 -20 -1 276.37
    1 -20 1 305.97
    -1 -20 -1 285.17
    -1 20 -1 319.77
    1 20 1 310.77
    -1 20 -1 290.17
    1 20 1 276.77
    -2 -20 -1 98.89
    2 -20 1 100.19
    2 -20 1 99.69
    -2 -20 -1 104.29
    -2 -20 -1 99.19
    -2 20 -1 82.99
    2 20 1 104.39
    -2 20 -1 94.79
    2 20 1 82.79
    -3 -20 -1 269.77
    3 -20 1 292.67
    3 -20 1 280.07
    -3 -20 -1 242.98
    -3 -20 -1 288.37
    3 20 1 269.07
    -3 20 -1 257.27
    -3 20 -1 257.47
    -4 -20 -1 262.17
    -4 -20 -1 255.27
    4 -20 1 228.98
    -4 -20 -1 245.38
    -4 20 -1 251.67
    4 20 1 252.17
    -4 20 -1 271.07
    -5 -20 -1 583.44
    -5 -20 -1 582.54
    -5 -20 -1 599.14
    5 -20 1 596.04
    5 20 1 623.94
    -5 20 -1 606.24
    -5 20 -1 598.94
    -5 20 -1 612.74
    -6 -20 -1 11.6
    -6 -20 -1 15.2
    6 -20 1 20.1
    -6 -20 -1 20.6
    -6 20 -1 10.3
    -6 20 -1 12.8
    -6 20 -1 21
    6 -21 -1 102.79
    -6 -21 1 87.19
    -6 -21 1 76.19
    -6 -21 1 80.19
    -6 21 1 65.49
    -6 21 1 93.79
    5 -21 -1 87.29
    -5 -21 1 86.09
    -5 -21 1 81.39
    -5 -21 1 82.29
    -5 21 1 107.79
    -5 21 1 74.99
    4 -21 -1 193.38
    -4 -21 1 193.18
    -4 -21 1 159.58
    -4 -21 1 196.78
    -4 21 1 175.08
    -4 21 1 194.28
    -3 -21 1 402.96
    -3 -21 1 429.06
    3 -21 -1 464.85
    -3 -21 1 416.46
    3 21 -1 428.76
    -3 21 1 435.96
    -3 21 1 432.26
    -2 -21 1 3.7
    2 -21 -1 -1.8
    -2 -21 1 -3.7
    -2 -21 1 8.5
    -2 21 1 3.9
    -2 21 1 -1.6
    2 21 -1 1.1
    -1 -21 1 226.68
    -1 -21 1 220.28
    -1 -21 1 247.08
    1 -21 -1 256.17
    -1 21 1 232.78
    -1 21 1 228.88
    1 21 -1 242.38
    1 21 -1 233.48
    0 -21 1 6.8
    0 -21 -1 8.8
    0 -21 1 6.6
    0 -21 -1 6.3
    0 21 1 4.4
    0 21 -1 12.3
    0 21 1 7.7
    0 21 -1 10
    1 -21 1 289.17
    1 -21 1 315.87
    -1 -21 -1 302.27
    -1 -21 -1 301.37
    -1 21 -1 285.07
    -1 21 -1 304.37
    1 21 1 276.47
    1 21 1 284.77
    -2 -21 -1 342.67
    -2 -21 -1 310.67
    2 -21 1 345.87
    -2 21 -1 332.67
    2 21 1 334.67
    -2 21 -1 339.87
    -3 -21 -1 56.89
    -3 -21 -1 69.99
    3 -21 1 85.89
    -3 -21 -1 76.49
    -3 21 -1 56.69
    -3 21 -1 68.99
    3 21 1 68.99
    -4 -21 -1 173.48
    -4 -21 -1 200.58
    4 -21 1 191.48
    -4 -21 -1 182.28
    -4 21 -1 201.28
    -4 21 -1 196.58
    4 21 1 182.58
    5 -21 1 24.2
    -5 -21 -1 29.1
    -5 -21 -1 26.9
    -5 -21 -1 21.5
    -5 21 -1 24.8
    -5 21 -1 39.3
    -5 21 -1 18.5
    -4 -22 1 336.07
    -4 -22 1 351.56
    4 -22 -1 341.47
    -4 -22 1 338.57
    -4 22 1 322.17
    -4 22 1 346.17
    -3 -22 1 2.8
    3 -22 -1 7
    -3 -22 1 6.6
    -3 -22 1 7.9
    3 22 -1 6.6
    -3 22 1 5.2
    -3 22 1 0.7
    2 -22 -1 104.49
    -2 -22 1 91.09
    -2 -22 1 98.49
    -2 -22 1 100.29
    -2 22 1 97.39
    -2 22 1 99.19
    2 22 -1 94.99
    -1 -22 1 10.2
    -1 -22 1 8.6
    1 -22 -1 9.8
    -1 22 1 2.7
    1 22 -1 3.5
    1 22 -1 10.1
    -1 22 1 7.8
    0 -22 -1 451.95
    0 -22 1 477.45
    0 22 1 397.76
    0 22 -1 425.06
    0 22 1 426.56
    0 22 -1 421.16
    -1 -22 -1 276.47
    -1 -22 -1 292.57
    1 -22 1 296.47
    -1 22 -1 276.77
    1 22 1 302.17
    -1 22 -1 258.27
    -2 -22 -1 4
    2 -22 1 17.4
    -2 -22 -1 10.6
    -2 22 -1 4.1
    2 22 1 10
    -2 22 -1 14.6
    -3 -22 -1 17
    -3 -22 -1 27.7
    3 -22 1 28
    -3 22 -1 15.2
    3 22 1 19.1
    -3 22 -1 19.4
    -4 -22 -1 64.59
    4 -22 1 64.59
    -4 -22 -1 75.99
    -4 22 -1 65.49
    4 22 1 54.69
    -4 22 -1 63.39
    3 -23 -1 112.79
    -3 -23 1 115.89
    -3 -23 1 117.69
    -3 23 1 98.39
    -3 23 1 136.89
    -2 -23 1 19.1
    2 -23 -1 19
    -2 -23 1 29.5
    2 23 -1 25
    -2 23 1 25.8
    -2 23 1 16.5
    -1 -23 1 102.79
    -1 -23 1 109.89
    1 -23 -1 96.59
    -1 23 1 94.69
    1 23 -1 92.19
    -1 23 1 94.59
    0 -23 -1 1.4
    0 -23 1 6
    0 23 -1 4.7
    0 23 -1 -1.2
    0 23 1 1.5
    0 23 1 -3.5
    1 -23 1 117.59
    -1 -23 -1 115.79
    -1 -23 -1 104.49
    1 23 1 115.49
    -1 23 -1 109.19
    -1 23 -1 104.59
    -2 -23 -1 124.19
    -2 -23 -1 93.29
    2 -23 1 118.39
    2 23 1 106.79
    -2 23 -1 102.09
    -2 23 -1 89.19
    -3 -23 -1 -6.3
    3 -23 1 9.9
    -3 -23 -1 -3.5
    -3 23 -1 3.6
    -3 23 -1 2.6
    3 23 1 -1.6
    -12 0 2 25.6
    -12 0 2 15
    -11 0 2 4.6
    -11 0 2 2.8
    -11 0 2 12
    -10 0 2 196.78
    -10 0 2 188.08
    -10 0 2 195.78
    -10 0 2 190.38
    -9 0 2 1779.52
    -9 0 2 1811.62
    -9 0 2 1719.93
    -9 0 2 1808.52
    -9 0 2 1865.81
    -9 0 2 1852.61
    -9 0 2 1905.01
    -8 0 2 2405.96
    -8 0 2 2265.97
    -8 0 2 2384.46
    -8 0 2 2254.37
    -8 0 2 2325.37
    -7 0 2 102.49
    -7 0 2 107.79
    -7 0 2 103.29
    -7 0 2 109.19
    -7 0 2 84.79
    -6 0 2 0.7
    -6 0 2 -0.9
    -6 0 2 -0.2
    -6 0 2 9.1
    -5 0 2 893.81
    -5 0 2 899.11
    -5 0 2 871.91
    -4 0 2 4184.18
    -4 0 2 4282.47
    -4 0 2 4311.27
    -3 0 2 2230.38
    -3 0 2 2241.08
    -3 0 2 2145.09
    -2 0 2 1185.78
    2 0 -2 1236.68
    1 0 -2 628.04
    1 0 -2 605.24
    0 0 -2 2038
    0 0 -2 2234.68
    1 0 2 2742.23
    1 0 2 2547.25
    -1 0 -2 2864.01
    1 0 2 2929.81
    -1 0 -2 2915.71
    -1 0 -2 2834.22
    -1 0 -2 2638.14
    -1 0 -2 2894.51
    2 0 2 1519.25
    -2 0 -2 1381.96
    2 0 2 1522.45
    -2 0 -2 1501.35
    2 0 2 1452.15
    -2 0 -2 1495.75
    -2 0 -2 1513.25
    2 0 2 1482.55
    3 0 2 3.3
    -3 0 -2 -0.2
    -3 0 -2 1.9
    3 0 2 11.6
    3 0 2 3.3
    -3 0 -2 8.9
    -3 0 -2 6.2
    -4 0 -2 354.66
    4 0 2 365.26
    4 0 2 361.56
    -4 0 -2 346.47
    -4 0 -2 361.46
    -4 0 -2 393.16
    -5 0 -2 1138.49
    -5 0 -2 1043.7
    5 0 2 1075.29
    5 0 2 1104.59
    -5 0 -2 1080.29
    -5 0 -2 1078.69
    -6 0 -2 831.02
    6 0 2 852.51
    -6 0 -2 894.01
    -6 0 -2 856.91
    -6 0 -2 882.11
    -6 0 -2 841.92
    -7 0 -2 261.97
    7 0 2 255.27
    -7 0 -2 272.27
    -7 0 -2 256.57
    -7 0 -2 234.68
    -7 0 -2 244.28
    -8 0 -2 145.99
    -8 0 -2 162.48
    -8 0 -2 177.58
    -8 0 -2 141.09
    8 0 2 148.99
    -9 0 -2 133.69
    -9 0 -2 107.09
    -9 0 -2 133.09
    -9 0 -2 118.39
    -10 0 -2 506.75
    -10 0 -2 513.05
    -10 0 -2 571.04
    -11 0 -2 17.2
    -11 0 -2 18.6
    -11 0 -2 24.3
    -12 0 -2 221.78
    -12 0 -2 231.78
    -12 -1 2 257.47
    -12 -1 2 261.67
    -12 1 2 276.17
    -12 1 2 244.78
    -11 -1 2 25.5
    -11 -1 2 22.7
    -11 -1 2 30.7
    -11 1 2 36.2
    -11 1 2 37.3
    -11 1 2 36.6
    -10 -1 2 106.39
    -10 -1 2 95.89
    -10 -1 2 102.39
    -10 -1 2 116.99
    -10 -1 2 89.39
    -10 1 2 102.09
    -10 1 2 102.19
    -10 1 2 96.49
    -10 1 2 113.09
    -9 -1 2 4.5
    -9 -1 2 15.1
    -9 -1 2 7.3
    -9 -1 2 20.6
    -9 -1 2 9.7
    -9 -1 2 8.4
    -9 1 2 7
    -9 1 2 4.9
    -9 1 2 9.4
    -9 1 2 12.2
    -9 1 2 5.6
    -9 1 2 6.7
    -8 -1 2 1021.6
    -8 -1 2 1016.3
    -8 -1 2 1041.2
    -8 -1 2 1057.39
    -8 -1 2 1033.2
    -8 1 2 1078.09
    -8 1 2 1024.9
    -8 1 2 1012.7
    -8 1 2 1007.7
    -8 1 2 997.6
    -8 1 2 1015.9
    -7 -1 2 1783.82
    -7 -1 2 1811.42
    -7 -1 2 1752.22
    -7 -1 2 1801.32
    -7 -1 2 1729.13
    -7 1 2 1757.32
    -7 1 2 1795.42
    -7 1 2 1778.02
    -7 1 2 1782.02
    -7 1 2 1795.52
    -6 -1 2 2.4
    -6 -1 2 5.6
    -6 -1 2 -0.1
    -6 -1 2 9.8
    -6 -1 2 -0.3
    -6 1 2 3.5
    -6 1 2 -1
    -6 1 2 -0.9
    -6 1 2 1.5
    -6 1 2 2.5
    -5 -1 2 104.39
    -5 -1 2 114.49
    -5 -1 2 102.99
    -5 -1 2 111.89
    -5 -1 2 111.29
    -5 1 2 103.39
    -5 1 2 109.99
    -5 1 2 107.99
    -5 1 2 110.49
    -5 1 2 107.79
    -4 -1 2 1201.48
    -4 -1 2 1194.08
    -4 -1 2 1214.68
    -4 -1 2 1165.38
    -4 -1 2 1170.38
    -4 1 2 1192.98
    -4 1 2 1197.08
    4 1 -2 1198.58
    -4 1 2 1189.28
    -4 1 2 1234.18
    -3 -1 2 3878.31
    -3 -1 2 4075.29
    -3 -1 2 4011.4
    -3 -1 2 4058.99
    -3 1 2 4193.98
    -3 1 2 4078.99
    3 1 -2 4013.8
    -3 1 2 4072.99
    -2 -1 2 3491.75
    -2 -1 2 3617.74
    -2 -1 2 3626.64
    -2 -1 2 3577.64
    -2 -1 2 3729.73
    2 1 -2 3674.13
    2 1 -2 3625.14
    2 1 -2 3764.22
    1 -1 -2 1039.6
    -1 -1 2 816.42
    1 -1 -2 1074.49
    1 1 -2 1008.9
    1 1 -2 1037.3
    1 1 -2 1058.29
    1 1 -2 1015.2
    0 -1 -2 269.47
    0 -1 -2 288.37
    0 -1 -2 297.07
    0 -1 -2 282.77
    0 -1 2 300.57
    0 -1 -2 296.67
    0 1 2 296.07
    0 1 -2 292.47
    0 1 -2 250.37
    0 1 -2 287.17
    0 1 -2 304.57
    1 -1 2 3994.8
    -1 -1 -2 4292.67
    -1 -1 -2 4263.77
    -1 -1 -2 4176.98
    -1 -1 -2 4200.48
    1 -1 2 4149.28
    1 -1 2 4084.19
    -1 -1 -2 4204.58
    1 -1 2 4289.77
    1 1 2 4216.68
    1 1 2 4182.88
    -1 1 -2 4242.28
    1 1 2 4223.98
    1 1 2 4134.99
    -1 1 -2 4436.26
    1 1 2 4233.28
    1 1 2 4065.09
    -1 1 -2 4142.79
    -1 1 -2 3862.91
    -2 -1 -2 8611.84
    -2 -1 -2 9113.59
    -2 -1 -2 8777.42
    -2 -1 -2 9256.57
    2 -1 2 9397.06
    2 -1 2 8630.14
    2 -1 2 9194.78
    -2 -1 -2 9173.28
    -2 -1 -2 9030.7
    2 1 2 9999
    -2 1 -2 9080.29
    -2 1 -2 9820.22
    -2 1 -2 9329.57
    2 1 2 8646.24
    2 1 2 9410.26
    2 1 2 9363.36
    -2 1 -2 9164.58
    -3 -1 -2 1106.49
    -3 -1 -2 1100.59
    -3 -1 -2 1106.59
    -3 -1 -2 1092.99
    -3 -1 -2 1139.89
    3 -1 2 1128.99
    3 -1 2 1143.99
    3 -1 2 1100.69
    -3 -1 -2 1089.49
    -3 1 -2 1142.99
    -3 1 -2 1111.39
    -3 1 -2 1166.08
    3 1 2 1102.59
    3 1 2 1107.29
    3 1 2 1128.59
    3 1 2 1098.59
    -3 1 -2 1091.39
    -4 -1 -2 251.77
    4 -1 2 248.78
    -4 -1 -2 264.67
    4 -1 2 253.77
    -4 -1 -2 252.37
    -4 -1 -2 248.88
    -4 -1 -2 248.08
    -4 -1 -2 238.58
    -4 1 -2 262.07
    4 1 2 257.57
    4 1 2 253.17
    -4 1 -2 263.07
    -4 1 -2 246.98
    -4 1 -2 250.77
    -5 -1 -2 571.54
    -5 -1 -2 534.05
    -5 -1 -2 491.05
    5 -1 2 545.35
    -5 -1 -2 568.94
    5 -1 2 536.65
    -5 -1 -2 501.45
    5 1 2 524.85
    -5 1 -2 520.65
    -5 1 -2 516.55
    -5 1 -2 522.25
    5 1 2 518.05
    -5 1 -2 515.65
    -6 -1 -2 2395.26
    -6 -1 -2 2360.06
    -6 -1 -2 2545.35
    -6 -1 -2 2420.96
    -6 -1 -2 2413.66
    6 -1 2 2486.15
    -6 1 -2 2483.15
    6 1 2 2450.15
    -6 1 -2 2441.06
    -6 1 -2 2418.06
    -6 1 -2 2511.25
    -7 -1 -2 2917.41
    7 -1 2 2849.11
    -7 -1 -2 2691.33
    -7 -1 -2 2909.51
    -7 -1 -2 2885.11
    -7 1 -2 2904.01
    7 1 2 2854.21
    -7 1 -2 2942.11
    -7 1 -2 2828.12
    -7 1 -2 2747.43
    -8 -1 -2 52.49
    -8 -1 -2 49.6
    -8 -1 -2 54.09
    -8 -1 -2 54.99
    -8 1 -2 46.1
    -8 1 -2 56.99
    8 1 2 59.09
    -8 1 -2 57.29
    -8 1 -2 62.29
    -9 -1 -2 44
    -9 -1 -2 49.1
    -9 -1 -2 42
    -9 -1 -2 39.3
    -9 1 -2 53.99
    -9 1 -2 33.1
    -9 1 -2 43.8
    -9 1 -2 41.2
    -10 -1 -2 285.17
    -10 -1 -2 290.97
    -10 -1 -2 284.87
    -10 1 -2 282.47
    -10 1 -2 274.27
    -10 1 -2 295.57
    -11 -1 -2 1030.8
    -11 -1 -2 960.2
    -11 1 -2 1006.6
    -11 1 -2 1009.3
    -11 1 -2 997.9
    -12 -1 -2 172.08
    -12 -1 -2 203.98
    -12 1 -2 158.08
    -12 1 -2 167.78
    -12 -2 2 113.59
    -12 -2 2 115.79
    -12 2 2 115.09
    -12 2 2 113.79
    -12 2 2 128.59
    -11 -2 2 3.2
    -11 -2 2 -4.2
    -11 2 2 -3.2
    -11 2 2 -8.7
    -11 2 2 -13
    -10 -2 2 77.39
    -10 -2 2 80.09
    -10 -2 2 78.39
    -10 -2 2 92.69
    -10 -2 2 81.99
    -10 2 2 90.69
    -10 2 2 76.79
    -10 2 2 76.79
    -10 2 2 81.59
    -9 -2 2 966.9
    -9 -2 2 992.6
    -9 -2 2 927.71
    -9 -2 2 958.7
    -9 -2 2 957
    -9 -2 2 933.81
    -9 2 2 973.6
    -9 2 2 938.81
    -9 2 2 967
    -9 2 2 962.7
    -9 2 2 991.6
    -8 -2 2 1582.04
    -8 -2 2 1560.64
    -8 -2 2 1576.14
    -8 -2 2 1585.94
    -8 -2 2 1501.45
    -8 2 2 1588.74
    -8 2 2 1593.24
    -8 2 2 1599.14
    -8 2 2 1587.04
    -8 2 2 1557.44
    -7 -2 2 69.79
    -7 -2 2 62.89
    -7 -2 2 77.39
    -7 -2 2 60.59
    -7 -2 2 74.39
    -7 2 2 66.09
    -7 2 2 69.49
    -7 2 2 78.59
    -7 2 2 66.99
    -7 2 2 80.39
    -6 -2 2 0.1
    -6 -2 2 0.7
    -6 -2 2 -1.2
    -6 -2 2 0.3
    -6 -2 2 1.9
    -6 2 2 1.2
    -6 2 2 -0.5
    -6 2 2 0.8
    6 2 -2 -0.5
    -6 2 2 2.7
    -6 2 2 -1.3
    -5 -2 2 501.95
    -5 -2 2 498.15
    -5 -2 2 508.85
    -5 -2 2 505.55
    -5 -2 2 511.95
    -5 2 2 501.05
    5 2 -2 497.95
    -5 2 2 513.95
    -5 2 2 500.95
    -5 2 2 503.85
    -5 2 2 524.75
    5 2 -2 509.05
    -4 -2 2 3257.57
    -4 -2 2 3282.57
    -4 -2 2 3321.57
    -4 -2 2 3297.27
    -4 -2 2 3247.48
    -4 2 2 3349.56
    4 2 -2 3310.17
    4 2 -2 3181.58
    -4 2 2 3308.47
    -4 2 2 3220.38
    -4 2 2 3254.57
    -3 -2 2 6160.08
    -3 -2 2 6419.26
    -3 -2 2 5983.1
    -3 -2 2 6191.48
    3 2 -2 6202.38
    3 2 -2 6274.27
    3 2 -2 6225.78
    -3 2 2 6217.08
    -3 2 2 6398.86
    -3 2 2 6406.66
    -2 -2 2 136.89
    2 -2 -2 144.09
    -2 -2 2 138.39
    2 -2 -2 140.49
    -2 -2 2 141.09
    -2 -2 2 138.29
    -2 -2 2 135.79
    2 2 -2 139.09
    2 2 -2 139.89
    -2 2 2 137.19
    -2 2 2 136.79
    2 2 -2 141.29
    -2 2 2 137.49
    -1 -2 2 51.79
    -1 -2 2 52.79
    1 -2 -2 60.79
    1 -2 -2 56.39
    1 -2 -2 54.39
    -1 -2 2 60.19
    -1 -2 2 54.89
    -1 -2 2 55.19
    -1 2 2 52.69
    1 2 -2 52.79
    -1 2 2 50.99
    1 2 -2 56.29
    1 2 -2 51.29
    -1 2 2 51.49
    1 2 -2 62.29
    0 -2 2 2724.93
    0 -2 -2 2741.43
    0 -2 -2 2675.23
    0 -2 2 2420.86
    0 -2 2 2794.82
    0 -2 2 2796.12
    0 -2 -2 2846.42
    0 -2 -2 2930.71
    0 -2 2 2733.73
    0 -2 2 2840.82
    0 -2 -2 2719.13
    0 -2 -2 2797.52
    0 2 2 2771.62
    0 2 2 2739.33
    0 2 -2 2803.62
    0 2 2 2728.43
    0 2 -2 2794.72
    0 2 2 2355.96
    0 2 -2 2876.71
    0 2 -2 2891.41
    0 2 2 2841.42
    0 2 -2 2631.54
    0 2 -2 2893.51
    -1 -2 -2 5982.8
    1 -2 2 6021.6
    -1 -2 -2 5682.93
    -1 -2 -2 5787.92
    1 -2 2 5955.4
    -1 -2 -2 5706.93
    1 -2 2 5975
    1 -2 2 5891.51
    -1 -2 -2 6030.2
    1 -2 2 5773.12
    1 2 2 5970.7
    -1 2 -2 5917.11
    1 2 2 5858.51
    -1 2 -2 5944.01
    1 2 2 5933.41
    1 2 2 5955.2
    1 2 2 5949.1
    -1 2 -2 5877.41
    -1 2 -2 5653.83
    -1 2 -2 6020.4
    -2 -2 -2 674.13
    -2 -2 -2 669.83
    -2 -2 -2 674.23
    2 -2 2 679.43
    -2 -2 -2 666.93
    -2 -2 -2 675.03
    2 -2 2 671.53
    2 -2 2 676.33
    -2 -2 -2 678.63
    2 -2 2 650.23
    2 2 2 650.03
    -2 2 -2 679.03
    -2 2 -2 672.33
    2 2 2 667.43
    2 2 2 669.13
    -2 2 -2 636.34
    -2 2 -2 662.93
    2 2 2 680.53
    2 2 2 611.74
    2 2 2 654.03
    -3 -2 -2 930.91
    3 -2 2 928.61
    3 -2 2 944.41
    -3 -2 -2 923.91
    -3 -2 -2 929.61
    3 -2 2 924.91
    3 -2 2 930.71
    -3 -2 -2 968.6
    -3 -2 -2 948.21
    -3 -2 -2 915.71
    -3 2 -2 950.2
    3 2 2 976.7
    -3 2 -2 906.71
    3 2 2 910.31
    3 2 2 955.2
    -3 2 -2 961.7
    -3 2 -2 945.31
    3 2 2 918.41
    -4 -2 -2 191.68
    4 -2 2 177.08
    -4 -2 -2 183.08
    -4 -2 -2 182.78
    -4 -2 -2 180.68
    -4 -2 -2 182.38
    4 -2 2 181.48
    -4 -2 -2 179.18
    -4 2 -2 175.88
    -4 2 -2 180.88
    4 2 2 169.78
    4 2 2 188.18
    4 2 2 178.98
    -4 2 -2 174.48
    -5 -2 -2 3425.26
    5 -2 2 3463.45
    -5 -2 -2 3418.16
    -5 -2 -2 3395.36
    -5 -2 -2 3458.25
    -5 -2 -2 3210.88
    -5 -2 -2 3345.27
    5 -2 2 3443.56
    5 2 2 3381.16
    -5 2 -2 3342.87
    5 2 2 3347.96
    5 2 2 3456.25
    -5 2 -2 3426.36
    -5 2 -2 3483.95
    -5 2 -2 3355.96
    -6 -2 -2 939.61
    -6 -2 -2 937.81
    -6 -2 -2 949.6
    6 -2 2 906.51
    -6 -2 -2 933.21
    -6 -2 -2 955.7
    -6 -2 -2 927.71
    -6 2 -2 885.91
    -6 2 -2 926.91
    -6 2 -2 920.01
    -6 2 -2 970.3
    6 2 2 962.1
    -7 -2 -2 56.09
    -7 -2 -2 77.89
    -7 -2 -2 58.19
    -7 -2 -2 52.59
    -7 2 -2 72.29
    -7 2 -2 64.59
    7 2 2 65.69
    -7 2 -2 63.09
    -7 2 -2 59.69
    -8 -2 -2 252.67
    -8 -2 -2 231.38
    -8 -2 -2 235.88
    -8 -2 -2 217.68
    -8 2 -2 227.58
    -8 2 -2 249.58
    8 2 2 237.68
    -8 2 -2 243.58
    -8 2 -2 256.67
    -9 -2 -2 47.9
    -9 -2 -2 45.9
    -9 -2 -2 41
    -9 -2 -2 40.1
    -9 2 -2 41
    -9 2 -2 53.69
    -9 2 -2 44.1
    -9 2 -2 41.1
    -10 -2 -2 666.73
    -10 -2 -2 738.23
    -10 -2 -2 650.33
    -10 2 -2 704.53
    -10 2 -2 714.13
    -10 2 -2 699.83
    -11 -2 -2 27.4
    -11 -2 -2 19.8
    -11 2 -2 43.5
    -11 2 -2 21.8
    -12 -2 -2 129.29
    -12 -2 -2 123.19
    -12 2 -2 165.08
    -12 2 -2 136.89
    -12 -3 2 148.89
    -12 -3 2 177.48
    -12 3 2 156.38
    -12 3 2 190.98
    -12 3 2 158.58
    -11 -3 2 74.59
    -11 -3 2 89.69
    -11 3 2 80.09
    -11 3 2 86.09
    -11 3 2 84.49
    -10 -3 2 -5.1
    -10 -3 2 0.1
    -10 -3 2 5.4
    -10 -3 2 8.3
    -10 3 2 2.3
    -10 3 2 0.4
    -10 3 2 -13.6
    -9 -3 2 35.1
    -9 -3 2 42.5
    -9 -3 2 49.8
    -9 -3 2 44.1
    -9 -3 2 29.9
    -9 -3 2 51.29
    -9 3 2 41.8
    -9 3 2 54.39
    -9 3 2 28.3
    -9 3 2 43.7
    -8 -3 2 101.29
    -8 -3 2 106.79
    -8 -3 2 110.89
    -8 -3 2 109.29
    -8 -3 2 118.49
    -8 -3 2 123.49
    -8 3 2 116.39
    -8 3 2 107.59
    -8 3 2 107.99
    -8 3 2 113.59
    -8 3 2 105.59
    -7 -3 2 1220.88
    -7 -3 2 1214.38
    -7 -3 2 1245.38
    -7 -3 2 1196.78
    -7 -3 2 1218.98
    7 3 -2 1249.38
    -7 3 2 1187.68
    -7 3 2 1220.88
    -7 3 2 1227.98
    -7 3 2 1215.28
    -7 3 2 1215.88
    -6 -3 2 661.43
    -6 -3 2 647.04
    -6 -3 2 674.53
    -6 -3 2 677.13
    -6 -3 2 673.13
    6 3 -2 649.14
    -6 3 2 682.63
    6 3 -2 677.13
    -6 3 2 629.54
    -6 3 2 645.44
    -6 3 2 654.33
    -6 3 2 671.53
    -5 -3 2 215.78
    -5 -3 2 210.78
    -5 -3 2 213.88
    -5 -3 2 211.38
    -5 -3 2 211.68
    -5 3 2 212.48
    -5 3 2 202.28
    -5 3 2 217.68
    -5 3 2 226.48
    5 3 -2 213.38
    5 3 -2 212.18
    -4 -3 2 11.8
    -4 -3 2 12.7
    -4 -3 2 17.8
    -4 -3 2 14
    -4 -3 2 11.9
    4 3 -2 5.3
    -4 3 2 9.2
    -4 3 2 10.8
    4 3 -2 11.1
    -4 3 2 9.6
    4 3 -2 11.7
    3 -3 -2 2546.45
    -3 -3 2 2541.15
    -3 -3 2 2514.65
    -3 -3 2 2537.85
    3 -3 -2 2444.86
    -3 -3 2 2528.35
    3 3 -2 2493.05
    -3 3 2 2480.55
    -3 3 2 2557.64
    -3 3 2 2550.54
    3 3 -2 2650.03
    3 3 -2 2547.65
    3 3 -2 2541.25
    -3 3 2 2531.25
    -2 -3 2 6559.54
    -2 -3 2 6741.83
    2 -3 -2 6931.01
    2 -3 -2 6931.91
    -2 -3 2 6994.4
    -2 -3 2 6685.43
    -2 -3 2 6645.44
    2 -3 -2 6817.92
    -2 -3 2 6676.43
    2 3 -2 6530.05
    2 3 -2 6738.53
    -2 3 2 6724.33
    -2 3 2 6941.01
    2 3 -2 7055.89
    2 3 -2 6803.72
    -2 3 2 6959.8
    -2 3 2 7118.49
    -1 -3 2 1065.79
    1 -3 -2 1060.59
    -1 -3 2 1077.29
    -1 -3 2 1050.09
    1 -3 -2 1125.19
    -1 -3 2 1063.29
    1 -3 -2 1079.19
    -1 -3 2 1069.69
    -1 3 2 1075.29
    -1 3 2 1071.79
    1 3 -2 1110.39
    1 3 -2 1045.5
    -1 3 2 1064.09
    1 3 -2 1071.69
    1 3 -2 1095.79
    1 3 -2 1072.89
    0 -3 2 1146.29
    0 -3 -2 1126.19
    0 -3 -2 1105.69
    0 -3 2 1132.19
    0 -3 2 1153.88
    0 -3 2 1167.78
    0 -3 2 1194.68
    0 -3 -2 1153.98
    0 -3 -2 1167.88
    0 3 2 1113.19
    0 3 2 1139.99
    0 3 -2 1161.68
    0 3 -2 1120.29
    0 3 2 1150.58
    0 3 -2 1160.48
    0 3 -2 1158.68
    0 3 2 1144.09
    0 3 2 1106.19
    0 3 -2 1170.48
    -1 -3 -2 361.36
    -1 -3 -2 357.36
    -1 -3 -2 370.16
    1 -3 2 362.86
    -1 -3 -2 352.66
    1 -3 2 360.96
    1 -3 2 358.66
    1 -3 2 359.96
    1 -3 2 357.56
    1 -3 2 365.36
    -1 -3 -2 350.16
    1 3 2 354.06
    1 3 2 363.06
    -1 3 -2 368.26
    -1 3 -2 359.16
    1 3 2 358.16
    -1 3 -2 350.36
    1 3 2 365.46
    -1 3 -2 376.66
    -1 3 -2 369.56
    1 3 2 385.86
    2 -3 2 4376.76
    -2 -3 -2 4276.17
    2 -3 2 4452.55
    -2 -3 -2 4275.07
    -2 -3 -2 4410.46
    2 -3 2 4514.15
    2 -3 2 4061.89
    2 -3 2 4318.87
    -2 -3 -2 4400.86
    -2 -3 -2 4543.35
    2 3 2 4318.07
    -2 3 -2 4367.06
    2 3 2 4433.76
    -2 3 -2 4066.39
    2 3 2 4229.48
    -2 3 -2 4402.56
    -2 3 -2 4254.77
    2 3 2 4421.56
    -2 3 -2 4387.16
    2 3 2 4151.58
    2 3 2 4247.77
    -2 3 -2 4355.86
    -3 -3 -2 4180.18
    3 -3 2 4191.08
    -3 -3 -2 4305.87
    -3 -3 -2 4247.48
    3 -3 2 4302.37
    -3 -3 -2 4131.19
    3 -3 2 4231.48
    -3 -3 -2 4179.48
    3 -3 2 4210.18
    -3 3 -2 4231.98
    -3 3 -2 4302.77
    -3 3 -2 4078.59
    3 3 2 4137.99
    3 3 2 4202.08
    -3 3 -2 4177.58
    3 3 2 4253.37
    3 3 2 3801.72
    3 3 2 4224.58
    -3 3 -2 4298.57
    -3 3 -2 4044.3
    -4 -3 -2 40
    -4 -3 -2 40.4
    4 -3 2 45.9
    -4 -3 -2 40.9
    -4 -3 -2 36.9
    4 -3 2 38.1
    4 -3 2 39.4
    -4 -3 -2 37.6
    -4 3 -2 31.5
    -4 3 -2 29
    -4 3 -2 33.8
    4 3 2 31.7
    4 3 2 38.1
    -4 3 -2 36.2
    4 3 2 36.7
    -4 3 -2 32
    -4 3 -2 40.7
    5 -3 2 5.9
    -5 -3 -2 2.5
    5 -3 2 4.7
    -5 -3 -2 9.1
    -5 -3 -2 4.5
    -5 -3 -2 3.5
    -5 -3 -2 2.9
    -5 -3 -2 0.2
    5 3 2 3.1
    5 3 2 4.8
    -5 3 -2 3.4
    -5 3 -2 6.7
    -5 3 -2 0.3
    5 3 2 3.5
    -5 3 -2 1.5
    -5 3 -2 6.5
    -6 -3 -2 1677.53
    -6 -3 -2 1737.73
    -6 -3 -2 1597.64
    6 -3 2 1677.73
    -6 -3 -2 1617.54
    -6 -3 -2 1724.83
    -6 3 -2 1692.73
    -6 3 -2 1685.53
    -6 3 -2 1591.44
    -6 3 -2 1669.03
    -6 3 -2 1721.13
    6 3 2 1679.23
    6 3 2 1664.03
    -7 -3 -2 1354.56
    -7 -3 -2 1423.86
    -7 -3 -2 1354.26
    -7 -3 -2 1372.06
    -7 -3 -2 1351.96
    7 3 2 1384.06
    -7 3 -2 1342.27
    -7 3 -2 1398.36
    -7 3 -2 1384.76
    -7 3 -2 1392.36
    -7 3 -2 1439.16
    -8 -3 -2 223.88
    -8 -3 -2 238.38
    -8 -3 -2 237.18
    -8 -3 -2 229.98
    -8 3 -2 233.88
    -8 3 -2 212.28
    -8 3 -2 195.18
    -8 3 -2 234.08
    8 3 2 216.38
    -9 -3 -2 -3.7
    -9 -3 -2 -7.3
    -9 -3 -2 -3
    -9 -3 -2 0.8
    -9 3 -2 -3
    -9 3 -2 0.6
    -9 3 -2 3.3
    -10 -3 -2 153.38
    -10 -3 -2 162.28
    -10 3 -2 167.98
    -10 3 -2 155.98
    -10 3 -2 149.99
    -11 -3 -2 700.73
    -11 -3 -2 688.53
    -11 3 -2 764.52
    -11 3 -2 709.63
    -11 3 -2 714.13
    -12 -3 -2 211.08
    -12 -3 -2 238.28
    -12 3 -2 244.68
    -12 3 -2 228.78
    -12 -4 2 392.96
    -12 -4 2 398.16
    -12 4 2 358.66
    -12 4 2 360.46
    -12 4 2 420.86
    -11 -4 2 159.28
    -11 -4 2 171.58
    -11 4 2 150.88
    -11 4 2 158.38
    -11 4 2 151.78
    -10 -4 2 27.4
    -10 -4 2 22.5
    -10 -4 2 26.7
    -10 4 2 30.8
    -10 4 2 10.6
    -9 -4 2 107.49
    -9 -4 2 98.29
    -9 -4 2 95.19
    -9 -4 2 97.09
    -9 -4 2 107.19
    -9 4 2 97.89
    -9 4 2 114.09
    -9 4 2 103.19
    -9 4 2 86.49
    -8 -4 2 1474.85
    -8 -4 2 1614.84
    -8 -4 2 1612.44
    -8 -4 2 1511.45
    -8 -4 2 1520.45
    -8 -4 2 1521.75
    -8 4 2 1533.05
    -8 4 2 1527.75
    8 4 -2 1459.85
    -8 4 2 1548.84
    -8 4 2 1504.25
    -8 4 2 1514.35
    -7 -4 2 1340.17
    -7 -4 2 1387.66
    -7 -4 2 1356.56
    -7 -4 2 1356.96
    -7 -4 2 1375.16
    -7 -4 2 1356.16
    -7 4 2 1408.36
    -7 4 2 1343.67
    -7 4 2 1356.66
    -7 4 2 1361.36
    7 4 -2 1356.56
    -7 4 2 1380.76
    -6 -4 2 14.2
    -6 -4 2 10.6
    -6 -4 2 20.3
    -6 -4 2 19.4
    -6 -4 2 14.3
    -6 -4 2 17.5
    -6 4 2 13.4
    6 4 -2 15.7
    -6 4 2 16.6
    -6 4 2 16.6
    -6 4 2 16.7
    6 4 -2 13.8
    -5 -4 2 277.67
    -5 -4 2 279.77
    -5 -4 2 287.67
    -5 -4 2 265.67
    -5 -4 2 277.07
    -5 4 2 265.07
    -5 4 2 266.27
    5 4 -2 278.47
    -5 4 2 267.47
    -5 4 2 278.27
    5 4 -2 276.87
    5 4 -2 285.67
    -4 -4 2 1867.01
    -4 -4 2 1839.32
    -4 -4 2 1786.72
    4 -4 -2 1816.62
    -4 -4 2 1817.62
    4 -4 -2 1806.42
    -4 4 2 1865.61
    4 4 -2 1840.32
    -4 4 2 1862.81
    -4 4 2 1849.21
    -4 4 2 1869.21
    4 4 -2 1858.61
    4 4 -2 1872.21
    -3 -4 2 2607.14
    -3 -4 2 2618.44
    3 -4 -2 2721.43
    -3 -4 2 2673.33
    3 -4 -2 2651.63
    -3 -4 2 2631.04
    -3 -4 2 2719.33
    -3 -4 2 2564.14
    -3 4 2 2634.84
    3 4 -2 2739.53
    3 4 -2 2713.13
    -3 4 2 2684.03
    3 4 -2 2718.53
    -3 4 2 2725.03
    -3 4 2 2661.03
    3 4 -2 2700.83
    -2 -4 2 621.14
    -2 -4 2 622.54
    -2 -4 2 622.74
    2 -4 -2 613.94
    -2 -4 2 628.04
    -2 -4 2 595.74
    2 -4 -2 628.24
    -2 -4 2 615.14
    2 -4 -2 624.24
    -2 -4 2 598.54
    2 4 -2 648.64
    2 4 -2 628.14
    2 4 -2 628.24
    2 4 -2 617.64
    -2 4 2 608.64
    -2 4 2 617.04
    -2 4 2 609.64
    -2 4 2 633.44
    2 4 -2 644.04
    -1 -4 2 420.06
    1 -4 -2 436.56
    -1 -4 2 434.96
    1 -4 -2 423.06
    -1 -4 2 417.36
    -1 -4 2 409.76
    -1 -4 2 409.46
    1 -4 -2 423.86
    -1 -4 2 430.26
    1 4 -2 429.16
    -1 4 2 425.56
    1 4 -2 430.46
    1 4 -2 432.66
    -1 4 2 440.66
    -1 4 2 435.36
    1 4 -2 381.36
    -1 4 2 438.36
    -1 4 2 425.16
    1 4 -2 453.45
    1 4 -2 443.96
    0 -4 -2 593.14
    0 -4 -2 600.54
    0 -4 2 616.74
    0 -4 -2 611.44
    0 -4 2 627.14
    0 -4 2 622.74
    0 -4 2 613.14
    0 -4 2 618.14
    0 -4 -2 628.74
    0 -4 -2 626.54
    0 4 -2 625.94
    0 4 2 630.34
    0 4 -2 648.94
    0 4 2 623.04
    0 4 2 612.04
    0 4 2 633.84
    0 4 -2 606.14
    0 4 2 620.44
    0 4 -2 643.34
    0 4 -2 620.54
    -1 -4 -2 3650.43
    1 -4 2 3744.63
    -1 -4 -2 3814.22
    1 -4 2 3747.02
    1 -4 2 3655.93
    -1 -4 -2 3839.42
    1 -4 2 3943.61
    -1 -4 -2 3500.45
    1 -4 2 3702.83
    -1 -4 -2 3546.35
    -1 4 -2 3824.32
    1 4 2 3648.54
    1 4 2 3719.53
    1 4 2 3740.13
    -1 4 -2 3681.13
    -1 4 -2 3802.22
    -1 4 -2 3809.12
    -1 4 -2 4041.3
    1 4 2 3716.83
    1 4 2 3658.43
    -1 4 -2 3619.54
    -2 -4 -2 1311.17
    2 -4 2 1310.57
    -2 -4 -2 1307.17
    2 -4 2 1314.77
    -2 -4 -2 1334.47
    -2 -4 -2 1302.17
    -2 -4 -2 1330.27
    2 -4 2 1308.37
    2 -4 2 1340.87
    -2 4 -2 1338.47
    2 4 2 1324.37
    2 4 2 1318.97
    -2 4 -2 1315.07
    -2 4 -2 1300.17
    2 4 2 1295.77
    -2 4 -2 1323.57
    2 4 2 1309.77
    -2 4 -2 1306.17
    -2 4 -2 1311.47
    2 4 2 1317.27
    -3 -4 -2 76.09
    -3 -4 -2 70.99
    3 -4 2 80.09
    3 -4 2 64.99
    -3 -4 -2 64.19
    -3 -4 -2 73.99
    3 -4 2 66.99
    -3 -4 -2 64.49
    3 4 2 67.59
    3 4 2 68.09
    3 4 2 80.89
    3 4 2 61.09
    -3 4 -2 64.89
    -3 4 -2 72.39
    -3 4 -2 64.69
    -3 4 -2 71.29
    -3 4 -2 64.19
    3 4 2 73.69
    -3 4 -2 79.79
    4 -4 2 20.1
    -4 -4 -2 18
    -4 -4 -2 24.2
    -4 -4 -2 21
    4 -4 2 15.5
    -4 -4 -2 15.9
    -4 -4 -2 16.7
    -4 4 -2 18.9
    -4 4 -2 21.4
    4 4 2 14.7
    4 4 2 13
    -4 4 -2 15.6
    4 4 2 16.2
    -4 4 -2 17.5
    -4 4 -2 18.3
    4 4 2 21.6
    -4 4 -2 19.6
    4 4 2 20.3
    -5 -4 -2 537.65
    5 -4 2 549.25
    5 -4 2 577.34
    -5 -4 -2 552.54
    -5 -4 -2 541.15
    -5 -4 -2 543.45
    -5 -4 -2 503.35
    -5 -4 -2 558.44
    -5 4 -2 548.35
    5 4 2 554.74
    -5 4 -2 555.84
    5 4 2 537.15
    5 4 2 556.24
    -5 4 -2 580.64
    -5 4 -2 545.55
    -5 4 -2 552.74
    -5 4 -2 548.85
    -6 -4 -2 1048.2
    -6 -4 -2 1076.89
    -6 -4 -2 1049.49
    -6 -4 -2 1026.6
    -6 -4 -2 1044.7
    -6 4 -2 1080.19
    6 4 2 1085.09
    6 4 2 1062.49
    -6 4 -2 1128.99
    -6 4 -2 1083.79
    -6 4 -2 1074.89
    -6 4 -2 1004
    -7 -4 -2 394.16
    -7 -4 -2 361.96
    -7 -4 -2 368.56
    -7 -4 -2 372.96
    -7 -4 -2 392.86
    7 4 2 408.16
    -7 4 -2 381.06
    7 4 2 400.36
    -7 4 -2 361.36
    -7 4 -2 387.46
    -7 4 -2 393.26
    -7 4 -2 380.46
    -8 -4 -2 129.69
    -8 -4 -2 132.79
    -8 -4 -2 132.99
    -8 -4 -2 153.18
    -8 -4 -2 142.09
    -8 4 -2 123.49
    -8 4 -2 135.29
    -8 4 -2 146.09
    8 4 2 129.59
    -8 4 -2 138.19
    -9 -4 -2 5.3
    -9 -4 -2 4.7
    -9 -4 -2 6.2
    -9 4 -2 9.3
    -9 4 -2 12.5
    -10 -4 -2 204.98
    -10 -4 -2 158.78
    -10 4 -2 180.18
    -10 4 -2 189.18
    -11 -4 -2 27
    -11 -4 -2 30.9
    -11 -4 -2 26.6
    -11 4 -2 31
    -11 4 -2 10.5
    -11 4 -2 24.3
    -12 -4 -2 11.6
    -12 -4 -2 13.2
    -12 4 -2 7
    -12 4 -2 -3.2
    -12 4 -2 1.9
    -12 -5 2 47
    -12 -5 2 48.3
    -12 5 2 42.5
    -12 5 2 51.49
    -12 5 2 48.7
    -11 -5 2 278.17
    -11 -5 2 354.56
    -11 5 2 303.27
    -11 5 2 272.17
    -10 -5 2 127.69
    -10 -5 2 133.69
    -10 -5 2 131.79
    -10 5 2 114.59
    -10 5 2 150.68
    -9 -5 2 53.29
    -9 -5 2 58.89
    -9 -5 2 56.09
    -9 -5 2 48.7
    -9 -5 2 49.6
    -9 5 2 50.99
    -9 5 2 51.19
    9 5 -2 60.29
    -9 5 2 49.6
    -9 5 2 69.59
    -8 -5 2 6.8
    -8 -5 2 8
    -8 -5 2 6.1
    -8 -5 2 1.4
    -8 -5 2 12.4
    -8 -5 2 11.1
    -8 5 2 17.2
    -8 5 2 9.3
    8 5 -2 7.6
    -8 5 2 9.7
    -8 5 2 8.3
    -8 5 2 11.8
    -7 -5 2 549.74
    -7 -5 2 583.64
    -7 -5 2 558.74
    -7 -5 2 538.25
    -7 -5 2 537.65
    -7 -5 2 550.94
    -7 5 2 537.25
    7 5 -2 552.54
    -7 5 2 557.04
    -7 5 2 535.25
    -7 5 2 546.25
    -6 -5 2 1277.47
    -6 -5 2 1264.27
    -6 -5 2 1235.68
    -6 -5 2 1292.87
    -6 -5 2 1201.08
    -6 -5 2 1266.57
    -6 5 2 1272.77
    -6 5 2 1254.77
    6 5 -2 1242.08
    -6 5 2 1280.47
    -6 5 2 1256.57
    6 5 -2 1231.58
    -5 -5 2 778.22
    -5 -5 2 826.02
    -5 -5 2 843.02
    -5 -5 2 789.42
    -5 -5 2 802.12
    -5 -5 2 790.22
    5 5 -2 786.72
    5 5 -2 787.22
    -5 5 2 787.32
    5 5 -2 778.52
    -5 5 2 785.62
    -5 5 2 795.22
    -5 5 2 786.92
    4 -5 -2 198.98
    -4 -5 2 222.48
    -4 -5 2 217.88
    -4 -5 2 200.78
    -4 -5 2 204.98
    -4 -5 2 197.08
    4 -5 -2 223.18
    -4 -5 2 210.78
    -4 -5 2 207.48
    -4 5 2 214.08
    4 5 -2 196.58
    -4 5 2 208.88
    4 5 -2 214.28
    4 5 -2 204.48
    -4 5 2 208.58
    -4 5 2 201.68
    3 -5 -2 895.81
    -3 -5 2 831.42
    -3 -5 2 865.31
    -3 -5 2 885.01
    3 -5 -2 874.11
    -3 -5 2 863.11
    -3 -5 2 863.81
    -3 -5 2 815.12
    -3 -5 2 878.71
    -3 5 2 899.21
    3 5 -2 876.51
    3 5 -2 882.01
    -3 5 2 855.11
    3 5 -2 892.11
    3 5 -2 859.71
    -3 5 2 888.01
    -3 5 2 820.92
    -2 -5 2 3075.49
    -2 -5 2 3163.98
    -2 -5 2 3221.78
    -2 -5 2 3017.3
    2 -5 -2 3114.09
    -2 -5 2 3203.38
    2 -5 -2 3197.08
    -2 -5 2 3087.09
    -2 -5 2 3149.68
    2 -5 -2 3097.29
    2 5 -2 3191.18
    2 5 -2 3211.58
    2 5 -2 3068.69
    2 5 -2 3146.69
    -2 5 2 3107.39
    -2 5 2 3188.38
    -2 5 2 2979.1
    2 5 -2 3149.49
    -2 5 2 3201.18
    -2 5 2 3098.39
    2 5 -2 3262.47
    -1 -5 2 3211.68
    -1 -5 2 3167.68
    -1 -5 2 3180.78
    1 -5 -2 3316.17
    1 -5 -2 3344.27
    1 -5 -2 3301.17
    -1 -5 2 3362.66
    -1 -5 2 3462.15
    1 -5 -2 3159.08
    -1 -5 2 3300.17
    1 -5 -2 3261.07
    -1 5 2 3247.78
    1 5 -2 3287.47
    1 5 -2 3252.17
    -1 5 2 3051.49
    1 5 -2 3280.87
    -1 5 2 3164.48
    -1 5 2 3304.77
    1 5 -2 3285.07
    -1 5 2 3308.47
    1 5 -2 3262.27
    -1 5 2 3188.68
    1 5 -2 3274.97
    -1 5 2 3228.08
    0 -5 -2 22.5
    0 -5 -2 21.4
    0 -5 -2 24.5
    0 -5 2 22.6
    0 -5 2 26
    0 -5 2 23.1
    0 -5 2 22.2
    0 -5 2 25.7
    0 -5 -2 21.7
    0 -5 -2 22.9
    0 -5 -2 23.6
    0 5 -2 24.1
    0 5 2 22.7
    0 5 2 24
    0 5 -2 21.4
    0 5 -2 31.3
    0 5 -2 21.9
    0 5 2 30.7
    0 5 -2 28.5
    0 5 2 23.2
    0 5 2 17.1
    0 5 -2 24.1
    1 -5 2 60.29
    -1 -5 -2 60.69
    1 -5 2 71.69
    -1 -5 -2 55.59
    -1 -5 -2 60.59
    1 -5 2 63.49
    1 -5 2 70.39
    -1 -5 -2 59.79
    -1 -5 -2 60.29
    -1 -5 -2 57.39
    1 -5 2 64.29
    1 5 2 68.29
    1 5 2 70.29
    1 5 2 68.19
    -1 5 -2 70.79
    -1 5 -2 66.39
    -1 5 -2 60.89
    1 5 2 62.89
    1 5 2 58.99
    -1 5 -2 64.29
    -1 5 -2 66.79
    -2 -5 -2 2178.38
    2 -5 2 2175.18
    -2 -5 -2 2141.89
    2 -5 2 2181.38
    2 -5 2 2229.58
    -2 -5 -2 2229.88
    2 -5 2 2169.28
    2 -5 2 2207.68
    -2 -5 -2 2245.98
    -2 -5 -2 2147.99
    -2 5 -2 2204.88
    -2 5 -2 2186.78
    2 5 2 2178.28
    2 5 2 2240.68
    -2 5 -2 2162.28
    -2 5 -2 2143.99
    2 5 2 2191.78
    -2 5 -2 2194.08
    2 5 2 2127.99
    3 -5 2 3144.59
    3 -5 2 3130.59
    -3 -5 -2 3104.59
    -3 -5 -2 3214.58
    3 -5 2 3240.58
    -3 -5 -2 3202.18
    -3 -5 -2 3059.19
    -3 -5 -2 3253.37
    -3 5 -2 3247.07
    -3 5 -2 3101.09
    -3 5 -2 3134.69
    3 5 2 3222.48
    3 5 2 3111.39
    -3 5 -2 3238.18
    3 5 2 3203.28
    -3 5 -2 3100.29
    3 5 2 3228.08
    3 5 2 3163.18
    -3 5 -2 3202.98
    -4 -5 -2 1004.5
    -4 -5 -2 987.6
    -4 -5 -2 1007.9
    -4 -5 -2 1000.1
    4 -5 2 1009.3
    4 -5 2 1039.1
    -4 -5 -2 1013.7
    -4 5 -2 1006.3
    -4 5 -2 975.3
    4 5 2 941.71
    4 5 2 1042.8
    4 5 2 1047.7
    -4 5 -2 1015.4
    4 5 2 1009.9
    -4 5 -2 1026.2
    -4 5 -2 1045
    -4 5 -2 1056.19
    4 5 2 1020
    5 -5 2 55.09
    5 -5 2 62.39
    -5 -5 -2 49.1
    -5 -5 -2 54.69
    -5 -5 -2 47.7
    -5 -5 -2 47.9
    -5 5 -2 58.09
    5 5 2 43.4
    -5 5 -2 54.39
    -5 5 -2 51.09
    5 5 2 45.9
    -5 5 -2 51.79
    -5 5 -2 58.49
    5 5 2 52.79
    -5 5 -2 41.2
    -6 -5 -2 87.99
    -6 -5 -2 80.39
    -6 -5 -2 79.19
    -6 -5 -2 69.39
    -6 5 -2 82.79
    -6 5 -2 76.19
    -6 5 -2 85.09
    6 5 2 75.89
    -6 5 -2 79.09
    -6 5 -2 76.19
    6 5 2 78.69
    -7 -5 -2 1332.07
    -7 -5 -2 1341.17
    -7 -5 -2 1321.67
    -7 -5 -2 1334.87
    -7 5 -2 1325.47
    7 5 2 1296.57
    -7 5 -2 1259.87
    -7 5 -2 1258.47
    -7 5 -2 1338.17
    7 5 2 1306.07
    -7 5 -2 1340.97
    -8 -5 -2 1227.88
    -8 -5 -2 1227.68
    -8 -5 -2 1251.47
    -8 -5 -2 1218.28
    -8 5 -2 1270.17
    -8 5 -2 1223.28
    -8 5 -2 1235.38
    8 5 2 1194.18
    -8 5 -2 1245.08
    -9 -5 -2 101.69
    -9 -5 -2 114.39
    -9 5 -2 126.89
    -9 5 -2 143.19
    -10 -5 -2 26
    -10 -5 -2 33
    -10 -5 -2 26.4
    -10 5 -2 30.6
    -10 5 -2 36.9
    -11 -5 -2 175.38
    -11 -5 -2 190.28
    -11 -5 -2 183.48
    -11 5 -2 177.88
    -11 5 -2 184.18
    -12 -6 2 518.85
    -12 -6 2 515.45
    -12 6 2 530.15
    -12 6 2 527.25
    -12 6 2 502.05
    -11 -6 2 345.47
    -11 -6 2 334.27
    -11 6 2 340.27
    -11 6 2 357.46
    -10 -6 2 2.8
    -10 -6 2 2.6
    -10 -6 2 -2.2
    -10 6 2 11.4
    -10 6 2 -3.8
    -9 -6 2 9.9
    -9 -6 2 13.1
    -9 -6 2 12.7
    -9 -6 2 12
    -9 6 2 10.9
    -9 6 2 17.3
    -9 6 2 13.8
    -9 6 2 9.7
    -8 -6 2 512.65
    -8 -6 2 541.45
    -8 -6 2 528.05
    -8 -6 2 491.95
    -8 -6 2 518.05
    -8 -6 2 541.25
    -8 6 2 533.55
    -8 6 2 527.55
    8 6 -2 506.85
    -8 6 2 525.35
    -8 6 2 551.14
    -8 6 2 531.15
    -7 -6 2 1714.93
    -7 -6 2 1673.73
    -7 -6 2 1550.44
    -7 -6 2 1794.42
    -7 -6 2 1659.43
    -7 -6 2 1711.13
    -7 6 2 1701.03
    -7 6 2 1727.63
    -7 6 2 1728.33
    7 6 -2 1663.53
    -7 6 2 1699.73
    -7 6 2 1753.52
    -6 -6 2 671.63
    -6 -6 2 720.93
    -6 -6 2 691.33
    -6 -6 2 685.23
    -6 -6 2 717.53
    -6 -6 2 697.23
    -6 -6 2 722.43
    6 6 -2 697.83
    -6 6 2 695.23
    -6 6 2 716.03
    -6 6 2 705.03
    -6 6 2 685.53
    -6 6 2 684.13
    6 6 -2 697.33
    -5 -6 2 118.59
    -5 -6 2 112.29
    5 -6 -2 114.49
    -5 -6 2 117.59
    -5 -6 2 119.29
    -5 -6 2 110.19
    -5 -6 2 112.39
    -5 -6 2 119.59
    5 -6 -2 111.29
    -5 6 2 117.59
    5 6 -2 121.39
    -5 6 2 111.99
    -5 6 2 108.49
    5 6 -2 116.59
    5 6 -2 124.89
    -5 6 2 118.39
    4 -6 -2 360.06
    -4 -6 2 360.06
    -4 -6 2 360.96
    -4 -6 2 367.16
    4 -6 -2 363.36
    -4 -6 2 369.26
    -4 -6 2 348.87
    -4 -6 2 360.76
    -4 -6 2 362.06
    4 6 -2 369.66
    4 6 -2 376.56
    -4 6 2 373.96
    -4 6 2 366.46
    4 6 -2 377.16
    4 6 -2 335.17
    -4 6 2 376.56
    -4 6 2 361.86
    -3 -6 2 3585.24
    -3 -6 2 3499.45
    3 -6 -2 3473.25
    3 -6 -2 3446.66
    -3 -6 2 3422.56
    -3 -6 2 3491.75
    -3 -6 2 3126.79
    -3 -6 2 3409.16
    -3 -6 2 3394.36
    -3 6 2 3389.06
    3 6 -2 3479.35
    3 6 -2 3442.56
    -3 6 2 3413.96
    3 6 -2 3510.95
    -3 6 2 3516.25
    -3 6 2 3506.05
    3 6 -2 3496.35
    -3 6 2 3494.75
    -2 -6 2 3029.4
    2 -6 -2 3019.4
    -2 -6 2 3133.29
    -2 -6 2 2988.4
    -2 -6 2 3084.39
    2 -6 -2 3201.68
    -2 -6 2 3093.59
    2 -6 -2 3072.29
    -2 -6 2 3116.69
    -2 -6 2 3115.39
    2 6 -2 3116.89
    -2 6 2 3078.49
    -2 6 2 3150.48
    -2 6 2 3121.99
    -2 6 2 3183.98
    2 6 -2 3184.38
    2 6 -2 3205.18
    2 6 -2 3232.48
    -2 6 2 3102.09
    2 6 -2 3057.59
    -2 6 2 3110.69
    2 6 -2 3178.08
    -1 -6 2 276.07
    -1 -6 2 272.77
    -1 -6 2 277.57
    1 -6 -2 280.07
    1 -6 -2 275.37
    -1 -6 2 276.67
    1 -6 -2 269.57
    1 -6 -2 274.57
    -1 -6 2 287.57
    -1 -6 2 275.97
    1 -6 -2 279.17
    1 6 -2 291.97
    1 6 -2 295.77
    -1 6 2 279.27
    1 6 -2 265.57
    1 6 -2 279.77
    1 6 -2 266.57
    -1 6 2 273.87
    -1 6 2 284.97
    1 6 -2 297.37
    -1 6 2 274.97
    -1 6 2 275.07
    1 6 -2 277.57
    -1 6 2 279.47
    -1 6 2 269.07
    0 -6 -2 1.6
    0 -6 2 1.3
    0 -6 -2 1
    0 -6 -2 3.5
    0 -6 2 -0.2
    0 -6 2 -1.6
    0 -6 2 -0.3
    0 -6 2 0.5
    0 -6 -2 -0.6
    0 -6 -2 3.3
    0 -6 -2 1.9
    0 6 -2 6.6
    0 6 -2 1.7
    0 6 2 1.8
    0 6 2 1.1
    0 6 2 2.2
    0 6 -2 8.1
    0 6 2 -0.3
    0 6 2 0.9
    0 6 -2 -1.5
    0 6 -2 7
    0 6 2 3.8
    0 6 2 3.3
    0 6 -2 0.2
    -1 -6 -2 223.98
    -1 -6 -2 229.88
    -1 -6 -2 237.48
    1 -6 2 240.38
    1 -6 2 241.08
    -1 -6 -2 231.68
    -1 -6 -2 226.38
    1 -6 2 235.28
    -1 -6 -2 229.98
    1 -6 2 220.68
    1 6 2 229.18
    -1 6 -2 249.58
    -1 6 -2 229.88
    1 6 2 222.38
    1 6 2 260.77
    -1 6 -2 235.18
    1 6 2 216.78
    -1 6 -2 232.28
    1 6 2 234.78
    -1 6 -2 233.08
    2 -6 2 4473.65
    2 -6 2 4647.33
    -2 -6 -2 4425.86
    -2 -6 -2 4409.56
    -2 -6 -2 4714.93
    2 -6 2 4577.44
    -2 -6 -2 4702.83
    2 -6 2 4560.34
    -2 -6 -2 4397.56
    2 -6 2 4682.13
    -2 -6 -2 4541.75
    -2 6 -2 4727.73
    -2 6 -2 4621.24
    -2 6 -2 4665.73
    2 6 2 4698.13
    2 6 2 4564.34
    2 6 2 4586.34
    2 6 2 4542.55
    -2 6 -2 4767.82
    -2 6 -2 4599.04
    -3 -6 -2 446.56
    3 -6 2 439.26
    -3 -6 -2 459.05
    3 -6 2 451.95
    -3 -6 -2 427.96
    -3 -6 -2 446.86
    3 -6 2 461.65
    3 -6 2 454.65
    3 -6 2 443.56
    -3 -6 -2 457.75
    -3 -6 -2 455.35
    -3 6 -2 458.55
    -3 6 -2 437.26
    3 6 2 460.95
    3 6 2 457.15
    -3 6 -2 446.96
    3 6 2 468.45
    -3 6 -2 458.35
    3 6 2 453.15
    3 6 2 459.45
    -3 6 -2 434.76
    -4 -6 -2 162.08
    4 -6 2 159.28
    -4 -6 -2 152.58
    4 -6 2 165.28
    -4 -6 -2 168.68
    4 6 2 151.08
    4 6 2 170.08
    -4 6 -2 168.18
    4 6 2 162.78
    -4 6 -2 151.98
    -4 6 -2 156.58
    -4 6 -2 151.28
    -4 6 -2 154.08
    -4 6 -2 163.78
    4 6 2 149.59
    4 6 2 149.69
    5 -6 2 87.59
    -5 -6 -2 88.89
    -5 -6 -2 81.79
    -5 -6 -2 85.89
    -5 -6 -2 92.99
    5 6 2 87.79
    -5 6 -2 80.89
    -5 6 -2 82.29
    -5 6 -2 84.59
    -5 6 -2 88.59
    -5 6 -2 82.39
    -5 6 -2 78.39
    5 6 2 94.49
    5 6 2 77.59
    -6 -6 -2 144.89
    -6 -6 -2 158.38
    -6 -6 -2 161.48
    -6 -6 -2 147.59
    6 -6 2 150.18
    -6 6 -2 159.48
    6 6 2 157.38
    -6 6 -2 152.88
    6 6 2 153.28
    -6 6 -2 145.29
    -6 6 -2 158.38
    -6 6 -2 163.98
    -7 -6 -2 779.52
    -7 -6 -2 757.22
    -7 -6 -2 741.63
    -7 -6 -2 753.72
    -7 6 -2 761.82
    -7 6 -2 748.23
    -7 6 -2 770.62
    7 6 2 769.72
    -7 6 -2 776.12
    -8 -6 -2 68.59
    -8 -6 -2 76.69
    -8 -6 -2 82.69
    -8 -6 -2 81.69
    -8 -6 -2 71.09
    -8 6 -2 75.39
    -8 6 -2 75.99
    -8 6 -2 79.69
    -8 6 -2 73.99
    8 6 2 63.39
    -9 -6 -2 187.88
    -9 -6 -2 213.38
    -9 -6 -2 204.68
    -9 6 -2 198.38
    -9 6 -2 191.98
    -10 -6 -2 3.9
    -10 -6 -2 9.8
    -10 -6 -2 2.9
    -10 6 -2 -4.3
    -10 6 -2 8.6
    -11 -6 -2 323.47
    -11 -6 -2 359.46
    -11 -6 -2 304.17
    -11 6 -2 323.97
    -11 6 -2 311.77
    -12 -7 2 12.5
    -12 -7 2 14.3
    -12 7 2 20.1
    -12 7 2 25.4
    -11 -7 2 343.77
    -11 -7 2 324.47
    -11 7 2 369.26
    -11 7 2 345.27
    -10 -7 2 501.75
    -10 -7 2 472.45
    -10 -7 2 507.25
    -10 7 2 469.45
    -10 7 2 454.25
    -9 -7 2 25.5
    -9 -7 2 30.2
    -9 -7 2 34.4
    -9 7 2 31
    -9 7 2 31.3
    -9 7 2 28.8
    -9 7 2 29.9
    -8 -7 2 7
    -8 -7 2 15.6
    -8 -7 2 26
    -8 -7 2 22.4
    -8 -7 2 20.3
    -8 7 2 18.2
    -8 7 2 19.4
    -8 7 2 21.3
    -8 7 2 21
    -8 7 2 25.4
    8 7 -2 18.4
    -8 7 2 18.9
    -7 -7 2 271.97
    -7 -7 2 274.37
    -7 -7 2 292.47
    -7 -7 2 292.97
    -7 -7 2 280.07
    -7 7 2 295.67
    -7 7 2 283.37
    -7 7 2 289.97
    7 7 -2 307.47
    -7 7 2 282.97
    -7 7 2 300.47
    -6 -7 2 1645.64
    -6 -7 2 1565.14
    -6 -7 2 1556.94
    -6 -7 2 1488.85
    -6 -7 2 1597.54
    -6 -7 2 1547.05
    6 -7 -2 1583.34
    -6 7 2 1602.34
    -6 7 2 1615.14
    -6 7 2 1622.44
    6 7 -2 1524.45
    6 7 -2 1566.24
    -6 7 2 1567.04
    -6 7 2 1529.25
    -6 7 2 1591.64
    5 -7 -2 907.61
    -5 -7 2 939.71
    -5 -7 2 903.91
    -5 -7 2 874.51
    -5 -7 2 924.51
    -5 -7 2 924.41
    5 -7 -2 893.51
    -5 -7 2 928.81
    -5 7 2 942.91
    -5 7 2 935.21
    -5 7 2 856.51
    -5 7 2 941.71
    5 7 -2 898.81
    5 7 -2 904.21
    -5 7 2 890.41
    -4 -7 2 158.08
    -4 -7 2 148.09
    -4 -7 2 136.49
    -4 -7 2 151.98
    -4 -7 2 155.48
    4 -7 -2 152.68
    4 -7 -2 147.29
    -4 -7 2 144.19
    -4 -7 2 150.18
    4 7 -2 152.58
    -4 7 2 150.38
    -4 7 2 140.19
    -4 7 2 147.09
    -4 7 2 142.99
    -4 7 2 148.49
    4 7 -2 154.28
    4 7 -2 176.98
    4 7 -2 152.58
    -3 -7 2 5
    3 -7 -2 6.3
    -3 -7 2 9.1
    3 -7 -2 5.2
    3 -7 -2 7.8
    -3 -7 2 9.4
    -3 -7 2 7.5
    -3 -7 2 7.5
    -3 -7 2 5.7
    -3 -7 2 7.9
    -3 7 2 7.2
    -3 7 2 4.4
    -3 7 2 7.5
    3 7 -2 11.4
    -3 7 2 8.4
    3 7 -2 13.8
    -3 7 2 6.1
    3 7 -2 6.4
    3 7 -2 8.1
    2 -7 -2 1603.64
    -2 -7 2 1584.14
    -2 -7 2 1559.84
    -2 -7 2 1627.54
    -2 -7 2 1680.03
    -2 -7 2 1649.23
    2 -7 -2 1640.74
    -2 -7 2 1603.64
    2 -7 -2 1664.13
    -2 7 2 1685.33
    2 7 -2 1668.53
    -2 7 2 1622.34
    -2 7 2 1588.24
    -2 7 2 1640.84
    -2 7 2 1627.94
    -2 7 2 1645.24
    2 7 -2 1665.33
    2 7 -2 1622.74
    2 7 -2 1603.54
    2 7 -2 1622.44
    2 7 -2 1577.54
    -1 -7 2 3236.18
    -1 -7 2 3228.18
    1 -7 -2 3441.26
    -1 -7 2 3272.57
    1 -7 -2 3360.86
    -1 -7 2 3286.37
    1 -7 -2 3197.48
    -1 -7 2 3401.56
    -1 -7 2 3435.76
    1 -7 -2 3306.27
    1 -7 -2 3272.77
    -1 7 2 3327.07
    1 7 -2 3302.67
    1 7 -2 3415.76
    -1 7 2 3269.87
    1 7 -2 3257.37
    1 7 -2 3249.97
    1 7 -2 3189.28
    1 7 -2 3148.39
    -1 7 2 3339.17
    -1 7 2 3319.17
    -1 7 2 3252.67
    -1 7 2 3224.08
    -1 7 2 3252.87
    1 7 -2 3257.07
    0 -7 2 770.32
    0 -7 -2 752.32
    0 -7 2 749.03
    0 -7 2 794.22
    0 -7 2 762.42
    0 -7 -2 776.62
    0 -7 -2 766.32
    0 -7 -2 799.42
    0 -7 -2 797.22
    0 -7 -2 747.43
    0 -7 2 760.12
    0 7 2 799.92
    0 7 2 732.73
    0 7 -2 776.72
    0 7 -2 777.02
    0 7 2 787.22
    0 7 2 760.72
    0 7 2 785.72
    0 7 2 761.22
    0 7 -2 781.52
    0 7 2 764.72
    0 7 -2 783.32
    0 7 -2 770.82
    0 7 -2 780.62
    1 -7 2 6.9
    -1 -7 -2 18.8
    -1 -7 -2 8.8
    -1 -7 -2 11.4
    -1 -7 -2 18.2
    -1 -7 -2 12.2
    1 -7 2 12.2
    1 -7 2 13.4
    -1 -7 -2 8.2
    1 -7 2 9
    -1 7 -2 15.2
    -1 7 -2 10.3
    1 7 2 7.8
    -1 7 -2 25.3
    1 7 2 11.1
    1 7 2 7.6
    1 7 2 9.6
    -1 7 -2 5
    -1 7 -2 4.4
    1 7 2 4.4
    -1 7 -2 7.1
    -2 -7 -2 25.9
    2 -7 2 37.3
    2 -7 2 32.6
    -2 -7 -2 41.2
    2 -7 2 25.5
    -2 -7 -2 34.2
    -2 -7 -2 31.5
    -2 -7 -2 35.8
    2 -7 2 31.4
    -2 -7 -2 31
    2 -7 2 29.2
    -2 7 -2 28
    -2 7 -2 31.2
    -2 7 -2 35
    2 7 2 26.7
    2 7 2 30.1
    -2 7 -2 31.6
    2 7 2 32.9
    2 7 2 34.3
    -2 7 -2 29.7
    -3 -7 -2 4203.98
    -3 -7 -2 4164.78
    3 -7 2 4309.77
    -3 -7 -2 4332.47
    -3 -7 -2 4121.79
    3 -7 2 4318.97
    -3 -7 -2 4003.3
    3 -7 2 3968.7
    -3 -7 -2 4325.57
    3 -7 2 4234.38
    -3 7 -2 4455.15
    3 7 2 4301.07
    3 7 2 4271.27
    -3 7 -2 4343.77
    -3 7 -2 4227.58
    -3 7 -2 4136.59
    3 7 2 4470.85
    -3 7 -2 4398.56
    3 7 2 4197.88
    4 -7 2 3030.5
    -4 -7 -2 2881.81
    4 -7 2 3051.49
    -4 -7 -2 2864.21
    -4 -7 -2 2963
    -4 -7 -2 2965.7
    -4 -7 -2 2919.01
    -4 7 -2 3015.8
    -4 7 -2 3032.3
    4 7 2 2887.91
    -4 7 -2 3049.99
    -4 7 -2 3011.9
    4 7 2 3015.3
    4 7 2 2968
    -4 7 -2 3008.2
    4 7 2 2977
    4 7 2 2962.6
    -5 -7 -2 67.79
    -5 -7 -2 67.89
    -5 -7 -2 59.99
    -5 -7 -2 57.69
    -5 -7 -2 70.09
    5 -7 2 69.29
    5 7 2 62.39
    -5 7 -2 65.49
    -5 7 -2 63.69
    5 7 2 64.39
    -5 7 -2 70.99
    -5 7 -2 74.39
    -5 7 -2 71.99
    -6 -7 -2 -0.9
    -6 -7 -2 -1.7
    -6 -7 -2 1.7
    6 -7 2 0.2
    -6 -7 -2 1.1
    -6 -7 -2 6.5
    -6 7 -2 1.1
    6 7 2 2.9
    -6 7 -2 0
    -6 7 -2 -0.8
    -6 7 -2 0.1
    -6 7 -2 1.8
    -7 -7 -2 268.27
    -7 -7 -2 286.97
    -7 -7 -2 284.87
    -7 -7 -2 285.87
    7 -7 2 289.77
    -7 -7 -2 296.47
    -7 7 -2 277.07
    -7 7 -2 283.77
    7 7 2 304.47
    -7 7 -2 297.37
    -7 7 -2 305.27
    -8 -7 -2 2256.77
    -8 -7 -2 2263.37
    -8 -7 -2 2240.98
    -8 -7 -2 2205.98
    -8 7 -2 2251.87
    -8 7 -2 2222.18
    -8 7 -2 2304.47
    8 7 2 2237.68
    -9 -7 -2 402.16
    -9 -7 -2 402.36
    -9 -7 -2 417.96
    -9 7 -2 394.36
    -9 7 -2 388.96
    -10 -7 -2 11
    -10 -7 -2 3.1
    -10 -7 -2 10.2
    -10 7 -2 2.1
    -10 7 -2 6.1
    -11 -7 -2 15.7
    -11 -7 -2 17.1
    -11 -7 -2 13.9
    -11 7 -2 16.6
    -11 7 -2 14.5
    -11 -8 2 760.12
    -11 -8 2 737.03
    -11 8 2 748.73
    -11 8 2 746.23
    -10 -8 2 16.3
    -10 -8 2 4.1
    -10 -8 2 7.7
    -10 8 2 6.4
    -10 8 2 18.2
    -9 -8 2 4.1
    -9 -8 2 16.2
    -9 -8 2 0
    -9 8 2 4.4
    -9 8 2 1.2
    -9 8 2 -0.9
    -8 -8 2 803.52
    -8 -8 2 836.72
    -8 -8 2 893.41
    -8 -8 2 847.82
    -8 8 2 810.42
    8 8 -2 822.12
    -8 8 2 849.41
    -8 8 2 816.22
    -8 8 2 803.92
    -8 8 2 845.92
    -7 -8 2 1979.2
    -7 -8 2 2138.89
    -7 -8 2 2050.59
    -7 -8 2 2016.5
    -7 -8 2 1969.4
    -7 8 2 2033.2
    -7 8 2 2015.5
    -7 8 2 2046.6
    7 8 -2 1993.4
    -7 8 2 2034.9
    -7 8 2 2085.39
    -6 -8 2 338.07
    6 -8 -2 333.47
    -6 -8 2 321.87
    -6 -8 2 336.27
    -6 -8 2 328.77
    -6 -8 2 347.67
    -6 -8 2 337.57
    -6 8 2 327.67
    6 8 -2 321.67
    -6 8 2 324.17
    -6 8 2 340.67
    -6 8 2 310.97
    -6 8 2 333.97
    6 8 -2 320.47
    5 -8 -2 9
    -5 -8 2 9.1
    -5 -8 2 12.7
    -5 -8 2 7.1
    5 -8 -2 8.6
    -5 -8 2 8.5
    -5 -8 2 8.6
    -5 -8 2 7.3
    -5 8 2 6.9
    5 8 -2 7.4
    -5 8 2 11.3
    -5 8 2 3.7
    5 8 -2 9.6
    -5 8 2 4.8
    -5 8 2 6.9
    4 -8 -2 43.1
    -4 -8 2 38.4
    -4 -8 2 35
    -4 -8 2 39
    4 -8 -2 31.8
    -4 -8 2 36
    -4 -8 2 35.3
    -4 -8 2 32.8
    -4 -8 2 37.9
    -4 8 2 31.2
    -4 8 2 32.4
    -4 8 2 26.7
    4 8 -2 40.9
    4 8 -2 41.2
    -4 8 2 35.5
    4 8 -2 48.7
    4 8 -2 31.1
    -4 8 2 35.2
    -3 -8 2 1076.59
    3 -8 -2 1060.19
    -3 -8 2 1074.69
    3 -8 -2 1088.19
    -3 -8 2 1077.69
    -3 -8 2 1056.59
    -3 -8 2 1081.99
    3 -8 -2 1041
    -3 -8 2 1086.99
    -3 -8 2 1066.99
    3 8 -2 1084.29
    3 8 -2 1045.2
    -3 8 2 1059.69
    -3 8 2 1077.29
    -3 8 2 1084.99
    -3 8 2 1050.19
    -3 8 2 1078.89
    3 8 -2 1076.99
    3 8 -2 1065.99
    -3 8 2 1065.79
    3 8 -2 1086.79
    -2 -8 2 3161.98
    -2 -8 2 3141.69
    2 -8 -2 3192.68
    -2 -8 2 3078.69
    -2 -8 2 3048.29
    -2 -8 2 3083.69
    -2 -8 2 3186.88
    2 -8 -2 3090.29
    2 -8 -2 3138.79
    2 8 -2 3107.59
    2 8 -2 3091.29
    -2 8 2 3081.39
    2 8 -2 3063.89
    -2 8 2 3031
    2 8 -2 3092.89
    -2 8 2 3045.9
    2 8 -2 3097.79
    -2 8 2 3113.99
    -2 8 2 3170.38
    2 8 -2 3199.48
    2 8 -2 3206.68
    -2 8 2 3077.49
    -1 -8 2 89.09
    -1 -8 2 106.49
    -1 -8 2 99.09
    1 -8 -2 86.59
    -1 -8 2 102.49
    1 -8 -2 98.89
    1 -8 -2 93.09
    -1 -8 2 88.29
    -1 -8 2 107.59
    1 -8 -2 114.89
    1 -8 -2 111.49
    -1 8 2 94.99
    1 8 -2 100.59
    -1 8 2 94.39
    -1 8 2 97.39
    1 8 -2 102.49
    1 8 -2 103.39
    1 8 -2 95.99
    -1 8 2 93.49
    -1 8 2 110.19
    1 8 -2 99.19
    1 8 -2 101.39
    -1 8 2 102.89
    1 8 -2 92.49
    -1 8 2 103.59
    0 -8 -2 113.39
    0 -8 -2 93.19
    0 -8 -2 104.59
    0 -8 2 109.09
    0 -8 2 110.09
    0 -8 2 109.59
    0 -8 -2 107.29
    0 -8 -2 108.59
    0 -8 -2 101.09
    0 -8 2 113.89
    0 -8 2 111.79
    0 8 -2 110.59
    0 8 -2 112.19
    0 8 2 110.09
    0 8 2 108.49
    0 8 2 102.49
    0 8 -2 123.19
    0 8 2 107.49
    0 8 -2 133.69
    0 8 2 109.89
    0 8 2 108.49
    0 8 -2 118.79
    0 8 -2 127.59
    0 8 2 102.39
    1 -8 2 98.99
    1 -8 2 101.09
    -1 -8 -2 99.49
    1 -8 2 90.59
    -1 -8 -2 100.69
    -1 -8 -2 97.99
    -1 -8 -2 100.99
    -1 -8 -2 100.29
    1 -8 2 99.09
    -1 -8 -2 100.89
    1 8 2 100.69
    1 8 2 100.29
    -1 8 -2 100.99
    1 8 2 104.79
    -1 8 -2 107.29
    1 8 2 115.29
    1 8 2 107.99
    -1 8 -2 103.79
    -1 8 -2 106.09
    -1 8 -2 98.49
    -1 8 -2 90.29
    2 -8 2 3005.9
    2 -8 2 2936.11
    2 -8 2 2841.72
    2 -8 2 3043.5
    -2 -8 -2 2978.2
    -2 -8 -2 2866.51
    -2 -8 -2 3046.4
    2 -8 2 2978.7
    -2 -8 -2 2908.11
    -2 -8 -2 2961.3
    -2 -8 -2 2914.61
    2 8 2 2901.41
    -2 8 -2 2914.41
    -2 8 -2 2974.7
    2 8 2 3026
    2 8 2 3032.5
    2 8 2 2987.1
    -2 8 -2 2968.5
    -2 8 -2 3032.7
    -2 8 -2 3055.09
    2 8 2 2960.6
    3 -8 2 2293.37
    -3 -8 -2 2298.67
    3 -8 2 2303.17
    3 -8 2 2327.07
    -3 -8 -2 2285.07
    -3 -8 -2 2343.77
    3 -8 2 2320.57
    -3 -8 -2 2349.36
    -3 -8 -2 2308.97
    -3 -8 -2 2257.67
    -3 8 -2 2352.66
    -3 8 -2 2349.26
    3 8 2 2389.76
    3 8 2 2342.87
    3 8 2 2311.47
    -3 8 -2 2295.17
    -3 8 -2 2258.07
    3 8 2 2314.57
    3 8 2 2368.56
    -3 8 -2 2402.36
    -4 -8 -2 22.7
    -4 -8 -2 21.1
    -4 -8 -2 19.3
    4 -8 2 19.5
    -4 -8 -2 15
    -4 -8 -2 19
    4 -8 2 23.9
    4 8 2 23.5
    -4 8 -2 30.8
    -4 8 -2 23.9
    -4 8 -2 27
    -4 8 -2 17.8
    4 8 2 22.7
    -4 8 -2 32.2
    4 8 2 22.9
    4 8 2 21.3
    -5 -8 -2 59.09
    -5 -8 -2 77.09
    5 -8 2 75.39
    -5 -8 -2 64.39
    -5 -8 -2 88.49
    -5 -8 -2 67.29
    -5 8 -2 75.39
    5 8 2 66.99
    -5 8 -2 82.39
    5 8 2 64.09
    -5 8 -2 80.49
    -5 8 -2 63.89
    -6 -8 -2 517.15
    -6 -8 -2 466.55
    -6 -8 -2 508.75
    6 -8 2 502.75
    -6 -8 -2 501.45
    -6 -8 -2 522.45
    -6 8 -2 507.85
    -6 8 -2 501.05
    -6 8 -2 541.65
    6 8 2 517.15
    -7 -8 -2 978.3
    -7 -8 -2 945.61
    -7 -8 -2 936.91
    7 -8 2 942.91
    -7 -8 -2 903.01
    -7 -8 -2 965.1
    -7 8 -2 944.91
    -7 8 -2 928.81
    7 8 2 955.2
    -7 8 -2 941.31
    -7 8 -2 963.2
    -8 -8 -2 13.6
    -8 -8 -2 4.4
    -8 -8 -2 14.9
    -8 -8 -2 11.6
    -8 8 -2 2.3
    -8 8 -2 4.7
    -8 8 -2 16.8
    -9 -8 -2 168.98
    -9 -8 -2 188.68
    -9 -8 -2 194.98
    -9 8 -2 191.78
    -9 8 -2 180.68
    -10 -8 -2 70.79
    -10 -8 -2 86.79
    -10 -8 -2 94.99
    -10 8 -2 88.69
    -10 8 -2 86.49
    -11 -8 -2 71.09
    -11 -8 -2 75.39
    -11 -8 -2 76.19
    -11 8 -2 68.29
    -11 8 -2 69.39
    -11 -9 2 166.38
    -11 -9 2 137.39
    -11 -9 2 141.99
    -11 9 2 190.88
    -11 9 2 169.78
    -10 -9 2 519.05
    -10 -9 2 505.95
    -10 -9 2 524.25
    -10 -9 2 510.35
    -10 9 2 499.65
    -10 9 2 497.55
    -9 -9 2 4.8
    -9 -9 2 -1
    -9 -9 2 2.6
    -9 -9 2 -8.7
    -9 9 2 -2
    -9 9 2 -8.5
    -9 9 2 -6.1
    -8 -9 2 179.78
    -8 -9 2 176.28
    -8 -9 2 194.08
    -8 -9 2 189.18
    -8 -9 2 201.58
    -8 9 2 188.48
    -8 9 2 177.28
    -8 9 2 195.88
    -8 9 2 186.68
    8 9 -2 181.68
    -7 -9 2 184.88
    -7 -9 2 172.48
    -7 -9 2 190.38
    -7 -9 2 165.18
    -7 -9 2 193.68
    -7 9 2 191.98
    -7 9 2 191.78
    7 9 -2 192.78
    -7 9 2 182.98
    -7 9 2 187.68
    -7 9 2 188.78
    -7 9 2 186.38
    -6 -9 2 1459.45
    -6 -9 2 1418.46
    6 -9 -2 1416.66
    6 -9 -2 1375.26
    -6 -9 2 1421.26
    -6 -9 2 1440.16
    -6 -9 2 1436.56
    6 9 -2 1413.36
    -6 9 2 1464.95
    -6 9 2 1452.45
    -6 9 2 1472.55
    -6 9 2 1489.35
    6 9 -2 1422.66
    -6 9 2 1390.86
    -5 -9 2 674.23
    5 -9 -2 679.53
    -5 -9 2 672.33
    5 -9 -2 667.13
    -5 -9 2 669.63
    -5 -9 2 681.43
    -5 -9 2 664.43
    -5 9 2 692.13
    -5 9 2 654.23
    -5 9 2 713.03
    -5 9 2 686.83
    5 9 -2 686.03
    -5 9 2 664.93
    5 9 -2 687.23
    -4 -9 2 24.6
    -4 -9 2 0.6
    -4 -9 2 9
    4 -9 -2 4
    -4 -9 2 10.4
    -4 -9 2 22
    4 -9 -2 4.6
    -4 -9 2 14.4
    -4 -9 2 6.8
    4 9 -2 7.7
    -4 9 2 15.2
    4 9 -2 13.8
    4 9 -2 5.5
    -4 9 2 7.2
    -4 9 2 3.6
    -4 9 2 7.3
    -4 9 2 8
    -3 -9 2 4.1
    -3 -9 2 8.3
    -3 -9 2 3.3
    3 -9 -2 7.4
    3 -9 -2 5
    -3 -9 2 9.6
    3 -9 -2 5.7
    -3 -9 2 4.8
    -3 -9 2 0.5
    -3 9 2 6.3
    -3 9 2 3.1
    3 9 -2 5.1
    3 9 -2 10
    -3 9 2 6.9
    3 9 -2 3.8
    3 9 -2 8.1
    -3 9 2 6.5
    3 9 -2 9.3
    -3 9 2 4.9
    -3 9 2 5.4
    -2 -9 2 1524.25
    -2 -9 2 1594.84
    2 -9 -2 1674.33
    -2 -9 2 1489.65
    -2 -9 2 1468.35
    -2 -9 2 1558.54
    2 -9 -2 1525.95
    -2 -9 2 1538.95
    2 -9 -2 1505.75
    2 -9 -2 1584.44
    2 9 -2 1514.25
    2 9 -2 1523.75
    -2 9 2 1533.35
    -2 9 2 1569.94
    -2 9 2 1603.84
    2 9 -2 1509.15
    -2 9 2 1554.64
    -2 9 2 1522.45
    2 9 -2 1511.75
    -2 9 2 1559.94
    2 9 -2 1608.54
    2 9 -2 1600.14
    2 9 -2 1563.54
    -2 9 2 1530.75
    -1 -9 2 3049.59
    -1 -9 2 3057.79
    1 -9 -2 3238.58
    -1 -9 2 3165.18
    1 -9 -2 3126.19
    1 -9 -2 3245.88
    1 -9 -2 2977.1
    -1 -9 2 3252.77
    1 -9 -2 3194.28
    -1 -9 2 3107.29
    -1 -9 2 3015.9
    1 9 -2 3099.89
    -1 9 2 3106.79
    -1 9 2 3049.79
    -1 9 2 3212.78
    1 9 -2 3149.68
    1 9 -2 3239.28
    1 9 -2 3071.39
    -1 9 2 3157.98
    -1 9 2 3184.58
    -1 9 2 3179.98
    1 9 -2 3223.58
    1 9 -2 3267.27
    1 9 -2 3144.79
    0 -9 2 413.26
    0 -9 -2 414.06
    0 -9 -2 389.06
    0 -9 2 392.66
    0 -9 -2 423.66
    0 -9 -2 427.66
    0 -9 -2 411.96
    0 -9 2 398.76
    0 -9 2 391.96
    0 -9 2 425.46
    0 -9 -2 392.26
    0 9 -2 408.06
    0 9 2 400.96
    0 9 2 399.06
    0 9 -2 395.06
    0 9 2 412.56
    0 9 -2 429.36
    0 9 -2 432.66
    0 9 2 417.46
    0 9 -2 394.26
    0 9 2 419.86
    0 9 -2 404.36
    0 9 2 399.16
    -1 -9 -2 9.9
    -1 -9 -2 13.2
    -1 -9 -2 13.8
    -1 -9 -2 16.2
    -1 -9 -2 12.4
    1 -9 2 9
    1 -9 2 18.7
    1 -9 2 13
    -1 -9 -2 11.8
    1 -9 2 11.1
    -1 9 -2 11.9
    -1 9 -2 10.4
    -1 9 -2 14.8
    1 9 2 11.8
    1 9 2 15
    1 9 2 6.9
    -1 9 -2 12.1
    -1 9 -2 11.9
    1 9 2 14.2
    -1 9 -2 17.3
    -2 -9 -2 20.7
    2 -9 2 27.2
    -2 -9 -2 22.5
    2 -9 2 28.4
    -2 -9 -2 22.9
    -2 -9 -2 23.7
    2 -9 2 24.6
    -2 -9 -2 27.2
    -2 -9 -2 31
    2 -9 2 27.4
    -2 -9 -2 27.9
    2 -9 2 29.5
    -2 9 -2 19.7
    2 9 2 24.6
    -2 9 -2 24.5
    2 9 2 28
    2 9 2 23.5
    2 9 2 24.9
    -2 9 -2 22.4
    -2 9 -2 27.3
    2 9 2 30.3
    -2 9 -2 17.7
    -3 -9 -2 2322.47
    3 -9 2 2328.07
    -3 -9 -2 2626.84
    -3 -9 -2 2296.57
    -3 -9 -2 2377.86
    -3 -9 -2 2352.76
    3 -9 2 2381.86
    3 -9 2 2367.06
    -3 -9 -2 2385.66
    -3 9 -2 2374.16
    3 9 2 2370.76
    -3 9 -2 2385.56
    -3 9 -2 2392.66
    3 9 2 2416.56
    3 9 2 2346.27
    -3 9 -2 2389.36
    3 9 2 2363.26
    3 9 2 2388.56
    4 -9 2 1880.71
    -4 -9 -2 1861.91
    4 -9 2 1907.51
    -4 -9 -2 1874.41
    -4 -9 -2 1921.91
    -4 -9 -2 1871.01
    -4 -9 -2 1916.11
    -4 9 -2 1935.51
    -4 9 -2 1896.91
    4 9 2 1982.5
    4 9 2 1844.92
    -4 9 -2 1913.91
    -4 9 -2 1893.21
    4 9 2 1953.4
    4 9 2 1862.01
    4 9 2 1755.12
    -4 9 -2 1925.01
    -5 -9 -2 93.29
    -5 -9 -2 95.59
    -5 -9 -2 86.39
    -5 -9 -2 96.29
    5 -9 2 102.59
    -5 -9 -2 91.39
    5 9 2 106.09
    -5 9 -2 94.39
    5 9 2 107.39
    -5 9 -2 92.89
    -5 9 -2 92.29
    6 -9 2 64.49
    -6 -9 -2 55.19
    -6 -9 -2 56.89
    -6 -9 -2 49.99
    -6 -9 -2 64.29
    -6 -9 -2 58.09
    -6 9 -2 54.49
    -6 9 -2 59.39
    -6 9 -2 66.89
    6 9 2 59.29
    7 -9 2 142.79
    -7 -9 -2 132.29
    -7 -9 -2 138.29
    -7 -9 -2 135.49
    -7 -9 -2 128.49
    -7 -9 -2 136.79
    -7 9 -2 144.29
    7 9 2 142.89
    -7 9 -2 136.99
    -7 9 -2 138.89
    -8 -9 -2 1023.6
    -8 -9 -2 1104.79
    -8 -9 -2 1084.89
    -8 9 -2 1035.3
    -8 9 -2 1027.5
    -8 9 -2 1044.9
    -9 -9 -2 457.25
    -9 -9 -2 482.15
    -9 -9 -2 472.15
    -9 9 -2 501.85
    -9 9 -2 454.55
    -10 -9 -2 17.7
    -10 -9 -2 28.3
    -10 -9 -2 19.2
    -10 9 -2 21.1
    -10 9 -2 20.4
    -11 -9 -2 -1.6
    -11 -9 -2 4.8
    -11 -9 -2 -7.5
    -11 9 -2 -7.2
    -11 9 -2 2.4
    -11 -10 2 348.57
    -11 -10 2 362.86
    -11 -10 2 344.17
    -11 10 2 356.06
    -11 10 2 359.26
    -10 -10 2 63.29
    -10 -10 2 54.99
    -10 -10 2 36.7
    -10 -10 2 55.29
    -10 10 2 48.1
    -10 10 2 44.7
    -9 -10 2 0.7
    -9 -10 2 -1.2
    -9 -10 2 -0.2
    -9 -10 2 0.7
    -9 10 2 11.8
    -9 10 2 -2.2
    -9 10 2 -9.4
    -8 -10 2 47.4
    -8 -10 2 43.6
    -8 -10 2 34.3
    -8 -10 2 28.5
    -8 10 2 38.7
    -8 10 2 38.2
    -8 10 2 40.4
    -7 -10 2 980.9
    -7 -10 2 915.81
    -7 -10 2 971.5
    -7 -10 2 884.21
    -7 -10 2 938.81
    -7 10 2 906.41
    -7 10 2 936.51
    -7 10 2 952.4
    7 10 -2 915.01
    -7 10 2 920.01
    6 -10 -2 1255.87
    -6 -10 2 1266.67
    -6 -10 2 1311.17
    -6 -10 2 1260.27
    -6 -10 2 1260.27
    -6 -10 2 1294.57
    6 10 -2 1308.17
    6 10 -2 1279.97
    -6 10 2 1344.97
    -6 10 2 1284.37
    -6 10 2 1290.37
    -6 10 2 1235.28
    5 -10 -2 113.29
    -5 -10 2 120.39
    -5 -10 2 115.59
    -5 -10 2 122.69
    -5 -10 2 124.69
    -5 -10 2 108.69
    5 10 -2 114.69
    -5 10 2 105.29
    5 10 -2 135.59
    -5 10 2 110.59
    -5 10 2 122.99
    -5 10 2 114.79
    -4 -10 2 55.29
    -4 -10 2 68.89
    -4 -10 2 61.29
    -4 -10 2 61.59
    -4 -10 2 58.39
    4 -10 -2 63.79
    -4 -10 2 60.29
    -4 10 2 56.09
    4 10 -2 60.69
    -4 10 2 62.39
    4 10 -2 57.19
    -4 10 2 65.29
    -4 10 2 54.89
    3 -10 -2 1078.69
    -3 -10 2 1035.7
    3 -10 -2 1011.4
    3 -10 -2 1066.09
    -3 -10 2 995.5
    -3 -10 2 1031.7
    -3 -10 2 1059.19
    -3 -10 2 1058.89
    3 10 -2 1064.89
    3 10 -2 1065.19
    3 10 -2 1087.49
    -3 10 2 1080.29
    3 10 -2 1027.7
    -3 10 2 1031.6
    -3 10 2 1045.7
    -3 10 2 1051.09
    -2 -10 2 2545.95
    2 -10 -2 2480.75
    -2 -10 2 2556.74
    2 -10 -2 2593.04
    -2 -10 2 2552.44
    2 -10 -2 2573.04
    -2 -10 2 2544.25
    -2 -10 2 2638.64
    2 -10 -2 2457.45
    -2 -10 2 2497.85
    2 10 -2 2513.45
    2 10 -2 2511.45
    2 10 -2 2575.34
    -2 10 2 2552.44
    -2 10 2 2532.85
    -2 10 2 2629.64
    -2 10 2 2599.24
    -2 10 2 2524.05
    -2 10 2 2553.44
    2 10 -2 2644.94
    2 10 -2 2544.75
    2 10 -2 2581.54
    2 10 -2 2544.35
    -1 -10 2 423.66
    1 -10 -2 394.96
    -1 -10 2 395.66
    -1 -10 2 399.36
    -1 -10 2 402.06
    1 -10 -2 406.66
    1 -10 -2 401.96
    -1 -10 2 422.66
    1 -10 -2 377.86
    -1 -10 2 413.36
    1 -10 -2 388.26
    -1 10 2 388.66
    -1 10 2 377.76
    -1 10 2 397.16
    1 10 -2 398.16
    1 10 -2 410.56
    1 10 -2 404.26
    -1 10 2 402.66
    -1 10 2 396.16
    -1 10 2 392.26
    1 10 -2 408.26
    1 10 -2 407.76
    1 10 -2 376.16
    1 10 -2 389.56
    0 -10 -2 7.1
    0 -10 -2 16.3
    0 -10 -2 11.9
    0 -10 -2 9.9
    0 -10 2 12.2
    0 -10 2 13
    0 -10 -2 17.6
    0 -10 2 27.9
    0 -10 -2 23.8
    0 -10 2 23
    0 -10 2 12.5
    0 10 -2 18.6
    0 10 -2 12.6
    0 10 -2 16.7
    0 10 2 14
    0 10 2 18
    0 10 2 16
    0 10 -2 32.8
    0 10 -2 13.9
    0 10 2 11.2
    0 10 -2 9.1
    0 10 2 23.5
    0 10 2 17.5
    -1 -10 -2 111.89
    -1 -10 -2 119.39
    1 -10 2 129.09
    1 -10 2 104.69
    -1 -10 -2 114.19
    1 -10 2 120.19
    -1 -10 -2 109.39
    -1 -10 -2 118.09
    -1 -10 -2 120.99
    1 -10 2 113.89
    -1 10 -2 124.49
    1 10 2 94.09
    1 10 2 107.89
    1 10 2 109.39
    1 10 2 107.69
    -1 10 -2 113.99
    -1 10 -2 120.69
    -1 10 -2 108.99
    1 10 2 114.19
    -1 10 -2 117.49
    -1 10 -2 121.39
    1 10 2 122.79
    2 -10 2 684.63
    2 -10 2 711.93
    2 -10 2 717.83
    -2 -10 -2 681.23
    -2 -10 -2 720.33
    -2 -10 -2 724.13
    -2 -10 -2 721.13
    -2 -10 -2 731.33
    -2 -10 -2 688.53
    2 -10 2 737.63
    2 -10 2 762.32
    -2 10 -2 717.83
    -2 10 -2 687.43
    2 10 2 719.03
    -2 10 -2 720.33
    2 10 2 722.63
    -2 10 -2 699.03
    2 10 2 712.63
    2 10 2 781.52
    -2 10 -2 740.23
    2 10 2 712.23
    -3 -10 -2 290.07
    3 -10 2 296.17
    3 -10 2 310.47
    -3 -10 -2 292.67
    -3 -10 -2 296.07
    -3 -10 -2 297.27
    -3 -10 -2 284.97
    3 -10 2 288.87
    -3 -10 -2 302.87
    3 10 2 291.67
    -3 10 -2 283.57
    -3 10 -2 302.07
    3 10 2 319.17
    3 10 2 300.37
    3 10 2 285.67
    -3 10 -2 284.47
    -4 -10 -2 115.69
    4 -10 2 104.19
    -4 -10 -2 105.39
    4 -10 2 106.09
    -4 -10 -2 110.09
    -4 -10 -2 119.59
    -4 -10 -2 111.39
    -4 10 -2 123.59
    -4 10 -2 105.09
    -4 10 -2 108.79
    -4 10 -2 113.29
    4 10 2 110.39
    4 10 2 122.19
    4 10 2 103.39
    4 10 2 112.99
    -5 -10 -2 270.47
    5 -10 2 263.67
    -5 -10 -2 270.47
    -5 -10 -2 298.67
    -5 -10 -2 269.27
    -5 -10 -2 281.67
    -5 10 -2 264.17
    -5 10 -2 275.87
    -5 10 -2 287.37
    5 10 2 281.27
    5 10 2 282.77
    6 -10 2 10
    -6 -10 -2 7.7
    -6 -10 -2 -0.7
    -6 -10 -2 10.9
    -6 -10 -2 8.6
    -6 -10 -2 10.3
    -6 10 -2 3.7
    6 10 2 -4.3
    -6 10 -2 8.2
    -6 10 -2 8.6
    -7 -10 -2 521.65
    -7 -10 -2 517.45
    -7 -10 -2 527.05
    -7 -10 -2 536.65
    7 -10 2 513.65
    -7 10 -2 533.75
    7 10 2 515.35
    -7 10 -2 518.55
    -7 10 -2 540.85
    -8 -10 -2 250.47
    -8 -10 -2 229.28
    -8 -10 -2 254.37
    -8 10 -2 239.68
    -8 10 -2 241.48
    -8 10 -2 229.48
    -9 -10 -2 5.5
    -9 -10 -2 6.8
    -9 -10 -2 5.2
    -9 10 -2 4
    -9 10 -2 -11.7
    -10 -10 -2 31.3
    -10 -10 -2 46.5
    -10 -10 -2 31.9
    -10 10 -2 46.9
    -10 10 -2 48.2
    -11 -10 -2 32.7
    -11 -10 -2 20.4
    -11 -10 -2 31.7
    -11 10 -2 23.4
    -11 10 -2 19
    -11 -11 2 51.29
    -11 -11 2 46.7
    -11 -11 2 47.1
    -11 11 2 35.7
    -11 11 2 29.6
    -10 -11 2 69.79
    -10 -11 2 67.99
    -10 -11 2 75.69
    -10 -11 2 83.29
    -10 11 2 73.49
    -10 11 2 67.09
    -9 -11 2 122.59
    -9 -11 2 103.29
    -9 -11 2 124.19
    -9 -11 2 90.39
    -9 11 2 120.79
    -9 11 2 84.39
    -9 11 2 123.79
    -8 -11 2 10.4
    -8 -11 2 14.1
    -8 -11 2 9.3
    -8 -11 2 6.7
    -8 11 2 21.3
    -8 11 2 0.2
    -8 11 2 4
    -7 -11 2 39.7
    -7 -11 2 34.1
    -7 -11 2 33
    -7 -11 2 28.8
    -7 -11 2 33.2
    -7 11 2 32.2
    -7 11 2 41.3
    -7 11 2 43.6
    7 11 -2 29.2
    -6 -11 2 116.89
    6 -11 -2 132.59
    -6 -11 2 129.49
    -6 -11 2 129.19
    -6 -11 2 132.29
    -6 -11 2 140.39
    -6 11 2 139.79
    6 11 -2 133.29
    6 11 -2 134.49
    -6 11 2 134.79
    -6 11 2 136.49
    -6 11 2 128.29
    -5 -11 2 1064.39
    5 -11 -2 1086.59
    -5 -11 2 1111.39
    -5 -11 2 1091.29
    -5 -11 2 1094.99
    -5 -11 2 1120.09
    -5 11 2 1119.79
    -5 11 2 1075.49
    5 11 -2 1115.99
    5 11 -2 1064.39
    -5 11 2 1093.69
    -5 11 2 1080.59
    -4 -11 2 165.68
    -4 -11 2 173.48
    4 -11 -2 157.48
    -4 -11 2 170.88
    -4 -11 2 162.68
    4 11 -2 159.48
    -4 11 2 177.38
    -4 11 2 179.18
    4 11 -2 165.78
    -4 11 2 169.28
    -4 11 2 176.98
    -3 -11 2 215.08
    3 -11 -2 220.18
    -3 -11 2 217.48
    3 -11 -2 219.48
    -3 -11 2 206.18
    -3 -11 2 231.88
    -3 -11 2 223.28
    3 11 -2 220.68
    3 11 -2 220.08
    -3 11 2 225.78
    -3 11 2 222.08
    3 11 -2 237.78
    -3 11 2 216.28
    -3 11 2 215.68
    -2 -11 2 54.49
    -2 -11 2 26.8
    -2 -11 2 35.4
    2 -11 -2 36.2
    2 -11 -2 39.2
    -2 -11 2 33.8
    -2 -11 2 33.3
    2 -11 -2 40.8
    2 11 -2 34.9
    2 11 -2 35.3
    -2 11 2 40.9
    -2 11 2 38.7
    2 11 -2 34.8
    2 11 -2 42.7
    2 11 -2 30.7
    -2 11 2 42.8
    -2 11 2 30.3
    -2 11 2 32.9
    -1 -11 2 974.3
    -1 -11 2 926.51
    1 -11 -2 942.81
    -1 -11 2 896.21
    -1 -11 2 924.41
    1 -11 -2 953.9
    1 -11 -2 914.21
    -1 -11 2 954.8
    1 -11 -2 920.81
    -1 11 2 983.1
    1 11 -2 942.71
    -1 11 2 966.1
    1 11 -2 930.31
    1 11 -2 952.6
    -1 11 2 922.81
    -1 11 2 972.6
    -1 11 2 967.2
    1 11 -2 969.2
    -1 11 2 972.3
    1 11 -2 911.61
    0 -11 2 1505.35
    0 -11 -2 1546.05
    0 -11 -2 1582.94
    0 -11 2 1547.75
    0 -11 2 1531.75
    0 -11 -2 1518.95
    0 -11 2 1537.85
    0 -11 -2 1493.95
    0 11 2 1562.04
    0 11 -2 1510.25
    0 11 -2 1568.64
    0 11 -2 1493.55
    0 11 -2 1545.75
    0 11 2 1550.44
    0 11 2 1542.55
    0 11 2 1553.14
    0 11 2 1511.05
    -1 -11 -2 363.26
    -1 -11 -2 412.66
    -1 -11 -2 370.16
    1 -11 2 400.06
    -1 -11 -2 397.86
    1 -11 2 396.66
    -1 -11 -2 395.16
    1 -11 2 397.96
    1 11 2 392.96
    1 11 2 356.36
    1 11 2 383.36
    -1 11 -2 414.66
    -1 11 -2 394.46
    1 11 2 399.26
    -1 11 -2 376.86
    -1 11 -2 385.86
    -2 -11 -2 179.28
    -2 -11 -2 188.58
    -2 -11 -2 154.28
    -2 -11 -2 185.18
    -2 -11 -2 183.08
    2 -11 2 171.18
    2 -11 2 180.38
    2 -11 2 180.68
    -2 11 -2 175.08
    2 11 2 167.88
    2 11 2 172.38
    -2 11 -2 172.38
    -2 11 -2 167.38
    2 11 2 174.38
    -2 11 -2 182.28
    2 11 2 188.88
    -3 -11 -2 229.58
    -3 -11 -2 249.68
    -3 -11 -2 235.08
    -3 -11 -2 252.37
    3 -11 2 271.57
    -3 -11 -2 244.98
    3 -11 2 235.38
    3 -11 2 239.08
    3 11 2 267.37
    -3 11 -2 249.88
    3 11 2 261.37
    -3 11 -2 254.77
    -3 11 -2 252.47
    3 11 2 262.77
    3 11 2 245.28
    4 -11 2 753.82
    -4 -11 -2 749.42
    -4 -11 -2 775.92
    4 -11 2 775.32
    -4 -11 -2 697.53
    -4 -11 -2 747.33
    -4 -11 -2 733.33
    4 11 2 698.13
    4 11 2 762.72
    -4 11 -2 738.53
    4 11 2 743.83
    -4 11 -2 708.33
    -4 11 -2 744.43
    -5 -11 -2 692.03
    5 -11 2 690.13
    -5 -11 -2 719.73
    -5 -11 -2 698.93
    -5 -11 -2 693.73
    5 -11 2 724.03
    5 11 2 672.23
    5 11 2 703.53
    -5 11 -2 707.03
    -5 11 -2 690.63
    -5 11 -2 679.93
    6 -11 2 120.29
    -6 -11 -2 102.29
    -6 -11 -2 132.39
    -6 -11 -2 122.09
    -6 -11 -2 128.99
    -6 11 -2 114.49
    -6 11 -2 133.89
    6 11 2 139.89
    -6 11 -2 122.59
    -7 -11 -2 37.2
    -7 -11 -2 28.9
    -7 -11 -2 33.4
    -7 -11 -2 30
    -7 11 -2 30.5
    -7 11 -2 24.9
    -7 11 -2 31.3
    -8 -11 -2 319.07
    -8 -11 -2 332.67
    -8 -11 -2 296.27
    -8 11 -2 299.87
    -8 11 -2 306.67
    -8 11 -2 304.47
    -9 -11 -2 415.96
    -9 -11 -2 380.06
    -9 -11 -2 369.46
    -9 11 -2 352.66
    -9 11 -2 355.26
    -10 -11 -2 136.49
    -10 -11 -2 138.49
    -10 -11 -2 131.59
    -10 11 -2 121.09
    -10 11 -2 139.29
    -11 -12 2 109.99
    -11 -12 2 93.19
    -11 12 2 92.99
    -11 12 2 105.59
    -10 -12 2 353.66
    -10 -12 2 394.66
    -10 -12 2 414.26
    -10 -12 2 395.16
    -10 12 2 379.46
    -10 12 2 395.86
    -9 -12 2 239.08
    -9 -12 2 238.18
    -9 -12 2 242.58
    -9 -12 2 243.68
    -9 12 2 252.97
    -9 12 2 221.18
    -9 12 2 264.67
    -8 -12 2 53.19
    -8 -12 2 51.39
    -8 -12 2 55.29
    -8 -12 2 55.39
    -8 12 2 37.1
    -8 12 2 59.39
    -8 12 2 53.59
    -7 -12 2 163.58
    -7 -12 2 182.48
    -7 -12 2 169.48
    -7 -12 2 175.98
    -7 -12 2 164.48
    -7 12 2 171.88
    -7 12 2 173.38
    -7 12 2 163.48
    -6 -12 2 357.46
    -6 -12 2 351.16
    6 -12 -2 334.57
    -6 -12 2 351.66
    -6 -12 2 360.16
    -6 -12 2 367.26
    6 12 -2 343.47
    -6 12 2 359.26
    6 12 -2 358.66
    -6 12 2 347.27
    -6 12 2 341.97
    -5 -12 2 745.73
    -5 -12 2 728.73
    -5 -12 2 759.32
    -5 -12 2 777.02
    -5 -12 2 771.02
    5 -12 -2 726.13
    -5 12 2 771.32
    5 12 -2 748.23
    -5 12 2 756.62
    -5 12 2 758.02
    5 12 -2 784.22
    -4 -12 2 380.46
    4 -12 -2 357.36
    -4 -12 2 364.86
    -4 -12 2 355.76
    -4 -12 2 370.56
    4 12 -2 366.56
    4 12 -2 365.56
    -4 12 2 347.57
    -4 12 2 354.76
    -4 12 2 369.96
    3 -12 -2 0.5
    -3 -12 2 9.3
    -3 -12 2 2.9
    -3 -12 2 0.7
    -3 -12 2 -0.3
    -3 -12 2 2.1
    3 -12 -2 4
    -3 12 2 1
    3 12 -2 5
    -3 12 2 4
    3 12 -2 6.8
    3 12 -2 1.3
    -3 12 2 0.9
    -3 12 2 4.7
    -2 -12 2 245.48
    2 -12 -2 259.07
    2 -12 -2 216.38
    2 -12 -2 238.28
    -2 -12 2 208.88
    -2 -12 2 236.28
    -2 -12 2 244.58
    -2 -12 2 252.97
    2 12 -2 249.97
    2 12 -2 224.58
    2 12 -2 236.48
    -2 12 2 236.28
    -2 12 2 226.98
    -2 12 2 230.08
    2 12 -2 249.28
    2 12 -2 233.78
    -2 12 2 241.98
    -1 -12 2 1127.59
    -1 -12 2 1158.28
    1 -12 -2 1126.99
    -1 -12 2 1172.78
    1 -12 -2 1096.09
    1 -12 -2 1166.78
    -1 -12 2 1195.98
    -1 -12 2 1170.98
    1 -12 -2 1158.98
    -1 12 2 1175.68
    1 12 -2 1158.88
    -1 12 2 1136.29
    -1 12 2 1124.59
    1 12 -2 1141.39
    1 12 -2 1135.79
    1 12 -2 1140.79
    1 12 -2 1160.38
    -1 12 2 1203.18
    0 -12 -2 431.76
    0 -12 -2 450.85
    0 -12 -2 424.26
    0 -12 2 434.66
    0 -12 2 426.86
    0 -12 2 435.26
    0 -12 -2 424.56
    0 -12 2 423.86
    0 12 2 424.56
    0 12 -2 428.36
    0 12 2 445.56
    0 12 -2 439.16
    0 12 2 404.36
    0 12 2 442.06
    0 12 -2 458.75
    0 12 -2 454.15
    -1 -12 -2 5.4
    1 -12 2 7.2
    -1 -12 -2 7.2
    -1 -12 -2 -3.6
    -1 -12 -2 -1.3
    -1 -12 -2 7.1
    1 -12 2 6.3
    -1 12 -2 13.4
    1 12 2 5.8
    -1 12 -2 6.5
    -1 12 -2 1.9
    1 12 2 4.3
    1 12 2 2.6
    -1 12 -2 10.8
    1 12 2 5.5
    2 -12 2 16.9
    -2 -12 -2 15.9
    -2 -12 -2 8.9
    2 -12 2 14.9
    -2 -12 -2 16
    2 -12 2 13.8
    -2 -12 -2 8.4
    -2 12 -2 15.5
    -2 12 -2 14.7
    2 12 2 19.5
    -2 12 -2 22.6
    2 12 2 10.5
    -2 12 -2 19.9
    2 12 2 14.7
    3 -12 2 423.66
    -3 -12 -2 380.36
    3 -12 2 413.96
    -3 -12 -2 382.86
    -3 -12 -2 365.96
    -3 -12 -2 399.16
    3 12 2 391.16
    3 12 2 401.16
    3 12 2 381.16
    -3 12 -2 385.86
    -3 12 -2 400.16
    -3 12 -2 397.16
    4 -12 2 717.93
    -4 -12 -2 717.13
    -4 -12 -2 748.23
    4 -12 2 698.73
    -4 -12 -2 716.33
    -4 -12 -2 722.93
    -4 -12 -2 720.33
    -4 12 -2 714.93
    4 12 2 720.43
    -4 12 -2 721.83
    4 12 2 696.03
    4 12 2 708.83
    -4 12 -2 685.13
    -5 -12 -2 98.69
    -5 -12 -2 84.09
    -5 -12 -2 62.69
    5 -12 2 79.89
    -5 -12 -2 94.19
    -5 -12 -2 101.19
    5 12 2 80.49
    5 12 2 82.69
    -5 12 -2 72.39
    -5 12 -2 91.69
    -5 12 -2 76.49
    -6 -12 -2 13.6
    -6 -12 -2 13.7
    -6 -12 -2 22.5
    -6 -12 -2 19.6
    -6 -12 -2 13.8
    -6 12 -2 22.3
    6 12 2 21
    -6 12 -2 21.6
    -6 12 -2 15
    -7 -12 -2 2.7
    -7 -12 -2 2
    -7 -12 -2 -0.2
    -7 12 -2 -0.9
    -7 12 -2 2.7
    -7 12 -2 1.6
    -8 -12 -2 163.98
    -8 -12 -2 175.88
    -8 -12 -2 171.88
    -8 12 -2 171.18
    -8 12 -2 170.08
    -8 12 -2 172.58
    -9 -12 -2 106.09
    -9 -12 -2 93.89
    -9 -12 -2 87.59
    -9 12 -2 87.59
    -9 12 -2 77.39
    -10 -12 -2 3.2
    -10 -12 -2 10
    -10 -12 -2 -2.6
    -10 12 -2 6.3
    -10 12 -2 1.4
    -10 -13 2 -2
    -10 -13 2 5.5
    -10 -13 2 4.5
    -10 -13 2 7.9
    -10 13 2 -2.5
    -10 13 2 8.7
    -9 -13 2 467.15
    -9 -13 2 417.36
    -9 -13 2 454.45
    -9 -13 2 461.75
    -9 13 2 441.56
    -9 13 2 474.95
    -9 13 2 466.85
    -8 -13 2 281.07
    -8 -13 2 270.57
    -8 -13 2 294.47
    -8 -13 2 258.47
    -8 13 2 287.77
    -8 13 2 270.07
    -8 13 2 283.37
    -7 -13 2 -8.6
    -7 -13 2 6.4
    -7 -13 2 3.4
    7 -13 -2 4.7
    -7 -13 2 7
    -7 13 2 -0.7
    -7 13 2 -1.4
    -6 -13 2 69.29
    -6 -13 2 73.09
    -6 -13 2 80.09
    -6 -13 2 75.09
    -6 -13 2 64.79
    6 -13 -2 77.39
    -6 13 2 79.19
    6 13 -2 60.19
    -6 13 2 80.79
    -6 13 2 70.49
    -5 -13 2 208.88
    -5 -13 2 244.98
    5 -13 -2 209.18
    -5 -13 2 221.58
    -5 -13 2 205.38
    -5 13 2 228.48
    5 13 -2 221.08
    -5 13 2 235.58
    5 13 -2 196.78
    -5 13 2 211.18
    -4 -13 2 1924.41
    -4 -13 2 2044.6
    -4 -13 2 2026.3
    4 -13 -2 1987.9
    -4 -13 2 2022.8
    -4 13 2 2000.7
    4 13 -2 1987.9
    4 13 -2 1959.9
    -4 13 2 2016.7
    -4 13 2 2016.7
    4 13 -2 1952.3
    -3 -13 2 182.98
    3 -13 -2 153.38
    -3 -13 2 168.28
    -3 -13 2 161.38
    3 -13 -2 146.19
    -3 -13 2 170.98
    -3 -13 2 171.78
    3 13 -2 174.18
    3 13 -2 158.48
    -3 13 2 177.58
    -3 13 2 173.38
    3 13 -2 169.08
    -3 13 2 158.48
    3 13 -2 171.68
    -3 13 2 168.88
    -2 -13 2 131.79
    -2 -13 2 123.89
    -2 -13 2 116.69
    2 -13 -2 133.69
    2 -13 -2 114.59
    -2 -13 2 134.09
    -2 -13 2 121.29
    2 -13 -2 115.49
    -2 13 2 119.29
    -2 13 2 128.19
    2 13 -2 128.79
    -2 13 2 120.39
    2 13 -2 134.39
    2 13 -2 116.49
    2 13 -2 116.29
    -2 13 2 109.69
    -1 -13 2 36
    -1 -13 2 41.2
    1 -13 -2 48.3
    1 -13 -2 45.8
    1 -13 -2 44.7
    -1 -13 2 34.1
    -1 -13 2 48.3
    1 -13 -2 46.6
    -1 -13 2 48.4
    1 13 -2 41.5
    -1 13 2 48.6
    1 13 -2 50.59
    -1 13 2 43.7
    1 13 -2 45.5
    1 13 -2 44.7
    1 13 -2 40.5
    -1 13 2 41.5
    -1 13 2 43.9
    0 -13 -2 1425.36
    0 -13 2 1398.66
    0 -13 2 1429.96
    0 -13 2 1405.16
    0 -13 -2 1408.76
    0 -13 -2 1402.66
    0 -13 2 1432.96
    0 -13 -2 1438.96
    0 13 -2 1440.66
    0 13 2 1372.86
    0 13 -2 1411.56
    0 13 -2 1510.25
    0 13 -2 1473.65
    0 13 2 1418.06
    0 13 2 1429.16
    -1 -13 -2 1684.83
    -1 -13 -2 1532.65
    -1 -13 -2 1566.54
    -1 -13 -2 1536.65
    1 -13 2 1577.94
    -1 -13 -2 1538.55
    1 -13 2 1542.15
    1 -13 2 1534.05
    -1 13 -2 1543.25
    -1 13 -2 1558.14
    1 13 2 1566.04
    1 13 2 1572.64
    -1 13 -2 1575.84
    -1 13 -2 1517.15
    1 13 2 1611.94
    -2 -13 -2 185.18
    2 -13 2 188.28
    -2 -13 -2 207.58
    2 -13 2 172.98
    2 -13 2 193.58
    -2 -13 -2 191.48
    -2 -13 -2 174.58
    -2 13 -2 176.78
    -2 13 -2 187.38
    2 13 2 186.58
    -2 13 -2 181.28
    2 13 2 180.28
    2 13 2 176.58
    -2 13 -2 198.58
    -3 -13 -2 69.59
    3 -13 2 67.99
    -3 -13 -2 80.19
    3 -13 2 76.99
    -3 -13 -2 77.99
    -3 -13 -2 62.09
    3 13 2 80.99
    -3 13 -2 73.99
    3 13 2 50.69
    3 13 2 68.09
    -3 13 -2 92.19
    -3 13 -2 77.29
    -4 -13 -2 436.16
    -4 -13 -2 412.36
    4 -13 2 392.86
    -4 -13 -2 404.36
    4 -13 2 430.36
    -4 -13 -2 425.66
    -4 -13 -2 396.86
    4 13 2 418.36
    -4 13 -2 416.16
    -4 13 -2 393.46
    4 13 2 414.36
    4 13 2 427.56
    -4 13 -2 412.86
    -5 -13 -2 1086.19
    -5 -13 -2 1135.59
    -5 -13 -2 1084.59
    -5 -13 -2 1043.7
    5 -13 2 1084.29
    -5 -13 -2 1115.49
    -5 13 -2 1078.59
    5 13 2 1092.69
    5 13 2 1041.1
    -5 13 -2 1085.99
    -5 13 -2 1081.19
    -6 -13 -2 501.15
    -6 -13 -2 472.95
    -6 -13 -2 480.15
    -6 -13 -2 457.05
    -6 -13 -2 474.15
    -6 13 -2 493.75
    -6 13 -2 464.05
    6 13 2 501.65
    -6 13 -2 463.15
    -7 -13 -2 92.19
    -7 -13 -2 89.89
    -7 -13 -2 83.09
    -7 -13 -2 85.69
    -7 13 -2 80.39
    -7 13 -2 94.99
    -7 13 -2 94.29
    -8 -13 -2 10.7
    -8 -13 -2 2
    -8 -13 -2 2.5
    -8 -13 -2 2.4
    -8 13 -2 5.6
    -8 13 -2 4.7
    -8 13 -2 6.7
    -9 -13 -2 209.98
    -9 -13 -2 232.58
    -9 -13 -2 195.08
    -9 -13 -2 240.98
    -9 13 -2 218.18
    -9 13 -2 219.68
    -10 -13 -2 363.96
    -10 -13 -2 349.17
    -10 -13 -2 336.77
    -10 -13 -2 358.26
    -10 13 -2 356.86
    -10 13 -2 322.37
    -10 -14 2 709.53
    -10 -14 2 649.24
    -10 -14 2 675.63
    -10 14 2 695.73
    -10 14 2 689.13
    -9 -14 2 574.94
    -9 -14 2 595.04
    -9 -14 2 570.84
    -9 -14 2 604.54
    -9 14 2 577.44
    -9 14 2 590.14
    -9 14 2 578.74
    -8 -14 2 -3
    -8 -14 2 1.9
    -8 -14 2 -3.8
    -8 -14 2 7
    -8 14 2 8
    -8 14 2 -4.4
    -8 14 2 5.2
    -7 -14 2 22.8
    7 -14 -2 33.5
    -7 -14 2 31.7
    -7 -14 2 27.2
    -7 -14 2 42.6
    -7 14 2 22.9
    -7 14 2 24.1
    6 -14 -2 381.26
    -6 -14 2 404.26
    -6 -14 2 385.36
    -6 -14 2 380.26
    -6 -14 2 414.36
    -6 14 2 382.86
    -6 14 2 407.86
    -5 -14 2 1656.63
    -5 -14 2 1682.63
    -5 -14 2 1654.63
    -5 -14 2 1662.33
    5 -14 -2 1631.24
    5 14 -2 1641.54
    -5 14 2 1665.93
    -5 14 2 1644.74
    5 14 -2 1680.83
    -5 14 2 1656.73
    -4 -14 2 187.88
    4 -14 -2 176.08
    -4 -14 2 180.18
    -4 -14 2 175.88
    -4 -14 2 167.28
    -4 14 2 161.68
    -4 14 2 176.38
    4 14 -2 181.78
    4 14 -2 172.68
    4 14 -2 181.48
    -4 14 2 179.48
    -4 14 2 178.28
    -3 -14 2 142.69
    3 -14 -2 143.09
    -3 -14 2 140.99
    -3 -14 2 129.79
    3 -14 -2 149.09
    -3 -14 2 141.69
    -3 -14 2 148.99
    3 14 -2 150.58
    -3 14 2 128.19
    -3 14 2 132.39
    -3 14 2 125.49
    3 14 -2 147.59
    3 14 -2 138.09
    3 14 -2 141.49
    -3 14 2 145.99
    -2 -14 2 0.3
    -2 -14 2 -0.4
    -2 -14 2 -3.2
    -2 -14 2 -3.6
    -2 -14 2 -5.7
    2 -14 -2 -2.5
    2 -14 -2 -1.5
    2 -14 -2 -1.1
    -2 14 2 1.2
    -2 14 2 -2.3
    2 14 -2 -1.8
    -2 14 2 0.9
    2 14 -2 -5.4
    -2 14 2 -3.4
    2 14 -2 0.4
    2 14 -2 1
    1 -14 -2 1688.13
    1 -14 -2 1710.43
    -1 -14 2 1628.44
    -1 -14 2 1759.92
    -1 -14 2 1733.33
    -1 -14 2 1744.33
    1 -14 -2 1693.23
    -1 -14 2 1725.43
    1 -14 -2 1730.53
    -1 14 2 1721.03
    -1 14 2 1767.52
    1 14 -2 1775.22
    1 14 -2 1750.52
    1 14 -2 1652.43
    1 14 -2 1654.53
    -1 14 2 1687.33
    -1 14 2 1702.53
    0 -14 -2 1886.11
    0 -14 -2 2006.9
    0 -14 2 1966.8
    0 -14 2 1973
    0 -14 -2 1932.91
    0 -14 -2 1924.71
    0 -14 2 1919.51
    0 14 2 1989.4
    0 14 -2 2130.79
    0 14 -2 1811.12
    0 14 -2 2035
    0 14 2 1908.91
    0 14 2 1927.01
    0 14 -2 1915.31
    1 -14 2 7.6
    -1 -14 -2 1.9
    -1 -14 -2 10.5
    1 -14 2 -1.4
    -1 -14 -2 0.6
    1 -14 2 3.8
    -1 -14 -2 0.8
    -1 14 -2 4.5
    -1 14 -2 5.8
    1 14 2 13.2
    1 14 2 1.3
    1 14 2 3.8
    -1 14 -2 3
    -1 14 -2 1.2
    2 -14 2 431.76
    2 -14 2 425.56
    -2 -14 -2 428.56
    -2 -14 -2 451.35
    -2 -14 -2 433.86
    2 -14 2 439.86
    -2 -14 -2 434.16
    2 14 2 430.36
    -2 14 -2 422.66
    -2 14 -2 421.26
    2 14 2 442.36
    -2 14 -2 421.76
    2 14 2 441.36
    3 -14 2 217.88
    -3 -14 -2 241.38
    -3 -14 -2 230.08
    -3 -14 -2 225.68
    3 -14 2 235.58
    3 -14 2 212.18
    -3 -14 -2 233.88
    3 -14 2 210.08
    -3 14 -2 232.68
    3 14 2 225.58
    -3 14 -2 255.57
    3 14 2 216.68
    3 14 2 244.68
    -3 14 -2 222.08
    4 -14 2 1010.4
    4 -14 2 1026.1
    -4 -14 -2 996.9
    -4 -14 -2 1036.4
    -4 -14 -2 1038.7
    -4 -14 -2 991.7
    -4 14 -2 1043.4
    4 14 2 1074.29
    4 14 2 1097.29
    4 14 2 1045.8
    -4 14 -2 1019.1
    -5 -14 -2 521.45
    -5 -14 -2 499.95
    5 -14 2 562.64
    -5 -14 -2 506.95
    -5 -14 -2 525.15
    -5 -14 -2 507.35
    5 14 2 505.75
    5 14 2 504.05
    -5 14 -2 544.85
    -5 14 -2 523.05
    -5 14 -2 523.05
    -6 -14 -2 177.38
    -6 -14 -2 199.88
    -6 -14 -2 188.88
    -6 -14 -2 154.88
    -6 14 -2 183.38
    -6 14 -2 199.08
    -6 14 -2 200.78
    -7 -14 -2 259.77
    -7 -14 -2 261.27
    -7 -14 -2 252.17
    -7 -14 -2 255.67
    -7 14 -2 263.77
    -7 14 -2 251.47
    -7 14 -2 291.57
    -8 -14 -2 190.28
    -8 -14 -2 156.38
    -8 -14 -2 139.79
    -8 -14 -2 171.98
    -8 14 -2 148.89
    -8 14 -2 161.88
    -8 14 -2 139.39
    -9 -14 -2 257.67
    -9 -14 -2 265.07
    -9 -14 -2 238.38
    -9 -14 -2 221.58
    -9 14 -2 246.48
    -9 14 -2 256.37
    -9 -15 2 453.35
    -9 -15 2 472.25
    -9 -15 2 427.16
    -9 15 2 472.35
    -9 15 2 459.95
    -9 15 2 415.76
    -8 -15 2 553.24
    -8 -15 2 578.84
    -8 -15 2 491.15
    -8 -15 2 589.04
    -8 15 2 579.84
    -8 15 2 619.34
    -8 15 2 580.14
    -7 -15 2 -2
    7 -15 -2 7
    -7 -15 2 3.8
    -7 -15 2 7.2
    -7 -15 2 2.7
    -7 15 2 6.8
    -7 15 2 -5.9
    -6 -15 2 250.27
    -6 -15 2 285.77
    -6 -15 2 257.77
    6 -15 -2 250.77
    -6 15 2 262.87
    -6 15 2 261.67
    -5 -15 2 32.5
    -5 -15 2 48.8
    -5 -15 2 32.6
    5 -15 -2 45
    -5 -15 2 45.6
    -5 15 2 41.1
    -5 15 2 38.6
    -4 -15 2 1652.03
    -4 -15 2 1674.13
    -4 -15 2 1591.64
    4 -15 -2 1585.84
    -4 -15 2 1701.83
    -4 15 2 1636.74
    -4 15 2 1663.23
    4 15 -2 1679.83
    4 15 -2 1820.92
    -4 15 2 1612.54
    4 15 -2 1652.73
    -4 15 2 1726.73
    -3 -15 2 759.52
    -3 -15 2 729.03
    3 -15 -2 732.13
    3 -15 -2 724.93
    -3 -15 2 752.22
    -3 -15 2 777.12
    -3 -15 2 708.73
    -3 15 2 751.92
    3 15 -2 789.52
    -3 15 2 742.73
    3 15 -2 749.13
    3 15 -2 741.63
    -3 15 2 685.83
    3 15 -2 686.03
    -3 15 2 749.82
    2 -15 -2 135.39
    -2 -15 2 121.29
    -2 -15 2 133.79
    2 -15 -2 136.09
    2 -15 -2 137.79
    -2 -15 2 138.89
    -2 -15 2 118.19
    -2 -15 2 133.49
    2 15 -2 140.19
    -2 15 2 139.09
    2 15 -2 133.69
    -2 15 2 135.79
    2 15 -2 133.29
    -2 15 2 143.99
    2 15 -2 117.59
    -2 15 2 129.39
    -1 -15 2 236.18
    -1 -15 2 211.88
    1 -15 -2 210.18
    -1 -15 2 202.28
    1 -15 -2 214.38
    1 -15 -2 211.38
    -1 -15 2 229.68
    1 -15 -2 187.98
    1 15 -2 194.48
    1 15 -2 202.58
    1 15 -2 223.88
    -1 15 2 199.08
    -1 15 2 202.38
    1 15 -2 202.08
    -1 15 2 205.38
    0 -15 2 1054.99
    0 -15 2 1117.59
    0 -15 -2 1076.99
    0 -15 2 1090.39
    0 -15 -2 1146.79
    0 -15 -2 1190.78
    0 -15 -2 1109.79
    0 -15 2 1123.99
    0 15 -2 1097.49
    0 15 2 1100.19
    0 15 2 1090.69
    0 15 -2 1083.49
    0 15 2 1146.69
    0 15 -2 1076.09
    1 -15 2 1760.82
    -1 -15 -2 1854.31
    1 -15 2 1812.02
    1 -15 2 1843.72
    -1 -15 -2 1863.91
    -1 -15 -2 1863.71
    -1 -15 -2 1879.31
    -1 15 -2 1771.42
    -1 15 -2 1841.72
    1 15 2 1755.02
    1 15 2 1799.42
    1 15 2 1845.62
    -1 15 -2 1843.52
    2 -15 2 237.58
    2 -15 2 257.77
    -2 -15 -2 264.37
    -2 -15 -2 253.27
    2 -15 2 254.47
    -2 -15 -2 242.88
    -2 -15 -2 251.37
    2 15 2 251.07
    -2 15 -2 261.17
    -2 15 -2 246.38
    2 15 2 248.78
    -2 15 -2 248.78
    2 15 2 243.68
    -3 -15 -2 126.69
    -3 -15 -2 130.99
    3 -15 2 136.69
    3 -15 2 143.39
    3 -15 2 140.59
    -3 -15 -2 130.49
    -3 -15 -2 128.99
    3 -15 2 132.69
    3 15 2 149.09
    -3 15 -2 120.69
    3 15 2 132.89
    -3 15 -2 147.29
    -3 15 -2 143.89
    3 15 2 135.89
    -4 -15 -2 48.6
    -4 -15 -2 41.8
    -4 -15 -2 64.89
    4 -15 2 58.69
    -4 -15 -2 64.39
    4 -15 2 60.19
    -4 15 -2 57.59
    4 15 2 58.79
    4 15 2 53.19
    -4 15 -2 50.89
    4 15 2 53.19
    -4 15 -2 56.09
    -5 -15 -2 1566.14
    -5 -15 -2 1499.55
    -5 -15 -2 1572.54
    5 -15 2 1544.05
    -5 15 -2 1556.34
    -5 15 -2 1484.25
    -5 15 -2 1499.85
    5 15 2 1552.54
    -6 -15 -2 995.5
    -6 -15 -2 949.21
    -6 -15 -2 923.31
    -6 -15 -2 969.6
    -6 15 -2 935.61
    -6 15 -2 955.1
    -6 15 -2 982.9
    6 15 2 958.5
    -7 -15 -2 -1.6
    -7 -15 -2 15.1
    -7 -15 -2 11.8
    -7 -15 -2 4.6
    -7 15 -2 6.1
    -7 15 -2 2.6
    -7 15 -2 6.2
    -8 -15 -2 137.99
    -8 -15 -2 166.28
    -8 -15 -2 158.88
    -8 -15 -2 177.38
    -8 15 -2 163.98
    -8 15 -2 170.78
    -9 -15 -2 174.88
    -9 -15 -2 162.08
    -9 -15 -2 197.78
    -9 -15 -2 204.48
    -9 15 -2 182.18
    -9 15 -2 200.78
    -9 -16 2 453.75
    -9 -16 2 464.45
    -9 -16 2 446.36
    -9 16 2 471.05
    -9 16 2 442.86
    -9 16 2 472.95
    -8 -16 2 13.6
    -8 -16 2 11.5
    -8 -16 2 0.1
    -8 16 2 6.9
    -8 16 2 7.4
    -8 16 2 6.9
    -7 -16 2 138.59
    -7 -16 2 159.28
    7 -16 -2 146.69
    -7 -16 2 139.19
    -7 16 2 122.79
    -7 16 2 138.89
    -6 -16 2 694.03
    6 -16 -2 652.73
    -6 -16 2 701.03
    -6 -16 2 702.43
    -6 16 2 656.13
    -6 16 2 696.43
    5 -16 -2 1638.24
    -5 -16 2 1722.73
    -5 -16 2 1702.33
    -5 -16 2 1744.93
    -5 16 2 1645.44
    -5 16 2 1720.83
    -4 -16 2 238.08
    -4 -16 2 265.57
    -4 -16 2 251.77
    -4 -16 2 251.57
    4 -16 -2 235.88
    4 16 -2 240.38
    -4 16 2 236.88
    -4 16 2 234.88
    -4 16 2 224.38
    -3 -16 2 264.77
    -3 -16 2 266.57
    -3 -16 2 283.97
    -3 -16 2 267.97
    3 -16 -2 281.97
    3 16 -2 265.17
    -3 16 2 248.78
    -3 16 2 268.47
    3 16 -2 262.47
    -3 16 2 273.77
    -3 16 2 267.97
    3 16 -2 285.37
    3 16 -2 262.27
    -2 -16 2 31.3
    2 -16 -2 38
    -2 -16 2 33.1
    -2 -16 2 31.2
    -2 -16 2 23.3
    2 -16 -2 33.6
    2 -16 -2 37.4
    -2 -16 2 29.6
    -2 16 2 31.9
    2 16 -2 34.5
    -2 16 2 38.7
    2 16 -2 39.9
    2 16 -2 38.6
    -2 16 2 28.6
    2 16 -2 26
    -2 16 2 32
    1 -16 -2 1200.08
    -1 -16 2 1216.28
    1 -16 -2 1248.28
    1 -16 -2 1197.78
    -1 -16 2 1198.98
    -1 -16 2 1242.28
    1 -16 -2 1210.68
    1 16 -2 1206.18
    1 16 -2 1270.17
    1 16 -2 1199.98
    -1 16 2 1213.88
    -1 16 2 1230.08
    -1 16 2 1200.08
    1 16 -2 1269.27
    0 -16 -2 1295.57
    0 -16 2 1322.77
    0 -16 -2 1244.98
    0 -16 -2 1340.77
    0 -16 2 1341.47
    0 -16 2 1336.37
    0 -16 2 1298.67
    0 16 -2 1267.97
    0 16 2 1246.08
    0 16 -2 1295.67
    0 16 2 1354.26
    0 16 2 1275.47
    0 16 -2 1360.06
    -1 -16 -2 43.4
    -1 -16 -2 48.3
    1 -16 2 47.5
    -1 -16 -2 53.99
    -1 -16 -2 36.4
    1 -16 2 53.69
    1 -16 2 59.09
    -1 16 -2 51.39
    1 16 2 53.59
    -1 16 -2 49.8
    1 16 2 54.49
    1 16 2 48.9
    -1 16 -2 42.2
    -2 -16 -2 469.05
    2 -16 2 465.65
    2 -16 2 470.85
    -2 -16 -2 497.95
    -2 -16 -2 463.05
    -2 -16 -2 482.15
    2 -16 2 492.85
    2 16 2 474.55
    2 16 2 499.15
    -2 16 -2 495.55
    -2 16 -2 473.65
    -2 16 -2 490.25
    2 16 2 498.35
    -3 -16 -2 24
    -3 -16 -2 31.8
    3 -16 2 31.5
    -3 -16 -2 35.5
    -3 -16 -2 25.5
    3 -16 2 33.3
    3 16 2 18.9
    -3 16 -2 30.7
    3 16 2 30.8
    -3 16 -2 20.8
    3 16 2 31.4
    -3 16 -2 30.4
    4 -16 2 1040.5
    -4 -16 -2 1018.4
    -4 -16 -2 1095.09
    -4 -16 -2 1054.69
    -4 -16 -2 1086.59
    4 -16 2 1021.4
    4 16 2 1075.19
    -4 16 -2 962.4
    4 16 2 1042.4
    -4 16 -2 1096.89
    5 -16 2 164.48
    -5 -16 -2 187.48
    -5 -16 -2 201.08
    -5 -16 -2 189.88
    -5 16 -2 212.58
    5 16 2 199.38
    -5 16 -2 198.68
    -5 16 -2 201.98
    -6 -16 -2 17.1
    -6 -16 -2 28.1
    6 -16 2 22.6
    -6 -16 -2 35.3
    -6 16 -2 26.2
    -6 16 -2 28
    -6 16 -2 20.4
    -7 -16 -2 247.98
    -7 -16 -2 237.98
    -7 -16 -2 247.58
    -7 -16 -2 241.88
    -7 16 -2 220.08
    -7 16 -2 237.78
    -7 16 -2 246.28
    -8 -16 -2 46.6
    -8 -16 -2 52.79
    -8 -16 -2 36.1
    -8 -16 -2 28.7
    -8 16 -2 46.9
    -8 16 -2 26.7
    -9 -16 -2 317.37
    -9 -16 -2 332.67
    -9 -16 -2 323.07
    -8 -17 2 232.58
    -8 -17 2 223.18
    -8 -17 2 237.98
    -8 17 2 236.38
    -8 17 2 202.78
    -8 17 2 240.18
    7 -17 -2 12.9
    -7 -17 2 0.5
    -7 -17 2 13.7
    -7 -17 2 11.9
    -7 17 2 10
    -7 17 2 -3.3
    -6 -17 2 82.99
    -6 -17 2 93.19
    -6 -17 2 88.99
    6 -17 -2 114.89
    -6 17 2 102.59
    -6 17 2 92.19
    -5 -17 2 131.69
    -5 -17 2 133.89
    5 -17 -2 127.29
    -5 -17 2 142.59
    -5 17 2 137.39
    -5 17 2 133.69
    -4 -17 2 1211.68
    4 -17 -2 1246.38
    -4 -17 2 1238.18
    -4 -17 2 1176.88
    -4 17 2 1226.38
    -4 17 2 1236.98
    -3 -17 2 168.38
    -3 -17 2 169.48
    -3 -17 2 161.38
    3 -17 -2 182.58
    -3 17 2 148.99
    3 17 -2 161.38
    -3 17 2 173.58
    3 17 -2 160.48
    -2 -17 2 52.69
    -2 -17 2 53.59
    -2 -17 2 53.89
    -2 -17 2 53.39
    2 -17 -2 52.89
    2 -17 -2 51.69
    2 17 -2 44.6
    -2 17 2 45.6
    2 17 -2 48.2
    -2 17 2 45.3
    2 17 -2 53.19
    -2 17 2 47.1
    1 -17 -2 1
    -1 -17 2 -1.9
    -1 -17 2 1.6
    1 -17 -2 10.8
    1 -17 -2 3.6
    -1 -17 2 0.4
    1 17 -2 3.5
    -1 17 2 3.6
    1 17 -2 3.6
    -1 17 2 0.3
    -1 17 2 2.8
    1 17 -2 -1
    0 -17 -2 652.13
    0 -17 -2 632.04
    0 -17 2 614.94
    0 -17 2 626.64
    0 -17 2 626.64
    0 -17 -2 598.64
    0 17 2 658.03
    0 17 -2 616.44
    0 17 -2 610.84
    0 17 -2 629.34
    0 17 2 633.84
    0 17 2 616.14
    -1 -17 -2 1418.26
    -1 -17 -2 1442.26
    1 -17 2 1426.66
    -1 -17 -2 1466.85
    1 -17 2 1438.66
    -1 17 -2 1469.15
    -1 17 -2 1329.37
    -1 17 -2 1457.55
    1 17 2 1404.66
    1 17 2 1388.46
    1 17 2 1434.56
    2 -17 2 59.59
    -2 -17 -2 67.19
    -2 -17 -2 61.59
    -2 -17 -2 51.49
    -2 -17 -2 70.09
    2 -17 2 66.79
    -2 17 -2 62.49
    2 17 2 52.59
    2 17 2 53.89
    2 17 2 54.39
    -2 17 -2 70.89
    3 -17 2 341.57
    3 -17 2 314.07
    -3 -17 -2 324.67
    -3 -17 -2 320.87
    -3 -17 -2 326.57
    -3 17 -2 331.57
    3 17 2 321.37
    -3 17 -2 311.07
    3 17 2 302.27
    -4 -17 -2 86.19
    4 -17 2 65.09
    -4 -17 -2 64.79
    -4 -17 -2 74.79
    4 -17 2 71.79
    4 17 2 74.19
    -4 17 -2 67.79
    -4 17 -2 77.29
    -5 -17 -2 1137.79
    5 -17 2 1079.09
    -5 -17 -2 1143.39
    -5 -17 -2 1154.58
    -5 17 -2 1084.19
    -5 17 -2 1069.49
    5 17 2 1149.29
    -5 17 -2 1110.89
    -6 -17 -2 497.95
    -6 -17 -2 499.35
    -6 -17 -2 505.45
    6 -17 2 470.55
    -6 17 -2 478.45
    -6 17 -2 496.85
    -6 17 -2 469.05
    -7 -17 -2 -1.6
    -7 -17 -2 1.9
    -7 -17 -2 0.6
    -7 17 -2 0.9
    -7 17 -2 -3.4
    -7 17 -2 8.4
    -8 -17 -2 68.19
    -8 -17 -2 70.59
    -8 -17 -2 56.49
    -8 -17 -2 73.19
    -8 17 -2 54.99
    -8 17 -2 58.59
    -8 -18 2 -0.3
    -8 -18 2 -0.1
    -8 -18 2 -5.4
    -8 18 2 -1.5
    -8 18 2 2.2
    -8 18 2 2.7
    -7 -18 2 -19.3
    -7 -18 2 3.4
    -7 -18 2 3.2
    7 -18 -2 -0.8
    -7 18 2 2.1
    -7 18 2 -1.9
    -6 -18 2 264.17
    -6 -18 2 242.78
    6 -18 -2 229.98
    -6 -18 2 233.38
    -6 18 2 263.77
    -6 18 2 209.88
    -5 -18 2 777.72
    5 -18 -2 755.12
    -5 -18 2 828.82
    -5 -18 2 819.22
    -5 18 2 801.32
    -5 18 2 763.92
    -4 -18 2 230.48
    -4 -18 2 231.18
    -4 -18 2 214.78
    4 -18 -2 198.38
    -4 18 2 215.78
    -4 18 2 229.68
    -3 -18 2 68.99
    -3 -18 2 71.89
    -3 -18 2 69.49
    3 -18 -2 68.59
    3 18 -2 74.89
    -3 18 2 73.59
    -3 18 2 71.99
    -2 -18 2 25.5
    -2 -18 2 36.8
    -2 -18 2 33.4
    2 -18 -2 30.6
    2 -18 -2 33.6
    -2 18 2 22.6
    2 18 -2 26.9
    2 18 -2 34
    -2 18 2 28.7
    -1 -18 2 784.12
    -1 -18 2 832.42
    1 -18 -2 817.42
    -1 -18 2 831.82
    1 -18 -2 839.92
    1 18 -2 817.12
    1 18 -2 849.91
    -1 18 2 803.92
    -1 18 2 831.32
    0 -18 -2 405.16
    0 -18 -2 424.46
    0 -18 2 427.76
    0 -18 2 426.76
    0 -18 2 401.76
    0 -18 -2 406.76
    0 18 2 405.76
    0 18 -2 420.96
    0 18 2 396.96
    0 18 -2 424.56
    -1 -18 -2 9.1
    1 -18 2 6.7
    -1 -18 -2 7.4
    -1 -18 -2 10.6
    1 -18 2 11.4
    1 18 2 13
    -1 18 -2 9.7
    -1 18 -2 15
    1 18 2 4.9
    2 -18 2 216.88
    2 -18 2 223.28
    -2 -18 -2 220.58
    -2 -18 -2 233.18
    -2 -18 -2 213.08
    -2 18 -2 208.28
    -2 18 -2 202.98
    2 18 2 244.68
    2 18 2 215.18
    -3 -18 -2 33.5
    -3 -18 -2 39.8
    3 -18 2 35
    -3 -18 -2 24.6
    3 -18 2 41.8
    3 18 2 44.1
    -3 18 -2 35.8
    -3 18 -2 21.3
    3 18 2 36.6
    -4 -18 -2 425.46
    -4 -18 -2 451.05
    4 -18 2 412.46
    4 -18 2 453.45
    -4 -18 -2 436.26
    -4 18 -2 416.26
    4 18 2 425.66
    -4 18 -2 426.26
    -5 -18 -2 160.58
    5 -18 2 168.18
    -5 -18 -2 159.78
    -5 -18 -2 169.18
    5 18 2 168.78
    -5 18 -2 161.58
    -5 18 -2 163.28
    -5 18 -2 156.88
    -6 -18 -2 23.1
    6 -18 2 28.3
    -6 -18 -2 26.3
    -6 -18 -2 19.3
    -6 18 -2 14.1
    -6 18 -2 10.2
    -6 18 -2 18.4
    -7 -18 -2 67.09
    -7 -18 -2 61.99
    -7 -18 -2 53.39
    -7 18 -2 56.09
    -7 18 -2 57.69
    -7 18 -2 58.59
    -7 -19 2 19.7
    -7 -19 2 28.5
    7 -19 -2 30.6
    -7 -19 2 20.1
    -7 19 2 7.4
    -7 19 2 23.4
    -6 -19 2 3.3
    6 -19 -2 4.9
    -6 -19 2 6.1
    -6 -19 2 -3.7
    -6 19 2 -3.4
    -6 19 2 -10.3
    5 -19 -2 30.8
    -5 -19 2 37.8
    -5 -19 2 42.5
    -5 -19 2 43.5
    -5 19 2 43
    -5 19 2 44.5
    -4 -19 2 483.85
    4 -19 -2 464.95
    -4 -19 2 463.05
    -4 -19 2 512.15
    -4 19 2 463.05
    -4 19 2 475.15
    -3 -19 2 20
    -3 -19 2 26.6
    3 -19 -2 32.4
    -3 -19 2 24
    -3 19 2 21.6
    -3 19 2 33.4
    -2 -19 2 0.2
    2 -19 -2 10.7
    -2 -19 2 8.3
    -2 -19 2 1.2
    2 19 -2 3.1
    -2 19 2 1.7
    2 19 -2 7.5
    -2 19 2 5
    -1 -19 2 57.79
    -1 -19 2 68.49
    -1 -19 2 54.79
    1 -19 -2 66.79
    1 19 -2 65.49
    -1 19 2 73.59
    1 19 -2 73.39
    -1 19 2 85.99
    0 -19 2 623.84
    0 -19 -2 612.64
    0 -19 -2 539.05
    0 -19 2 594.34
    0 -19 -2 596.84
    0 -19 2 597.74
    0 19 2 604.94
    0 19 2 601.64
    0 19 -2 566.34
    0 19 -2 567.24
    -1 -19 -2 478.95
    -1 -19 -2 505.15
    -1 -19 -2 515.35
    1 -19 2 497.15
    1 -19 2 461.45
    1 19 2 467.75
    -1 19 -2 492.65
    -1 19 -2 496.35
    1 19 2 490.55
    2 -19 2 11.6
    -2 -19 -2 14.4
    -2 -19 -2 25
    -2 -19 -2 16.7
    2 -19 2 11.4
    -2 19 -2 19.3
    2 19 2 9.9
    -2 19 -2 12.9
    2 19 2 6.9
    -3 -19 -2 18.7
    -3 -19 -2 13.8
    3 -19 2 5.1
    3 -19 2 5.5
    -3 -19 -2 1.8
    -3 19 -2 5.5
    3 19 2 7.3
    -3 19 -2 0
    4 -19 2 133.79
    4 -19 2 148.29
    -4 -19 -2 134.49
    -4 -19 -2 150.68
    -4 -19 -2 127.59
    -4 19 -2 133.39
    -4 19 -2 143.69
    4 19 2 139.19
    -5 -19 -2 251.47
    -5 -19 -2 271.27
    -5 -19 -2 288.97
    5 -19 2 267.57
    5 19 2 257.47
    -5 19 -2 250.47
    -5 19 -2 256.97
    -5 19 -2 234.58
    -6 -19 -2 119.99
    6 -19 2 118.49
    -6 -19 -2 116.19
    -6 -19 -2 112.09
    -6 19 -2 96.29
    -6 19 -2 132.69
    -6 19 -2 117.19
    -7 -19 -2 -7.5
    -7 -19 -2 6.8
    -7 -19 -2 1
    -7 19 -2 -4.5
    -7 19 -2 5.4
    -7 19 -2 -2.8
    -6 -20 2 299.57
    6 -20 -2 235.08
    -6 -20 2 252.97
    -6 -20 2 262.57
    -6 20 2 232.48
    -6 20 2 262.97
    -5 -20 2 54.39
    -5 -20 2 71.19
    5 -20 -2 73.29
    -5 -20 2 70.49
    -5 20 2 77.39
    -5 20 2 72.59
    -4 -20 2 14.2
    -4 -20 2 12.3
    4 -20 -2 13.5
    -4 -20 2 17.8
    -4 20 2 18.6
    -4 20 2 16.5
    -3 -20 2 1.3
    3 -20 -2 -2.7
    -3 -20 2 7.9
    -3 -20 2 -6.3
    -3 20 2 -0.5
    -3 20 2 -7.3
    2 -20 -2 159.98
    -2 -20 2 165.78
    -2 -20 2 171.28
    -2 -20 2 155.08
    2 20 -2 170.88
    -2 20 2 153.08
    2 20 -2 160.08
    -2 20 2 155.58
    -1 -20 2 328.47
    1 -20 -2 362.56
    -1 -20 2 367.46
    -1 -20 2 360.36
    1 20 -2 368.46
    1 20 -2 309.17
    -1 20 2 343.97
    -1 20 2 354.76
    0 -20 -2 40.3
    0 -20 2 45.3
    0 -20 2 37
    0 -20 -2 34.6
    0 -20 2 32.7
    0 20 -2 38.9
    0 20 2 39
    0 20 -2 28.2
    0 20 2 36
    1 -20 2 5.4
    -1 -20 -2 5.7
    -1 -20 -2 8.6
    1 -20 2 3.7
    -1 20 -2 18.7
    1 20 2 13.9
    1 20 2 1.6
    -1 20 -2 12.5
    -2 -20 -2 8.3
    -2 -20 -2 11.5
    -2 -20 -2 8.5
    2 -20 2 12.4
    2 -20 2 12.6
    2 20 2 10.2
    -2 20 -2 3.1
    -2 20 -2 7.8
    2 20 2 10
    3 -20 2 311.17
    -3 -20 -2 333.57
    -3 -20 -2 333.07
    3 -20 2 328.57
    -3 -20 -2 333.27
    -3 20 -2 325.77
    -3 20 -2 290.67
    3 20 2 338.87
    -4 -20 -2 82.99
    -4 -20 -2 110.09
    4 -20 2 118.99
    -4 -20 -2 103.69
    -4 20 -2 132.69
    -4 20 -2 84.29
    4 20 2 99.39
    -5 -20 -2 1.8
    5 -20 2 -1.8
    -5 -20 -2 -3.8
    -5 -20 -2 -2.2
    -5 20 -2 8.1
    -5 20 -2 -4.5
    5 20 2 5.2
    -5 20 -2 3.4
    -6 -20 -2 29.7
    6 -20 2 35.5
    -6 -20 -2 24.9
    -6 -20 -2 21.7
    -6 20 -2 33.5
    -6 20 -2 37.2
    -6 20 -2 28.6
    -6 -21 2 90.89
    6 -21 -2 90.99
    -6 -21 2 87.39
    -6 -21 2 83.59
    -6 21 2 85.59
    -6 21 2 81.39
    -5 -21 2 211.68
    -5 -21 2 184.88
    5 -21 -2 218.98
    -5 -21 2 214.48
    -5 21 2 226.08
    -5 21 2 212.68
    4 -21 -2 65.69
    -4 -21 2 55.99
    -4 -21 2 66.59
    -4 -21 2 59.99
    -4 21 2 62.39
    -4 21 2 76.49
    -3 -21 2 6.8
    3 -21 -2 -11.3
    -3 -21 2 2
    -3 -21 2 1.2
    -3 21 2 -6.4
    -3 21 2 -8.2
    -2 -21 2 3.7
    -2 -21 2 9.7
    2 -21 -2 2.4
    -2 -21 2 16.5
    -2 21 2 5.4
    2 21 -2 6.8
    -2 21 2 -0.3
    -1 -21 2 261.87
    -1 -21 2 279.97
    -1 -21 2 303.77
    1 -21 -2 284.17
    -1 21 2 315.17
    1 21 -2 275.37
    -1 21 2 278.67
    1 21 -2 268.47
    0 -21 -2 139.29
    0 -21 2 137.09
    0 -21 2 134.49
    0 -21 -2 126.69
    0 21 -2 131.69
    0 21 2 114.69
    0 21 2 114.89
    0 21 -2 137.99
    1 -21 2 -3.6
    1 -21 2 -5.2
    -1 -21 -2 6.4
    -1 -21 -2 1.5
    1 21 2 -0.2
    -1 21 -2 1
    -1 21 -2 -8.2
    1 21 2 4.9
    2 -21 2 -0.8
    -2 -21 -2 -3.9
    -2 -21 -2 4
    2 -21 2 -4.6
    -2 21 -2 3.2
    2 21 2 -3.9
    -2 21 -2 -10
    3 -21 2 75.89
    -3 -21 -2 78.89
    -3 -21 -2 86.69
    -3 21 -2 85.79
    3 21 2 89.19
    -3 21 -2 81.99
    -4 -21 -2 439.06
    4 -21 2 424.86
    -4 -21 -2 433.66
    -4 21 -2 434.26
    -4 21 -2 362.76
    -4 21 -2 477.05
    4 21 2 445.66
    5 -21 2 149.99
    -5 -21 -2 154.98
    -5 -21 -2 156.78
    -5 21 -2 177.38
    -5 21 -2 110.59
    5 21 2 155.98
    -5 21 -2 134.79
    -4 -22 2 4.8
    -4 -22 2 -4.4
    -4 -22 2 -5.6
    4 -22 -2 0.3
    -4 22 2 -7.2
    -4 22 2 1.9
    -3 -22 2 88.79
    3 -22 -2 76.79
    -3 -22 2 81.09
    -3 -22 2 65.59
    -3 22 2 65.79
    -3 22 2 68.29
    -2 -22 2 494.95
    -2 -22 2 533.05
    2 -22 -2 509.75
    -2 -22 2 512.55
    -2 22 2 484.05
    -2 22 2 528.85
    -1 -22 2 28.8
    1 -22 -2 43.4
    -1 -22 2 39.6
    -1 -22 2 45.6
    -1 22 2 38.7
    1 22 -2 37.5
    1 22 -2 36.3
    -1 22 2 43.2
    0 -22 -2 10.5
    0 -22 2 6.4
    0 -22 -2 7
    0 -22 2 1.3
    0 22 -2 8.1
    0 22 2 0.1
    0 22 -2 4.3
    0 22 2 11.3
    -1 -22 -2 -2.5
    -1 -22 -2 -9.5
    1 -22 2 6.5
    -1 22 -2 -0.8
    -1 22 -2 -5.7
    1 22 2 1.7
    2 -22 2 118.49
    -2 -22 -2 105.99
    -2 -22 -2 119.49
    -2 22 -2 87.09
    2 22 2 87.49
    -2 22 -2 95.99
    -3 -22 -2 247.68
    3 -22 2 213.68
    -3 -22 -2 243.58
    -3 22 -2 219.08
    3 22 2 228.68
    -3 22 -2 241.98
    -4 -22 -2 9.6
    4 -22 2 11.2
    -4 -22 -2 1.5
    -4 22 -2 20.6
    -4 22 -2 0.5
    4 22 2 7.5
    -4 22 -2 8.3
    -3 -23 2 49.4
    -3 -23 2 38
    3 -23 -2 49.6
    -3 23 2 41.8
    -3 23 2 43
    2 -23 -2 42.3
    -2 -23 2 36.3
    -2 -23 2 32.6
    -2 23 2 31.8
    -2 23 2 28.5
    1 -23 -2 484.55
    -1 -23 2 477.75
    -1 -23 2 469.45
    -1 23 2 448.06
    1 23 -2 506.15
    -1 23 2 514.55
    0 -23 -2 130.99
    0 -23 2 133.09
    0 23 -2 121.89
    0 23 2 129.89
    0 23 2 128.19
    0 23 -2 121.79
    -1 -23 -2 -1.6
    -1 -23 -2 -2.6
    1 -23 2 -4.2
    1 23 2 2.9
    -1 23 -2 -11.9
    -1 23 -2 4
    -2 -23 -2 8.1
    -2 -23 -2 17.7
    2 -23 2 9.4
    2 23 2 9.5
    -2 23 -2 7.1
    -2 23 -2 10.3
    -12 0 3 -10.9
    -12 0 3 -1.9
    -11 0 3 -4.8
    -11 0 3 -7.4
    -11 0 3 -9.1
    -10 0 3 -3.1
    -10 0 3 2.6
    -10 0 3 -1.2
    -10 0 3 -1.3
    -9 0 3 -0.5
    -9 0 3 -2.4
    -9 0 3 -0.3
    -9 0 3 -3.9
    -9 0 3 -1.4
    -9 0 3 -6
    -9 0 3 -9.3
    -8 0 3 1.8
    -8 0 3 2
    -8 0 3 -7.2
    -8 0 3 -2.9
    -8 0 3 -0.8
    -8 0 3 -0.2
    -8 0 3 0.2
    -7 0 3 -4.9
    -7 0 3 -4
    -7 0 3 0.2
    -7 0 3 -5.6
    -7 0 3 -1.2
    -6 0 3 -8.3
    -6 0 3 -2
    -6 0 3 1.7
    -6 0 3 -2.7
    -6 0 3 -5.7
    -5 0 3 -2.5
    -5 0 3 -0.7
    -5 0 3 0
    -5 0 3 -0.8
    -5 0 3 2
    -4 0 3 0.5
    -4 0 3 1.3
    -4 0 3 -0.4
    -3 0 3 2.3
    2 0 -3 1.7
    -2 0 3 2.3
    -2 0 3 0.5
    -2 0 3 1.5
    -2 0 3 2.7
    1 0 -3 -5.8
    -1 0 3 -7.9
    -1 0 3 -7.3
    -1 0 3 -8
    1 0 -3 -11
    -1 0 3 -9.1
    0 0 -3 1.2
    0 0 3 1
    0 0 -3 2.2
    0 0 -3 0.1
    0 0 -3 2.3
    0 0 3 2.1
    0 0 3 0.5
    1 0 3 -10
    -1 0 -3 -7.6
    -1 0 -3 -9
    1 0 3 -5.3
    -1 0 -3 -6
    -1 0 -3 -8.4
    -1 0 -3 -4.9
    1 0 3 -10.8
    1 0 3 -3.9
    -2 0 -3 0.6
    -2 0 -3 -0.6
    -2 0 -3 -0.6
    2 0 3 -1.5
    -2 0 -3 3.5
    2 0 3 1.1
    2 0 3 -0.3
    2 0 3 1.4
    -2 0 -3 12.4
    -3 0 -3 -0.1
    3 0 3 -0.3
    -3 0 -3 -1.4
    -3 0 -3 -3
    -3 0 -3 -4.7
    3 0 3 -3
    3 0 3 -1.6
    3 0 3 0.6
    4 0 3 -0.3
    -4 0 -3 0.2
    4 0 3 -0.7
    -4 0 -3 1.8
    4 0 3 -3.3
    -4 0 -3 -4.1
    -4 0 -3 -1.1
    5 0 3 0.7
    -5 0 -3 -0.7
    -5 0 -3 -0.2
    5 0 3 -0.7
    -5 0 -3 -2
    -5 0 -3 4.9
    -6 0 -3 4.7
    6 0 3 1.9
    -6 0 -3 2.4
    -6 0 -3 -0.7
    -6 0 -3 -3.1
    -6 0 -3 3.9
    -7 0 -3 -1.7
    -7 0 -3 -1.2
    -7 0 -3 -1
    7 0 3 -0.5
    -7 0 -3 -1.2
    -8 0 -3 -0.5
    -8 0 -3 -3.3
    -8 0 -3 -1
    -8 0 -3 6.4
    -9 0 -3 -1.2
    -9 0 -3 -11.4
    -9 0 -3 -7
    -9 0 -3 -2.4
    -10 0 -3 -2.8
    -10 0 -3 2.4
    -10 0 -3 -0.9
    -11 0 -3 -0.7
    -11 0 -3 4.3
    -12 0 -3 -3.6
    -12 0 -3 -3.7
    -12 -1 3 19.1
    -12 -1 3 23.4
    -12 1 3 29.9
    -12 1 3 21
    -11 -1 3 126.49
    -11 -1 3 123.69
    -11 -1 3 118.99
    -11 1 3 114.79
    -11 1 3 124.19
    -11 1 3 121.99
    -10 -1 3 98.79
    -10 -1 3 110.39
    -10 -1 3 99.89
    -10 -1 3 96.49
    -10 1 3 113.19
    -10 1 3 98.69
    -10 1 3 101.09
    -10 1 3 115.99
    -9 -1 3 25.7
    -9 -1 3 22.8
    -9 -1 3 23.3
    -9 -1 3 29.1
    -9 -1 3 30.8
    -9 -1 3 23.2
    -9 1 3 28.6
    -9 1 3 19
    -9 1 3 28.4
    -9 1 3 26.5
    -9 1 3 22.5
    -9 1 3 23
    -9 1 3 27.7
    -8 -1 3 203.58
    -8 -1 3 191.18
    -8 -1 3 199.38
    -8 -1 3 209.18
    -8 -1 3 215.08
    -8 1 3 207.18
    -8 1 3 202.08
    -8 1 3 208.68
    -8 1 3 198.08
    -8 1 3 200.48
    -8 1 3 203.18
    -8 1 3 220.68
    -7 -1 3 0.2
    -7 -1 3 2.1
    -7 -1 3 -4.5
    -7 -1 3 2.3
    -7 -1 3 5
    -7 1 3 2.6
    -7 1 3 1.1
    -7 1 3 5.5
    -7 1 3 2.2
    -7 1 3 3.5
    -7 1 3 4.2
    -7 1 3 2.4
    -6 -1 3 224.98
    -6 -1 3 216.38
    -6 -1 3 222.28
    -6 -1 3 231.98
    -6 -1 3 217.88
    -6 1 3 228.38
    -6 1 3 219.08
    -6 1 3 227.98
    -6 1 3 239.78
    -6 1 3 222.78
    -6 1 3 220.08
    -5 -1 3 141.79
    -5 -1 3 145.89
    -5 -1 3 143.39
    -5 -1 3 139.89
    -5 -1 3 139.39
    -5 1 3 142.89
    -5 1 3 138.39
    -5 1 3 142.99
    -4 -1 3 1510.65
    -4 -1 3 1586.94
    -4 -1 3 1563.64
    -4 -1 3 1608.04
    -4 1 3 1618.74
    4 1 -3 1614.44
    -4 1 3 1603.64
    -3 -1 3 808.42
    -3 -1 3 807.72
    -3 -1 3 806.42
    -3 -1 3 805.32
    -3 -1 3 821.82
    -3 1 3 826.22
    3 1 -3 801.22
    3 1 -3 827.52
    -2 -1 3 32.4
    -2 -1 3 29.4
    -2 -1 3 31.4
    -2 1 3 28.1
    2 1 -3 31.5
    2 1 -3 27.5
    2 1 -3 27.1
    -2 1 3 34.3
    2 1 -3 30.5
    1 -1 -3 302.27
    -1 -1 3 310.17
    1 -1 -3 321.87
    -1 -1 3 323.07
    -1 -1 3 309.77
    -1 -1 3 313.97
    -1 -1 3 309.47
    1 1 -3 319.97
    -1 1 3 324.67
    1 1 -3 312.47
    1 1 -3 302.87
    1 1 -3 306.37
    -1 1 3 329.67
    0 -1 -3 42.7
    0 -1 3 36.6
    0 -1 -3 34.3
    0 -1 3 45.5
    0 -1 -3 38.7
    0 -1 -3 47.3
    0 -1 3 37.1
    0 -1 3 50.79
    0 -1 -3 40.8
    0 1 -3 53.09
    0 1 3 41.1
    0 1 3 36.5
    0 1 3 39.4
    0 1 -3 39.9
    0 1 -3 45
    0 1 3 49
    0 1 -3 38.8
    0 1 3 43.1
    0 1 -3 41.8
    0 1 3 44.4
    1 -1 3 91.79
    -1 -1 -3 85.69
    1 -1 3 81.69
    1 -1 3 79.99
    -1 -1 -3 85.79
    -1 -1 -3 86.39
    -1 -1 -3 84.89
    1 -1 3 80.09
    -1 -1 -3 80.49
    1 1 3 76.39
    1 1 3 79.39
    -1 1 -3 74.09
    -1 1 -3 83.79
    -1 1 -3 88.59
    1 1 3 91.79
    1 1 3 79.59
    1 1 3 92.89
    -1 1 -3 81.29
    2 -1 3 323.67
    -2 -1 -3 313.97
    2 -1 3 310.47
    -2 -1 -3 319.87
    -2 -1 -3 326.47
    -2 -1 -3 329.87
    2 -1 3 327.87
    -2 -1 -3 319.87
    2 1 3 307.87
    -2 1 -3 306.77
    2 1 3 306.47
    2 1 3 319.77
    2 1 3 308.87
    -2 1 -3 316.07
    2 1 3 338.37
    -2 1 -3 317.07
    -2 1 -3 310.27
    3 -1 3 1162.68
    -3 -1 -3 1081.79
    -3 -1 -3 1162.88
    3 -1 3 1182.48
    3 -1 3 1179.38
    -3 -1 -3 1110.49
    -3 -1 -3 1145.29
    -3 -1 -3 1165.58
    -3 1 -3 1168.68
    -3 1 -3 1174.98
    -3 1 -3 1182.88
    3 1 3 1197.68
    -3 1 -3 1156.38
    3 1 3 1160.28
    3 1 3 1167.98
    3 1 3 1171.08
    3 1 3 1201.18
    -3 1 -3 1225.58
    -4 -1 -3 127.99
    4 -1 3 141.79
    -4 -1 -3 156.38
    -4 -1 -3 138.49
    -4 -1 -3 143.59
    -4 -1 -3 139.39
    4 -1 3 137.99
    4 -1 3 136.59
    4 1 3 146.89
    4 1 3 142.79
    -4 1 -3 142.39
    -4 1 -3 139.59
    4 1 3 138.29
    -4 1 -3 145.89
    -4 1 -3 138.69
    -5 -1 -3 422.96
    -5 -1 -3 398.46
    5 -1 3 420.66
    5 -1 3 412.96
    -5 -1 -3 401.96
    -5 -1 -3 392.26
    -5 -1 -3 403.66
    5 1 3 433.36
    -5 1 -3 402.86
    -5 1 -3 412.96
    5 1 3 425.56
    -5 1 -3 403.86
    -5 1 -3 421.66
    -6 -1 -3 170.88
    -6 -1 -3 171.58
    -6 -1 -3 161.08
    -6 -1 -3 165.08
    -6 -1 -3 154.58
    6 -1 3 164.68
    -6 1 -3 172.88
    -6 1 -3 169.98
    -6 1 -3 176.18
    -6 1 -3 160.28
    6 1 3 174.18
    -7 -1 -3 36.7
    -7 -1 -3 31.9
    7 -1 3 36.1
    -7 -1 -3 34.7
    -7 -1 -3 42.8
    -7 1 -3 39.7
    -7 1 -3 35.4
    -7 1 -3 31
    -7 1 -3 33.5
    7 1 3 45.3
    -8 -1 -3 72.99
    -8 -1 -3 81.39
    -8 -1 -3 78.79
    -8 -1 -3 89.29
    -8 1 -3 77.59
    -8 1 -3 79.69
    -8 1 -3 76.99
    8 1 3 89.69
    -8 1 -3 72.49
    -9 -1 -3 -1.5
    -9 -1 -3 -0.9
    -9 -1 -3 -13.9
    -9 -1 -3 -5.6
    -9 1 -3 1
    -9 1 -3 -6.4
    -10 -1 -3 64.79
    -10 -1 -3 70.89
    -10 -1 -3 68.39
    -10 1 -3 81.59
    -10 1 -3 70.39
    -10 1 -3 70.59
    -11 -1 -3 40.1
    -11 -1 -3 57.19
    -11 1 -3 43.6
    -11 1 -3 37.5
    -11 1 -3 56.09
    -12 -1 -3 -1.2
    -12 -1 -3 0.3
    -12 1 -3 0.3
    -12 1 -3 -6.4
    -12 -2 3 153.58
    -12 -2 3 126.59
    -12 2 3 139.69
    -12 2 3 126.79
    -12 2 3 137.39
    -11 -2 3 89.49
    -11 -2 3 90.39
    -11 2 3 80.19
    -11 2 3 78.59
    -11 2 3 72.89
    -10 -2 3 310.57
    -10 -2 3 315.47
    -10 -2 3 298.57
    -10 -2 3 321.47
    -10 2 3 315.77
    -10 2 3 306.37
    -10 2 3 314.57
    -10 2 3 329.17
    -9 -2 3 457.75
    -9 -2 3 443.56
    -9 -2 3 438.16
    -9 -2 3 426.96
    -9 -2 3 419.96
    -9 2 3 450.95
    -9 2 3 438.46
    -9 2 3 439.66
    -9 2 3 444.46
    -9 2 3 451.15
    -9 2 3 427.16
    -9 2 3 431.36
    -8 -2 3 37.4
    -8 -2 3 49.3
    -8 -2 3 56.29
    -8 -2 3 44.2
    -8 -2 3 46.8
    -8 2 3 43.7
    -8 2 3 47.5
    -8 2 3 39.2
    -8 2 3 41
    -8 2 3 46.1
    -7 -2 3 807.72
    -7 -2 3 793.62
    -7 -2 3 828.12
    -7 -2 3 878.11
    -7 -2 3 861.41
    -7 2 3 850.81
    -7 2 3 835.52
    -7 2 3 824.32
    -7 2 3 860.41
    -7 2 3 873.11
    -6 -2 3 5.7
    -6 -2 3 5
    -6 -2 3 10.3
    -6 -2 3 9
    -6 -2 3 6.2
    -6 2 3 7.3
    -6 2 3 5.8
    -6 2 3 10.4
    -6 2 3 7.4
    6 2 -3 6.9
    -6 2 3 3.6
    -5 -2 3 1272.87
    -5 -2 3 1264.47
    -5 -2 3 1294.87
    -5 -2 3 1279.67
    -5 -2 3 1260.87
    -5 2 3 1285.47
    -5 2 3 1290.57
    5 2 -3 1277.07
    -5 2 3 1261.87
    -5 2 3 1311.07
    -5 2 3 1289.17
    -4 -2 3 100.09
    -4 -2 3 105.89
    -4 -2 3 107.29
    -4 -2 3 107.69
    -4 2 3 106.29
    4 2 -3 91.99
    -4 2 3 106.79
    3 -2 -3 1842.02
    -3 -2 3 1881.21
    -3 -2 3 1890.01
    -3 -2 3 1868.21
    -3 -2 3 1832.62
    -3 -2 3 1863.01
    3 2 -3 1888.21
    3 2 -3 1869.31
    -3 2 3 1859.61
    -3 2 3 1873.01
    3 2 -3 1818.42
    2 -2 -3 1577.84
    -2 -2 3 1569.74
    -2 -2 3 1566.64
    2 -2 -3 1584.94
    -2 -2 3 1568.44
    -2 -2 3 1592.84
    2 2 -3 1606.74
    2 2 -3 1637.24
    2 2 -3 1537.55
    -2 2 3 1597.54
    2 2 -3 1610.54
    -2 2 3 1566.94
    -2 2 3 1594.94
    1 -2 -3 120.99
    -1 -2 3 130.39
    -1 -2 3 115.59
    1 -2 -3 118.49
    1 -2 -3 122.09
    -1 -2 3 120.89
    -1 -2 3 111.49
    -1 -2 3 120.39
    -1 -2 3 116.09
    -1 -2 3 111.59
    1 2 -3 113.19
    1 2 -3 120.99
    -1 2 3 118.59
    1 2 -3 106.99
    -1 2 3 118.39
    -1 2 3 119.09
    1 2 -3 114.99
    0 -2 -3 1012.6
    0 -2 -3 972.1
    0 -2 -3 976.9
    0 -2 -3 938.11
    0 -2 -3 955.6
    0 -2 -3 977
    0 -2 3 939.91
    0 -2 3 975.5
    0 -2 3 979
    0 -2 3 978.4
    0 2 3 979.2
    0 2 -3 968.6
    0 2 -3 978
    0 2 -3 966.6
    0 2 3 969.2
    0 2 -3 982.9
    0 2 3 929.21
    0 2 -3 963.8
    0 2 3 987.5
    0 2 -3 923.21
    0 2 -3 837.22
    0 2 3 943.61
    0 2 3 934.01
    -1 -2 -3 1969.8
    -1 -2 -3 2026.2
    -1 -2 -3 2021.8
    1 -2 3 2041.9
    -1 -2 -3 1995.3
    1 -2 3 1828.22
    1 -2 3 2056.49
    1 -2 3 2040.3
    -1 -2 -3 2017.4
    -1 -2 -3 2041.2
    1 2 3 2021
    1 2 3 2002.9
    -1 2 -3 2018.6
    -1 2 -3 2039.8
    1 2 3 1844.92
    1 2 3 2054.99
    -1 2 -3 1959.9
    -1 2 -3 2016.6
    1 2 3 2030.1
    -2 -2 -3 2962.4
    -2 -2 -3 2853.81
    -2 -2 -3 2901.01
    -2 -2 -3 2936.91
    2 -2 3 2840.92
    2 -2 3 2960.5
    2 -2 3 2968.8
    2 -2 3 2995.7
    -2 -2 -3 2985.4
    2 -2 3 2929.01
    -2 2 -3 2829.02
    2 2 3 2962.6
    2 2 3 2982.2
    2 2 3 2901.01
    2 2 3 2989
    2 2 3 2833.62
    2 2 3 2910.01
    -2 2 -3 3014.2
    -2 2 -3 3064.29
    -2 2 -3 2962.7
    3 -2 3 23
    3 -2 3 27.3
    3 -2 3 24.3
    -3 -2 -3 22.7
    -3 -2 -3 32.8
    -3 -2 -3 25.6
    -3 -2 -3 29.6
    -3 -2 -3 27.9
    -3 -2 -3 27.8
    3 -2 3 22.7
    -3 2 -3 25.9
    3 2 3 22.4
    3 2 3 29.2
    3 2 3 24.8
    3 2 3 21.6
    -3 2 -3 23.1
    -3 2 -3 20.1
    3 2 3 30.1
    -3 2 -3 23.7
    4 -2 3 1300.47
    -4 -2 -3 1303.97
    -4 -2 -3 1225.98
    -4 -2 -3 1286.47
    4 -2 3 1347.27
    4 -2 3 1328.87
    -4 -2 -3 1286.67
    -4 -2 -3 1329.07
    -4 -2 -3 1356.06
    -4 2 -3 1298.17
    4 2 3 1296.57
    -4 2 -3 1326.87
    4 2 3 1397.16
    -4 2 -3 1355.36
    -4 2 -3 1319.47
    4 2 3 1290.67
    4 2 3 1302.87
    -5 -2 -3 406.36
    -5 -2 -3 397.66
    5 -2 3 421.56
    -5 -2 -3 409.96
    5 -2 3 425.26
    -5 -2 -3 378.26
    -5 -2 -3 393.46
    -5 2 -3 400.26
    5 2 3 431.36
    5 2 3 451.15
    -5 2 -3 431.96
    -5 2 -3 403.16
    -5 2 -3 482.35
    5 2 3 400.26
    -5 2 -3 394.16
    -6 -2 -3 6.7
    -6 -2 -3 6.3
    -6 -2 -3 2.5
    -6 -2 -3 4.1
    6 -2 3 3.8
    6 2 3 2.4
    -6 2 -3 3.3
    -6 2 -3 2
    -6 2 -3 6.8
    -6 2 -3 0.1
    -7 -2 -3 856.01
    -7 -2 -3 876.71
    -7 -2 -3 823.92
    -7 -2 -3 854.31
    -7 2 -3 870.61
    -7 2 -3 804.82
    -7 2 -3 860.01
    7 2 3 859.91
    -7 2 -3 858.91
    -8 -2 -3 71.99
    -8 -2 -3 69.89
    -8 -2 -3 74.29
    -8 -2 -3 70.49
    -8 2 -3 78.59
    8 2 3 80.59
    -8 2 -3 75.39
    -8 2 -3 86.99
    -9 -2 -3 291.27
    -9 -2 -3 300.17
    -9 -2 -3 281.07
    -9 2 -3 286.77
    -9 2 -3 289.97
    -9 2 -3 271.67
    -10 -2 -3 93.99
    -10 -2 -3 95.59
    -10 -2 -3 84.19
    -10 2 -3 87.59
    -10 2 -3 92.99
    -10 2 -3 95.99
    -11 -2 -3 142.69
    -11 -2 -3 161.08
    -11 2 -3 171.08
    -11 2 -3 157.18
    -11 2 -3 153.68
    -12 -2 -3 101.39
    -12 -2 -3 97.99
    -12 2 -3 99.69
    -12 2 -3 101.59
    -12 -3 3 99.89
    -12 -3 3 120.39
    -12 3 3 83.09
    -12 3 3 102.49
    -12 3 3 96.39
    -11 -3 3 211.78
    -11 -3 3 201.08
    -11 3 3 194.68
    -11 3 3 222.38
    -11 3 3 200.88
    -10 -3 3 277.67
    -10 -3 3 262.27
    -10 -3 3 261.77
    -10 3 3 277.27
    -10 3 3 267.27
    -10 3 3 283.27
    -10 3 3 293.87
    -9 -3 3 124.49
    -9 -3 3 122.89
    -9 -3 3 123.09
    -9 -3 3 122.99
    -9 -3 3 131.09
    -9 3 3 123.99
    -9 3 3 120.09
    -9 3 3 148.99
    -9 3 3 110.29
    -8 -3 3 1643.14
    -8 -3 3 1679.33
    -8 -3 3 1731.13
    -8 -3 3 1640.54
    -8 -3 3 1674.83
    -8 3 3 1707.73
    -8 3 3 1673.53
    -8 3 3 1655.43
    -8 3 3 1691.23
    -8 3 3 1720.43
    -7 -3 3 54.19
    -7 -3 3 54.99
    -7 -3 3 59.69
    -7 -3 3 49.8
    -7 -3 3 40.6
    -7 3 3 51.79
    -7 3 3 60.09
    -7 3 3 53.29
    7 3 -3 47.1
    -7 3 3 50.39
    -7 3 3 52.49
    -6 -3 3 1912.21
    -6 -3 3 1918.71
    -6 -3 3 1939.01
    -6 -3 3 1986.7
    -6 -3 3 1951.8
    -6 3 3 1936.51
    -6 3 3 1953.1
    -6 3 3 1945.21
    -6 3 3 1947.21
    6 3 -3 1998.7
    -6 3 3 1946.61
    -5 -3 3 62.69
    -5 -3 3 61.59
    -5 -3 3 58.09
    -5 -3 3 64.49
    -5 -3 3 61.29
    -5 3 3 60.39
    -5 3 3 57.29
    5 3 -3 61.09
    -5 3 3 60.89
    -4 -3 3 1038.1
    -4 -3 3 1073.79
    -4 -3 3 1081.99
    -4 -3 3 1025.1
    -4 -3 3 1037.1
    -4 3 3 1079.09
    4 3 -3 1046
    4 3 -3 1073.59
    -4 3 3 1083.99
    -4 3 3 1061.19
    -4 3 3 1045.5
    -3 -3 3 1274.17
    -3 -3 3 1290.37
    -3 -3 3 1286.67
    -3 -3 3 1212.38
    -3 -3 3 1262.97
    3 -3 -3 1287.17
    3 3 -3 1282.57
    -3 3 3 1293.77
    3 3 -3 1274.47
    -3 3 3 1269.77
    3 3 -3 1268.87
    -2 -3 3 1187.68
    2 -3 -3 1204.98
    2 -3 -3 1192.18
    -2 -3 3 1178.28
    -2 -3 3 1190.78
    2 -3 -3 1223.18
    -2 -3 3 1168.98
    -2 -3 3 1189.58
    -2 -3 3 1180.78
    2 3 -3 1214.98
    2 3 -3 1194.28
    2 3 -3 1210.48
    2 3 -3 1222.08
    -2 3 3 1204.58
    -2 3 3 1169.48
    -1 -3 3 5083.59
    1 -3 -3 5076.89
    -1 -3 3 5252.67
    -1 -3 3 4960.2
    -1 -3 3 5286.47
    1 -3 -3 5313.77
    -1 -3 3 5131.69
    -1 3 3 5206.18
    -1 3 3 5236.38
    1 3 -3 5044
    1 3 -3 5016.3
    1 3 -3 5218.78
    -1 3 3 4910.81
    1 3 -3 5041.2
    -1 3 3 5122.19
    1 3 -3 5086.99
    0 -3 -3 1075.19
    0 -3 -3 1139.99
    0 -3 3 1132.69
    0 -3 -3 1205.78
    0 -3 3 1149.89
    0 -3 3 1160.08
    0 -3 3 1159.18
    0 -3 -3 1156.68
    0 -3 3 1155.58
    0 -3 3 1132.09
    0 -3 -3 1175.08
    0 -3 -3 1094.79
    0 3 -3 1171.08
    0 3 3 1144.29
    0 3 -3 1141.39
    0 3 -3 1141.49
    0 3 3 1137.09
    0 3 3 1126.99
    0 3 3 1164.38
    0 3 -3 1105.79
    0 3 -3 1143.19
    0 3 -3 1127.09
    0 3 3 1147.79
    1 -3 3 4168.38
    -1 -3 -3 4189.48
    1 -3 3 4240.98
    1 -3 3 4311.27
    -1 -3 -3 4498.75
    -1 -3 -3 4122.59
    -1 -3 -3 4065.69
    1 -3 3 4449.85
    -1 -3 -3 4161.48
    1 -3 3 4203.58
    1 3 3 4307.07
    -1 3 -3 4330.77
    -1 3 -3 4408.66
    1 3 3 4230.78
    1 3 3 4238.08
    -1 3 -3 4462.15
    -1 3 -3 4241.68
    1 3 3 4316.67
    1 3 3 4331.07
    -1 3 -3 4417.46
    -2 -3 -3 7.2
    2 -3 3 21.7
    2 -3 3 10.9
    2 -3 3 7.6
    2 -3 3 6.8
    -2 -3 -3 8.7
    2 -3 3 9.8
    -2 -3 -3 6.9
    -2 -3 -3 9
    -2 -3 -3 7.7
    2 3 3 5.9
    -2 3 -3 11.5
    2 3 3 6.4
    2 3 3 12.8
    2 3 3 7.1
    2 3 3 6.8
    -2 3 -3 5.5
    -2 3 -3 9.7
    -2 3 -3 5.8
    2 3 3 6.1
    3 -3 3 610.14
    -3 -3 -3 623.74
    -3 -3 -3 613.14
    -3 -3 -3 639.54
    -3 -3 -3 614.64
    -3 -3 -3 617.44
    3 -3 3 613.34
    3 -3 3 602.54
    3 -3 3 653.43
    3 3 3 628.04
    3 3 3 559.24
    3 3 3 610.94
    3 3 3 616.94
    -3 3 -3 632.14
    3 3 3 598.14
    3 3 3 613.64
    -3 3 -3 632.94
    -3 3 -3 622.54
    -3 3 -3 643.84
    4 -3 3 789.12
    4 -3 3 788.32
    -4 -3 -3 785.32
    -4 -3 -3 786.62
    -4 -3 -3 783.12
    -4 -3 -3 800.62
    4 -3 3 800.42
    4 -3 3 780.92
    -4 -3 -3 793.32
    -4 -3 -3 809.62
    -4 3 -3 815.72
    4 3 3 793.42
    4 3 3 779.42
    4 3 3 838.32
    -4 3 -3 759.62
    -4 3 -3 796.02
    4 3 3 765.02
    -4 3 -3 790.92
    -5 -3 -3 1156.18
    -5 -3 -3 1147.99
    -5 -3 -3 1185.38
    -5 -3 -3 1141.49
    -5 -3 -3 1159.68
    -5 -3 -3 1139.29
    5 -3 3 1162.58
    -5 3 -3 1197.98
    -5 3 -3 1118.09
    -5 3 -3 1136.49
    5 3 3 1043.4
    5 3 3 1148.19
    -6 -3 -3 1568.24
    -6 -3 -3 1570.14
    -6 -3 -3 1558.34
    -6 -3 -3 1576.84
    -6 -3 -3 1591.84
    -6 3 -3 1546.45
    -6 3 -3 1495.85
    -6 3 -3 1551.54
    -6 3 -3 1603.64
    6 3 3 1587.44
    6 3 3 1585.94
    -7 -3 -3 12.2
    -7 -3 -3 6.6
    -7 -3 -3 9.3
    -7 -3 -3 16.8
    7 3 3 9.5
    -7 3 -3 7.6
    -7 3 -3 4
    -7 3 -3 4.8
    -7 3 -3 7.5
    -8 -3 -3 791.12
    -8 -3 -3 836.82
    -8 -3 -3 847.92
    -8 -3 -3 818.62
    -8 3 -3 841.32
    -8 3 -3 800.52
    -8 3 -3 832.32
    -8 3 -3 854.11
    8 3 3 844.02
    -9 -3 -3 62.89
    -9 -3 -3 68.89
    -9 -3 -3 65.09
    -9 3 -3 78.09
    -9 3 -3 83.69
    -10 -3 -3 410.36
    -10 -3 -3 414.96
    -10 3 -3 414.76
    -10 3 -3 401.06
    -10 3 -3 410.76
    -11 -3 -3 186.78
    -11 -3 -3 208.78
    -11 3 -3 191.18
    -11 3 -3 212.08
    -12 -4 3 602.34
    -12 -4 3 612.24
    -12 4 3 622.84
    -12 4 3 622.44
    -12 4 3 636.14
    -11 -4 3 202.58
    -11 -4 3 207.98
    -11 4 3 228.58
    -11 4 3 205.88
    -11 4 3 228.78
    -10 -4 3 547.85
    -10 -4 3 557.44
    -10 4 3 557.34
    -10 4 3 559.24
    -10 4 3 528.45
    -9 -4 3 647.04
    -9 -4 3 640.24
    -9 -4 3 652.23
    -9 -4 3 666.23
    -9 -4 3 606.24
    -9 -4 3 653.03
    -9 4 3 632.54
    -9 4 3 647.94
    -9 4 3 638.24
    -9 4 3 632.24
    -8 -4 3 58.19
    -8 -4 3 48.7
    -8 -4 3 45
    -8 -4 3 51.99
    -8 -4 3 56.39
    8 4 -3 59.49
    -8 4 3 54.69
    -8 4 3 55.19
    -8 4 3 60.69
    -8 4 3 54.39
    -8 4 3 47.5
    -7 -4 3 2117.39
    -7 -4 3 2122.39
    -7 -4 3 2157.58
    -7 -4 3 2143.39
    -7 -4 3 2168.18
    7 4 -3 2144.89
    -7 4 3 2121.59
    -7 4 3 2140.89
    -7 4 3 2221.58
    -7 4 3 2266.67
    -7 4 3 2115.99
    -6 -4 3 42.2
    -6 -4 3 50.69
    -6 -4 3 39.5
    -6 -4 3 38.2
    -6 -4 3 37.3
    -6 4 3 42.6
    -6 4 3 37.5
    -6 4 3 41.8
    -6 4 3 40.7
    6 4 -3 33.4
    6 4 -3 38.6
    -5 -4 3 3190.18
    -5 -4 3 3197.98
    -5 -4 3 3174.48
    -5 -4 3 3205.38
    -5 4 3 3191.98
    -5 4 3 3168.78
    5 4 -3 3156.78
    -5 4 3 3236.88
    5 4 -3 3205.08
    5 4 -3 3110.09
    -5 4 3 3178.78
    -4 -4 3 1077.89
    -4 -4 3 1056.89
    -4 -4 3 1031.9
    -4 -4 3 1068.59
    4 -4 -3 1061.89
    -4 -4 3 1081.79
    4 4 -3 1047.4
    -4 4 3 1074.49
    4 4 -3 1057.99
    4 4 -3 1074.79
    4 4 -3 1069.59
    -4 4 3 1111.49
    -4 4 3 1104.49
    -4 4 3 1022.4
    3 -4 -3 1023.1
    3 -4 -3 1025.5
    -3 -4 3 1029.3
    -3 -4 3 1022
    -3 -4 3 984.3
    -3 -4 3 1004.8
    -3 -4 3 989.6
    -3 -4 3 998
    -3 4 3 1008.3
    3 4 -3 1031
    3 4 -3 1018.5
    3 4 -3 982.9
    -3 4 3 1019.7
    -3 4 3 1019
    -3 4 3 975.1
    3 4 -3 1003.1
    -2 -4 3 4982.3
    -2 -4 3 4486.45
    -2 -4 3 4501.15
    -2 -4 3 4216.18
    2 -4 -3 4652.43
    -2 -4 3 4580.54
    2 -4 -3 4484.95
    2 -4 -3 4528.65
    -2 -4 3 4363.26
    2 4 -3 4732.43
    2 4 -3 4546.55
    -2 4 3 4563.54
    2 4 -3 4425.56
    2 4 -3 4226.58
    -2 4 3 4751.42
    -1 -4 3 1579.34
    -1 -4 3 1533.35
    -1 -4 3 1524.25
    1 -4 -3 1554.94
    -1 -4 3 1537.35
    1 -4 -3 1568.84
    -1 -4 3 1530.55
    1 -4 -3 1560.34
    -1 4 3 1602.04
    1 4 -3 1524.75
    1 4 -3 1533.85
    -1 4 3 1521.25
    1 4 -3 1537.55
    1 4 -3 1590.54
    -1 4 3 1537.45
    -1 4 3 1490.15
    1 4 -3 1479.35
    0 -4 -3 4366.56
    0 -4 3 4023.1
    0 -4 -3 4042.5
    0 -4 3 4268.87
    0 -4 3 4306.47
    0 -4 -3 4046.4
    0 -4 3 4286.57
    0 -4 3 4808.12
    0 -4 3 4208.58
    0 -4 -3 4350.06
    0 4 3 4404.56
    0 4 3 4210.58
    0 4 3 4359.56
    0 4 3 4233.58
    0 4 -3 4244.08
    0 4 3 4216.38
    0 4 -3 4277.67
    0 4 -3 4382.36
    0 4 -3 4310.27
    0 4 -3 4230.38
    0 4 -3 4319.67
    1 -4 3 11.4
    -1 -4 -3 11.7
    1 -4 3 19
    1 -4 3 9.9
    -1 -4 -3 11.9
    -1 -4 -3 16.1
    1 -4 3 11.7
    -1 -4 -3 16.9
    -1 -4 -3 8.5
    1 -4 3 9.5
    -1 4 -3 14.5
    -1 4 -3 13.2
    1 4 3 14.9
    1 4 3 15.1
    1 4 3 8.9
    -1 4 -3 19.3
    -1 4 -3 14.5
    1 4 3 16
    1 4 3 16.3
    -1 4 -3 9.8
    -1 4 -3 13.3
    -2 -4 -3 2929.91
    -2 -4 -3 3206.48
    -2 -4 -3 3058.59
    2 -4 3 3049.2
    2 -4 3 3075.19
    -2 -4 -3 3173.78
    -2 -4 -3 2999.3
    2 -4 3 3167.38
    2 -4 3 3194.98
    2 -4 3 3207.18
    2 4 3 3108.79
    -2 4 -3 3174.88
    -2 4 -3 3186.68
    2 4 3 3065.09
    -2 4 -3 3090.09
    2 4 3 3182.18
    -2 4 -3 3179.98
    2 4 3 3168.18
    -2 4 -3 3162.38
    2 4 3 3154.58
    3 -4 3 2139.79
    3 -4 3 2113.59
    3 -4 3 2044.8
    -3 -4 -3 2125.69
    -3 -4 -3 2121.89
    -3 -4 -3 2073.79
    3 -4 3 2106.69
    -3 -4 -3 2163.28
    -3 -4 -3 2166.88
    -3 4 -3 2168.58
    3 4 3 2181.58
    -3 4 -3 2223.48
    3 4 3 2136.89
    3 4 3 2144.49
    3 4 3 2109.79
    -3 4 -3 2165.08
    3 4 3 1774.22
    -3 4 -3 2069.49
    3 4 3 2147.99
    -3 4 -3 2137.29
    4 -4 3 1180.58
    -4 -4 -3 1159.58
    -4 -4 -3 1196.68
    -4 -4 -3 1155.28
    4 -4 3 1162.78
    4 -4 3 1186.68
    -4 -4 -3 1183.78
    4 -4 3 1161.18
    -4 -4 -3 1177.78
    4 4 3 1230.58
    4 4 3 1161.38
    -4 4 -3 1199.78
    -4 4 -3 1199.98
    -4 4 -3 1166.08
    -4 4 -3 1205.28
    4 4 3 1201.48
    4 4 3 1208.18
    4 4 3 1176.28
    -4 4 -3 1171.18
    5 -4 3 1576.74
    -5 -4 -3 1431.36
    -5 -4 -3 1636.24
    -5 -4 -3 1548.05
    -5 -4 -3 1529.85
    5 -4 3 1489.85
    -5 -4 -3 1447.06
    -5 4 -3 1547.25
    5 4 3 1558.14
    -5 4 -3 1537.55
    5 4 3 1482.35
    -5 4 -3 1445.46
    -5 4 -3 1488.05
    -6 -4 -3 129.49
    -6 -4 -3 115.99
    -6 -4 -3 126.49
    -6 -4 -3 132.99
    -6 -4 -3 119.69
    -6 4 -3 140.39
    -6 4 -3 131.39
    6 4 3 131.69
    -6 4 -3 128.49
    6 4 3 118.09
    -6 4 -3 125.69
    -7 -4 -3 1371.46
    -7 -4 -3 1481.35
    -7 -4 -3 1491.25
    -7 -4 -3 1481.75
    -7 -4 -3 1477.95
    -7 4 -3 1421.86
    -7 4 -3 1515.85
    -7 4 -3 1491.95
    7 4 3 1497.05
    -7 4 -3 1591.84
    7 4 3 1485.55
    -8 -4 -3 18
    -8 -4 -3 18.7
    -8 -4 -3 10.5
    -8 -4 -3 8.1
    8 4 3 12.1
    -8 4 -3 15.5
    -8 4 -3 7.6
    -8 4 -3 19.8
    -8 4 -3 8.7
    -9 -4 -3 669.83
    -9 -4 -3 602.34
    -9 -4 -3 642.24
    -9 4 -3 700.13
    -9 4 -3 673.03
    -10 -4 -3 259.97
    -10 -4 -3 239.58
    -10 4 -3 259.17
    -10 4 -3 270.47
    -11 -4 -3 380.96
    -11 -4 -3 371.36
    -11 4 -3 352.96
    -11 4 -3 366.86
    -11 4 -3 360.56
    -12 -5 3 91.99
    -12 -5 3 101.59
    -12 5 3 122.79
    -12 5 3 112.69
    -12 5 3 107.19
    -11 -5 3 419.56
    -11 -5 3 421.16
    -11 5 3 391.66
    -11 5 3 413.26
    -10 -5 3 271.57
    -10 -5 3 291.17
    -10 5 3 268.87
    -10 5 3 280.17
    -10 5 3 286.77
    -9 -5 3 296.07
    -9 -5 3 357.86
    -9 -5 3 313.57
    -9 -5 3 299.87
    -9 -5 3 353.66
    -9 5 3 325.77
    -9 5 3 328.47
    -9 5 3 354.96
    9 5 -3 337.57
    -9 5 3 330.87
    -8 -5 3 1130.29
    -8 -5 3 1070.89
    -8 -5 3 1129.39
    -8 -5 3 1113.49
    -8 -5 3 1083.19
    -8 -5 3 1089.69
    -8 5 3 1083.79
    -8 5 3 1118.19
    -8 5 3 1072.49
    -8 5 3 1096.69
    -8 5 3 1079.19
    8 5 -3 1049
    -7 -5 3 45.5
    -7 -5 3 44
    -7 -5 3 42.6
    -7 -5 3 46
    -7 -5 3 43.2
    -7 -5 3 48.9
    -7 5 3 44.4
    7 5 -3 38.3
    7 5 -3 39.9
    -7 5 3 46.7
    -7 5 3 50.79
    -7 5 3 49.1
    -7 5 3 44.2
    -6 -5 3 1352.96
    -6 -5 3 1406.56
    -6 -5 3 1299.47
    -6 -5 3 1301.97
    -6 -5 3 1280.47
    -6 5 3 1356.96
    -6 5 3 1322.47
    6 5 -3 1327.97
    -6 5 3 1339.07
    -6 5 3 1336.97
    -6 5 3 1341.57
    6 5 -3 1323.07
    -5 -5 3 23.7
    -5 -5 3 22.8
    -5 -5 3 26.1
    -5 -5 3 23.3
    -5 -5 3 25.8
    -5 5 3 22.6
    5 5 -3 25.1
    5 5 -3 23.4
    -5 5 3 23.4
    -5 5 3 26.5
    -5 5 3 28.5
    5 5 -3 27.3
    4 -5 -3 1843.72
    -4 -5 3 1872.41
    -4 -5 3 1787.72
    -4 -5 3 1931.21
    4 -5 -3 1848.92
    -4 -5 3 1723.03
    -4 -5 3 1812.22
    -4 -5 3 1844.02
    -4 5 3 1884.61
    -4 5 3 1851.81
    4 5 -3 1870.91
    4 5 -3 1759.52
    4 5 -3 1834.42
    4 5 -3 1867.11
    -4 5 3 1794.52
    -4 5 3 1849.02
    -3 -5 3 2641.34
    -3 -5 3 2864.01
    -3 -5 3 2685.53
    3 -5 -3 2710.93
    3 -5 -3 2795.62
    -3 -5 3 2704.33
    3 -5 -3 2761.32
    -3 -5 3 2758.12
    -3 -5 3 2590.44
    3 5 -3 2615.44
    -3 5 3 2682.03
    3 5 -3 2659.63
    -3 5 3 2788.22
    3 5 -3 2715.13
    3 5 -3 2713.53
    -3 5 3 2707.03
    -3 5 3 2718.43
    -2 -5 3 415.06
    -2 -5 3 412.16
    -2 -5 3 384.66
    -2 -5 3 413.66
    2 -5 -3 409.56
    2 -5 -3 410.66
    2 -5 -3 408.16
    -2 -5 3 399.66
    -2 -5 3 396.06
    -2 5 3 398.56
    2 5 -3 419.86
    -2 5 3 409.76
    2 5 -3 404.06
    2 5 -3 408.66
    -2 5 3 424.66
    2 5 -3 398.36
    -2 5 3 414.36
    2 5 -3 406.46
    -1 -5 3 2763.22
    -1 -5 3 2768.32
    -1 -5 3 2826.72
    1 -5 -3 2781.62
    -1 -5 3 2854.31
    -1 -5 3 2805.82
    1 -5 -3 2795.22
    -1 -5 3 2768.72
    1 -5 -3 2726.43
    1 -5 -3 2781.42
    1 5 -3 2774.72
    1 5 -3 2722.83
    1 5 -3 2723.53
    -1 5 3 2763.42
    -1 5 3 2812.92
    1 5 -3 2667.63
    1 5 -3 2844.02
    -1 5 3 2769.72
    -1 5 3 2769.42
    0 -5 -3 540.95
    0 -5 3 536.15
    0 -5 3 536.25
    0 -5 -3 513.55
    0 -5 -3 561.84
    0 -5 3 524.45
    0 -5 -3 529.25
    0 -5 3 566.14
    0 -5 -3 513.15
    0 -5 3 509.15
    0 5 3 532.05
    0 5 3 525.05
    0 5 -3 515.85
    0 5 3 550.94
    0 5 -3 570.24
    0 5 -3 551.24
    0 5 -3 533.85
    0 5 3 520.35
    0 5 3 543.85
    0 5 -3 524.65
    0 5 -3 533.35
    -1 -5 -3 5681.33
    -1 -5 -3 5816.12
    1 -5 3 5473.65
    -1 -5 -3 5340.07
    -1 -5 -3 5440.66
    1 -5 3 5605.24
    1 -5 3 5862.11
    1 -5 3 5751.12
    1 -5 3 5688.53
    -1 -5 -3 5485.05
    -1 5 -3 5733.53
    1 5 3 5519.75
    -1 5 -3 5703.33
    1 5 3 5665.63
    1 5 3 5906.11
    -1 5 -3 5773.42
    -1 5 -3 5867.91
    1 5 3 5704.33
    -1 5 -3 5904.31
    1 5 3 5744.83
    2 -5 3 343.77
    -2 -5 -3 342.37
    2 -5 3 322.77
    -2 -5 -3 341.97
    2 -5 3 332.17
    2 -5 3 325.97
    -2 -5 -3 338.77
    -2 -5 -3 345.37
    -2 -5 -3 326.87
    2 5 3 344.07
    2 5 3 347.77
    -2 5 -3 344.97
    -2 5 -3 336.77
    2 5 3 329.47
    -2 5 -3 335.67
    2 5 3 331.47
    -2 5 -3 324.07
    2 5 3 339.57
    -2 5 -3 349.17
    -3 -5 -3 2465.05
    3 -5 3 2458.45
    3 -5 3 2462.65
    3 -5 3 2555.84
    3 -5 3 2413.66
    -3 -5 -3 2422.76
    -3 -5 -3 2488.45
    -3 -5 -3 2478.55
    -3 -5 -3 2536.25
    3 5 3 2499.85
    3 5 3 2458.85
    -3 5 -3 2555.34
    -3 5 -3 2456.95
    3 5 3 2478.25
    -3 5 -3 2067.89
    3 5 3 2573.14
    3 5 3 2453.95
    3 5 3 2479.45
    -3 5 -3 2524.65
    -3 5 -3 2485.45
    4 -5 3 2216.98
    4 -5 3 2232.98
    -4 -5 -3 2202.98
    -4 -5 -3 2210.28
    -4 -5 -3 2180.78
    -4 -5 -3 2242.68
    4 -5 3 2216.58
    -4 -5 -3 2280.17
    4 5 3 2247.88
    -4 5 -3 2252.17
    -4 5 -3 2126.99
    -4 5 -3 2247.18
    4 5 3 2194.18
    -4 5 -3 2246.68
    4 5 3 2157.78
    4 5 3 2163.58
    4 5 3 2205.38
    -4 5 -3 2203.68
    -5 -5 -3 1019.4
    -5 -5 -3 1039.1
    -5 -5 -3 1060.69
    -5 -5 -3 1061.49
    5 -5 3 1028.8
    5 5 3 1101.79
    -5 5 -3 1053.69
    -5 5 -3 1066.09
    -5 5 -3 1107.89
    5 5 3 1035.6
    -5 5 -3 1048.2
    5 5 3 1127.39
    -6 -5 -3 1700.73
    -6 -5 -3 1694.03
    6 -5 3 1667.93
    -6 -5 -3 1715.03
    -6 -5 -3 1682.43
    6 5 3 1674.93
    -6 5 -3 1640.84
    -6 5 -3 1652.63
    6 5 3 1711.93
    -6 5 -3 1718.23
    -6 5 -3 1698.53
    -7 -5 -3 9.9
    -7 -5 -3 5.3
    -7 -5 -3 5.9
    -7 -5 -3 11.2
    -7 5 -3 3.3
    -7 5 -3 4
    7 5 3 4.5
    -7 5 -3 2.1
    -7 5 -3 5.5
    7 5 3 4.9
    -8 -5 -3 888.21
    -8 -5 -3 901.11
    -8 -5 -3 843.92
    8 5 3 839.62
    -8 5 -3 851.01
    -8 5 -3 860.11
    -8 5 -3 844.72
    -8 5 -3 864.91
    -9 -5 -3 71.09
    -9 -5 -3 78.29
    -9 5 -3 71.39
    -9 5 -3 83.79
    -10 -5 -3 822.62
    -10 -5 -3 807.82
    -10 5 -3 814.32
    -10 5 -3 831.72
    -11 -5 -3 375.36
    -11 -5 -3 341.77
    -11 -5 -3 354.06
    -11 5 -3 370.86
    -11 5 -3 392.56
    -11 5 -3 369.16
    -12 -6 3 108.99
    -12 -6 3 101.29
    -12 6 3 113.79
    -12 6 3 123.79
    -12 6 3 116.39
    -11 -6 3 216.68
    -11 -6 3 246.18
    -11 6 3 224.18
    -11 6 3 222.48
    -10 -6 3 253.87
    -10 -6 3 225.78
    -10 6 3 238.08
    -10 6 3 224.88
    -10 6 3 219.98
    -10 6 3 213.88
    -9 -6 3 574.24
    -9 -6 3 593.64
    -9 -6 3 550.44
    -9 -6 3 547.35
    -9 6 3 565.24
    -9 6 3 564.34
    -9 6 3 564.34
    -9 6 3 576.74
    -9 6 3 583.84
    -8 -6 3 60.99
    -8 -6 3 65.39
    -8 -6 3 59.79
    -8 -6 3 55.99
    -8 -6 3 73.19
    -8 6 3 49.99
    8 6 -3 57.79
    -8 6 3 62.99
    -8 6 3 65.29
    -8 6 3 63.19
    -8 6 3 58.89
    -8 6 3 62.99
    -7 -6 3 1247.58
    -7 -6 3 1295.07
    -7 -6 3 1243.98
    -7 -6 3 1278.77
    -7 -6 3 1292.47
    -7 -6 3 1293.57
    -7 -6 3 1255.97
    7 6 -3 1266.07
    -7 6 3 1265.37
    -7 6 3 1285.37
    7 6 -3 1278.67
    -7 6 3 1271.77
    -7 6 3 1280.07
    -7 6 3 1308.67
    -6 -6 3 29.9
    -6 -6 3 23.8
    -6 -6 3 20.2
    -6 -6 3 20.7
    -6 -6 3 28.2
    -6 -6 3 25.9
    -6 -6 3 40
    -6 6 3 24.7
    -6 6 3 25.5
    6 6 -3 21.2
    6 6 -3 26.7
    -6 6 3 30.6
    -6 6 3 20.2
    5 -6 -3 1705.93
    -5 -6 3 1657.33
    -5 -6 3 1748.93
    -5 -6 3 1736.03
    -5 -6 3 1603.04
    5 -6 -3 1659.03
    -5 -6 3 1605.34
    -5 -6 3 1669.63
    -5 -6 3 1674.93
    -5 6 3 1745.43
    5 6 -3 1746.53
    -5 6 3 1742.73
    -5 6 3 1747.73
    5 6 -3 1687.23
    -5 6 3 1674.13
    5 6 -3 1684.43
    -4 -6 3 1066.89
    -4 -6 3 1107.69
    4 -6 -3 1128.99
    4 -6 -3 1100.59
    -4 -6 3 1079.89
    -4 -6 3 1076.29
    -4 -6 3 1101.99
    -4 -6 3 954.4
    -4 -6 3 1197.58
    -4 6 3 1128.29
    -4 6 3 1172.08
    4 6 -3 1096.39
    -4 6 3 1150.68
    -4 6 3 1109.99
    4 6 -3 1124.39
    4 6 -3 1122.09
    4 6 -3 1118.79
    -3 -6 3 588.94
    3 -6 -3 593.94
    -3 -6 3 567.74
    3 -6 -3 571.44
    3 -6 -3 566.84
    -3 -6 3 591.74
    -3 -6 3 537.65
    -3 -6 3 578.24
    -3 -6 3 570.44
    -3 -6 3 562.94
    -3 6 3 588.94
    3 6 -3 564.34
    3 6 -3 592.64
    -3 6 3 576.04
    -3 6 3 560.64
    -3 6 3 579.54
    -3 6 3 601.24
    3 6 -3 687.73
    3 6 -3 573.84
    -2 -6 3 3192.78
    -2 -6 3 3023.2
    -2 -6 3 3251.37
    2 -6 -3 3182.28
    -2 -6 3 3327.47
    -2 -6 3 3240.98
    2 -6 -3 3274.27
    -2 -6 3 3259.47
    2 -6 -3 3220.28
    -2 6 3 3250.07
    -2 6 3 3246.68
    -2 6 3 3347.87
    2 6 -3 3239.38
    2 6 -3 3150.68
    -2 6 3 3223.28
    2 6 -3 3256.07
    -2 6 3 3264.47
    2 6 -3 3217.08
    2 6 -3 3318.67
    -2 6 3 3334.97
    2 6 -3 3074.59
    1 -6 -3 957.4
    1 -6 -3 939.81
    -1 -6 3 947.31
    1 -6 -3 924.21
    1 -6 -3 959.4
    -1 -6 3 967.5
    -1 -6 3 941.51
    -1 -6 3 946.01
    -1 -6 3 916.11
    -1 -6 3 917.81
    1 6 -3 960.7
    -1 6 3 950.4
    1 6 -3 986
    1 6 -3 955.2
    1 6 -3 788.62
    1 6 -3 934.51
    -1 6 3 987.7
    -1 6 3 936.41
    -1 6 3 935.71
    0 -6 3 2090.79
    0 -6 -3 2094.39
    0 -6 -3 2075.89
    0 -6 3 2154.68
    0 -6 3 2152.08
    0 -6 -3 2061.29
    0 -6 3 2253.37
    0 -6 -3 2183.18
    0 -6 3 2156.28
    0 -6 -3 2203.88
    0 -6 -3 2175.78
    0 6 3 2162.28
    0 6 -3 2205.68
    0 6 -3 2196.08
    0 6 -3 2139.69
    0 6 3 2099.99
    0 6 -3 2197.88
    0 6 3 2131.99
    0 6 -3 2188.68
    0 6 3 2097.09
    0 6 3 2128.09
    -1 -6 -3 54.09
    -1 -6 -3 49.8
    -1 -6 -3 64.89
    1 -6 3 57.29
    -1 -6 -3 49
    -1 -6 -3 62.79
    1 -6 3 60.59
    1 -6 3 52.19
    1 -6 3 59.29
    -1 -6 -3 53.69
    1 -6 3 54.29
    1 6 3 53.49
    1 6 3 49.9
    -1 6 -3 59.19
    -1 6 -3 52.19
    1 6 3 57.89
    -1 6 -3 52.69
    -1 6 -3 55.49
    1 6 3 53.09
    -1 6 -3 60.19
    1 6 3 56.09
    -1 6 -3 49.8
    2 -6 3 2396.86
    -2 -6 -3 2516.55
    -2 -6 -3 2447.06
    2 -6 3 2427.76
    -2 -6 -3 2431.66
    -2 -6 -3 2450.95
    2 -6 3 2378.06
    2 -6 3 2495.65
    2 -6 3 2570.54
    -2 -6 -3 2364.86
    -2 6 -3 2515.95
    -2 6 -3 2427.16
    -2 6 -3 2498.25
    -2 6 -3 2492.45
    2 6 3 2410.26
    2 6 3 2489.75
    2 6 3 2508.35
    2 6 3 2437.16
    2 6 3 2535.45
    -2 6 -3 2450.65
    -3 -6 -3 775.72
    -3 -6 -3 743.43
    -3 -6 -3 787.82
    3 -6 3 706.93
    3 -6 3 758.72
    -3 -6 -3 782.32
    3 -6 3 761.52
    -3 -6 -3 747.13
    3 -6 3 756.72
    3 6 3 748.83
    -3 6 -3 763.12
    3 6 3 761.42
    3 6 3 747.53
    3 6 3 768.42
    -3 6 -3 767.42
    -3 6 -3 753.22
    -3 6 -3 764.12
    3 6 3 768.42
    -3 6 -3 748.93
    -3 6 -3 787.62
    4 -6 3 1740.93
    -4 -6 -3 1772.12
    4 -6 3 1703.93
    -4 -6 -3 1728.53
    -4 -6 -3 1693.33
    -4 -6 -3 1695.43
    -4 -6 -3 1774.72
    -4 6 -3 1672.53
    -4 6 -3 1780.02
    -4 6 -3 1762.02
    -4 6 -3 1770.42
    4 6 3 1715.13
    4 6 3 1642.54
    4 6 3 1769.22
    4 6 3 1721.73
    -4 6 -3 1702.83
    -4 6 -3 1733.93
    4 6 3 1689.43
    5 -6 3 1094.39
    -5 -6 -3 1053.79
    -5 -6 -3 1084.39
    -5 -6 -3 1127.29
    -5 -6 -3 1053.69
    -5 6 -3 1117.19
    5 6 3 1091.19
    5 6 3 1096.69
    -5 6 -3 1087.39
    5 6 3 1042.4
    -5 6 -3 1089.29
    -5 6 -3 1150.38
    -5 6 -3 1091.09
    -6 -6 -3 476.95
    6 -6 3 457.45
    -6 -6 -3 476.65
    -6 -6 -3 446.56
    -6 -6 -3 488.85
    6 6 3 470.65
    -6 6 -3 474.65
    -6 6 -3 440.36
    6 6 3 461.25
    -6 6 -3 470.65
    -7 -6 -3 1026.3
    -7 -6 -3 1032.3
    -7 -6 -3 1010.7
    -7 -6 -3 990.7
    7 6 3 996.1
    -7 6 -3 1037.7
    7 6 3 1021.9
    -7 6 -3 1017.2
    -7 6 -3 1034.2
    -8 -6 -3 31.9
    -8 -6 -3 29.1
    -8 -6 -3 30.5
    -8 6 -3 27.7
    -8 6 -3 28.6
    -8 6 -3 24.1
    8 6 3 22.5
    -9 -6 -3 644.44
    -9 -6 -3 683.13
    -9 6 -3 648.74
    -9 6 -3 634.94
    -10 -6 -3 120.59
    -10 -6 -3 111.19
    -10 -6 -3 125.49
    -10 6 -3 149.29
    -10 6 -3 128.09
    -11 -6 -3 198.58
    -11 -6 -3 212.38
    -11 -6 -3 204.18
    -11 6 -3 192.58
    -11 6 -3 202.98
    -12 -7 3 30.8
    -12 -7 3 27.8
    -12 -7 3 36.3
    -12 7 3 35.8
    -12 7 3 26.1
    -11 -7 3 52.49
    -11 -7 3 60.79
    -11 -7 3 69.09
    -11 7 3 63.49
    -11 7 3 57.69
    -10 -7 3 62.09
    -10 -7 3 70.79
    -10 -7 3 66.69
    -10 -7 3 77.39
    -10 7 3 60.19
    -10 7 3 72.79
    -10 7 3 61.39
    -9 -7 3 195.28
    -9 -7 3 188.58
    -9 -7 3 198.18
    -9 -7 3 203.08
    -9 7 3 202.58
    -9 7 3 224.98
    -9 7 3 185.58
    -9 7 3 183.08
    -9 7 3 187.88
    -8 -7 3 1330.17
    -8 -7 3 1294.37
    -8 -7 3 1358.56
    -8 -7 3 1296.27
    -8 -7 3 1311.57
    -8 7 3 1297.37
    -8 7 3 1344.47
    8 7 -3 1302.37
    -8 7 3 1332.57
    -8 7 3 1324.97
    -8 7 3 1300.57
    -7 -7 3 84.79
    -7 -7 3 76.59
    -7 -7 3 65.09
    -7 -7 3 90.49
    -7 -7 3 73.19
    -7 7 3 95.39
    -7 7 3 91.49
    7 7 -3 107.59
    7 7 -3 81.49
    -7 7 3 96.09
    -7 7 3 84.79
    -7 7 3 101.19
    -6 -7 3 1008.5
    -6 -7 3 992.3
    -6 -7 3 921.31
    -6 -7 3 1004.6
    -6 -7 3 1009.9
    -6 -7 3 990.2
    -6 -7 3 995.7
    -6 -7 3 1020.5
    -6 7 3 1006.8
    -6 7 3 1010.6
    -6 7 3 1020.9
    6 7 -3 1016
    6 7 -3 988.8
    -6 7 3 1036.9
    -5 -7 3 63.99
    5 -7 -3 58.59
    -5 -7 3 57.19
    -5 -7 3 62.09
    -5 -7 3 65.79
    -5 -7 3 55.59
    -5 -7 3 65.19
    5 -7 -3 58.09
    -5 -7 3 63.79
    -5 7 3 52.09
    -5 7 3 58.39
    5 7 -3 55.79
    5 7 -3 50.69
    -5 7 3 51.79
    -5 7 3 65.99
    4 -7 -3 1895.21
    -4 -7 3 1840.22
    -4 -7 3 1771.32
    -4 -7 3 1961.3
    -4 -7 3 1840.62
    -4 -7 3 1866.61
    -4 -7 3 1884.21
    4 -7 -3 1880.41
    -4 -7 3 1803.02
    4 7 -3 1881.41
    4 7 -3 1896.51
    4 7 -3 1888.71
    -4 7 3 1889.31
    4 7 -3 1862.61
    -4 7 3 1897.41
    -4 7 3 1918.91
    -4 7 3 1913.21
    -4 7 3 1868.01
    -3 -7 3 1466.45
    -3 -7 3 1414.76
    -3 -7 3 1429.66
    -3 -7 3 1392.46
    -3 -7 3 1461.45
    -3 -7 3 1434.76
    3 -7 -3 1448.46
    3 -7 -3 1416.36
    3 -7 -3 1435.76
    -3 -7 3 1475.35
    -3 7 3 1454.85
    3 7 -3 1488.35
    3 7 -3 1454.65
    -3 7 3 1431.46
    3 7 -3 1461.85
    -3 7 3 1439.76
    -3 7 3 1453.85
    3 7 -3 1468.65
    -3 7 3 1443.66
    2 -7 -3 589.04
    -2 -7 3 583.74
    2 -7 -3 599.84
    -2 -7 3 609.74
    -2 -7 3 596.64
    -2 -7 3 595.84
    -2 -7 3 566.44
    2 -7 -3 600.04
    -2 -7 3 593.44
    -2 7 3 621.14
    -2 7 3 585.34
    2 7 -3 595.54
    2 7 -3 604.74
    -2 7 3 608.64
    -2 7 3 599.24
    -2 7 3 591.74
    2 7 -3 576.84
    2 7 -3 613.04
    -2 7 3 589.24
    2 7 -3 591.44
    2 7 -3 606.04
    -1 -7 3 1210.28
    1 -7 -3 1225.28
    1 -7 -3 1162.88
    -1 -7 3 1217.78
    1 -7 -3 1255.17
    1 -7 -3 1235.18
    -1 -7 3 1256.27
    1 -7 -3 1186.08
    -1 -7 3 1220.48
    -1 -7 3 1119.19
    -1 -7 3 1244.48
    1 7 -3 1232.48
    1 7 -3 1257.67
    1 7 -3 1267.87
    -1 7 3 1261.87
    1 7 -3 1225.48
    1 7 -3 1200.18
    -1 7 3 1203.48
    -1 7 3 1217.68
    -1 7 3 1247.98
    -1 7 3 1252.27
    -1 7 3 1222.48
    0 -7 3 420.26
    0 -7 -3 465.45
    0 -7 -3 457.95
    0 -7 -3 468.45
    0 -7 -3 461.45
    0 -7 -3 461.55
    0 -7 3 404.06
    0 -7 -3 466.25
    0 -7 3 397.06
    0 -7 3 420.16
    0 -7 3 408.96
    0 7 3 469.35
    0 7 -3 429.76
    0 7 3 440.96
    0 7 -3 438.96
    0 7 3 428.46
    0 7 -3 437.26
    0 7 3 443.16
    0 7 -3 418.66
    0 7 3 433.36
    0 7 -3 428.16
    1 -7 3 2332.47
    -1 -7 -3 2307.37
    1 -7 3 2255.07
    -1 -7 -3 2301.97
    -1 -7 -3 2191.48
    1 -7 3 2316.17
    -1 -7 -3 2185.68
    1 -7 3 2290.87
    -1 -7 -3 2333.27
    1 -7 3 2242.88
    1 7 3 2332.17
    1 7 3 2237.78
    -1 7 -3 2254.27
    -1 7 -3 2278.57
    -1 7 -3 2263.87
    -1 7 -3 2293.77
    1 7 3 2337.97
    -1 7 -3 2247.08
    1 7 3 2264.97
    -1 7 -3 2250.17
    1 7 3 2210.18
    -1 7 -3 2313.37
    -2 -7 -3 706.43
    2 -7 3 699.33
    -2 -7 -3 678.33
    2 -7 3 720.33
    2 -7 3 720.63
    2 -7 3 588.64
    -2 -7 -3 705.93
    2 -7 3 667.93
    -2 -7 -3 704.23
    -2 -7 -3 654.23
    -2 -7 -3 712.03
    2 7 3 721.03
    2 7 3 674.83
    2 7 3 719.73
    -2 7 -3 679.53
    2 7 3 697.43
    -2 7 -3 695.23
    -2 7 -3 721.63
    2 7 3 698.93
    -2 7 -3 680.33
    -2 7 -3 690.83
    -2 7 -3 694.23
    3 -7 3 408.96
    -3 -7 -3 405.96
    3 -7 3 389.86
    -3 -7 -3 365.86
    -3 -7 -3 397.96
    -3 -7 -3 388.06
    -3 -7 -3 396.56
    3 -7 3 403.36
    -3 -7 -3 374.06
    3 -7 3 408.26
    3 -7 3 383.16
    -3 7 -3 397.76
    -3 7 -3 382.46
    -3 7 -3 395.16
    3 7 3 372.66
    3 7 3 399.96
    -3 7 -3 390.56
    -3 7 -3 386.06
    3 7 3 406.06
    3 7 3 384.76
    -4 -7 -3 287.07
    -4 -7 -3 298.27
    -4 -7 -3 292.17
    4 -7 3 293.87
    -4 -7 -3 284.07
    -4 7 -3 289.47
    -4 7 -3 285.87
    4 7 3 299.97
    -4 7 -3 299.57
    4 7 3 285.27
    -4 7 -3 291.67
    4 7 3 280.47
    4 7 3 276.87
    4 7 3 301.27
    -4 7 -3 298.87
    -4 7 -3 270.27
    -5 -7 -3 714.13
    5 -7 3 721.83
    -5 -7 -3 697.33
    -5 -7 -3 747.33
    -5 -7 -3 713.33
    -5 7 -3 704.63
    5 7 3 656.83
    5 7 3 668.83
    5 7 3 783.92
    -5 7 -3 727.93
    -5 7 -3 703.23
    -5 7 -3 725.73
    -5 7 -3 686.23
    6 -7 3 1107.49
    -6 -7 -3 1140.59
    -6 -7 -3 1126.09
    -6 -7 -3 1083.19
    -6 -7 -3 1107.89
    -6 7 -3 1170.38
    -6 7 -3 1136.99
    6 7 3 1101.39
    6 7 3 1107.49
    -6 7 -3 1154.48
    -6 7 -3 1161.08
    -7 -7 -3 124.49
    -7 -7 -3 116.29
    -7 -7 -3 131.49
    -7 -7 -3 134.69
    7 -7 3 117.39
    -7 7 -3 134.39
    7 7 3 116.89
    -7 7 -3 128.39
    -7 7 -3 110.19
    7 7 3 122.49
    -8 -7 -3 466.15
    -8 -7 -3 478.35
    -8 -7 -3 479.05
    -8 -7 -3 473.45
    -8 7 -3 479.75
    8 7 3 471.05
    -8 7 -3 476.05
    -9 -7 -3 0.1
    -9 -7 -3 9.5
    -9 -7 -3 7.4
    -9 7 -3 7.8
    -9 7 -3 9.6
    -10 -7 -3 273.67
    -10 -7 -3 239.68
    -10 -7 -3 271.27
    -10 7 -3 240.58
    -10 7 -3 256.97
    -11 -7 -3 113.49
    -11 -7 -3 148.09
    -11 -7 -3 134.09
    -11 7 -3 120.49
    -11 7 -3 139.59
    -12 -8 3 66.69
    -12 -8 3 66.99
    -12 -8 3 64.29
    -12 8 3 63.09
    -12 8 3 65.79
    -11 -8 3 9.8
    -11 -8 3 3.4
    -11 -8 3 6
    -11 8 3 2
    -11 8 3 7.8
    -10 -8 3 107.59
    -10 -8 3 136.89
    -10 -8 3 137.49
    -10 -8 3 110.09
    -10 8 3 126.79
    -10 8 3 101.19
    -10 8 3 116.09
    -9 -8 3 159.88
    -9 -8 3 155.18
    -9 -8 3 149.29
    -9 -8 3 159.68
    -9 8 3 164.48
    -9 8 3 155.78
    -9 8 3 151.68
    -9 8 3 164.58
    -8 -8 3 26.3
    -8 -8 3 22.8
    -8 -8 3 25.3
    -8 -8 3 31.9
    -8 -8 3 26.4
    8 8 -3 24.3
    -8 8 3 34.7
    -8 8 3 40.5
    -8 8 3 25.9
    -8 8 3 27.1
    -8 8 3 30.6
    -7 -8 3 383.16
    -7 -8 3 381.36
    -7 -8 3 372.76
    -7 -8 3 367.66
    -7 -8 3 390.06
    -7 8 3 383.16
    -7 8 3 364.16
    7 8 -3 384.96
    -7 8 3 365.36
    -7 8 3 362.66
    7 8 -3 369.96
    -7 8 3 398.66
    6 -8 -3 57.29
    -6 -8 3 57.09
    -6 -8 3 46.4
    6 -8 -3 61.29
    -6 -8 3 50.39
    -6 -8 3 62.09
    -6 -8 3 68.99
    -6 8 3 62.09
    6 8 -3 62.99
    -6 8 3 53.29
    -6 8 3 64.09
    -6 8 3 61.99
    -6 8 3 60.39
    6 8 -3 59.49
    -5 -8 3 564.04
    -5 -8 3 569.04
    -5 -8 3 561.64
    5 -8 -3 560.84
    -5 -8 3 559.24
    -5 -8 3 564.74
    5 -8 -3 576.44
    -5 -8 3 547.55
    -5 -8 3 536.35
    -5 8 3 558.84
    -5 8 3 535.85
    -5 8 3 581.24
    5 8 -3 531.45
    5 8 -3 586.04
    -5 8 3 565.74
    5 8 -3 571.64
    -5 8 3 553.14
    4 -8 -3 15.5
    4 -8 -3 7.8
    -4 -8 3 8.9
    -4 -8 3 9.9
    -4 -8 3 7
    -4 -8 3 6
    -4 -8 3 3.5
    -4 -8 3 7.3
    -4 -8 3 8.5
    -4 8 3 14
    4 8 -3 6.3
    -4 8 3 7.5
    -4 8 3 8.5
    -4 8 3 6.9
    -4 8 3 4.4
    4 8 -3 8
    -3 -8 3 451.55
    3 -8 -3 451.45
    3 -8 -3 473.25
    -3 -8 3 466.55
    -3 -8 3 479.35
    3 -8 -3 456.25
    -3 -8 3 432.16
    -3 -8 3 457.55
    -3 -8 3 431.16
    -3 8 3 423.76
    3 8 -3 432.66
    -3 8 3 469.55
    3 8 -3 447.56
    -3 8 3 459.85
    -3 8 3 460.15
    3 8 -3 455.95
    -3 8 3 462.95
    3 8 -3 461.25
    -3 8 3 434.86
    2 -8 -3 440.06
    -2 -8 3 412.76
    2 -8 -3 428.96
    -2 -8 3 409.46
    -2 -8 3 423.76
    -2 -8 3 434.36
    -2 -8 3 416.56
    -2 -8 3 420.96
    2 -8 -3 403.76
    -2 8 3 435.56
    2 8 -3 409.46
    -2 8 3 421.66
    -2 8 3 418.46
    -2 8 3 430.16
    2 8 -3 457.65
    2 8 -3 414.26
    2 8 -3 399.56
    -2 8 3 400.56
    2 8 -3 426.46
    -2 8 3 385.66
    2 8 -3 440.36
    -2 8 3 396.66
    1 -8 -3 626.54
    -1 -8 3 608.64
    -1 -8 3 601.84
    1 -8 -3 682.53
    -1 -8 3 632.14
    1 -8 -3 586.64
    1 -8 -3 622.24
    1 -8 -3 630.54
    -1 -8 3 615.54
    -1 -8 3 629.14
    -1 -8 3 633.14
    -1 8 3 621.24
    1 8 -3 622.04
    1 8 -3 641.24
    -1 8 3 637.24
    1 8 -3 623.54
    1 8 -3 644.94
    -1 8 3 628.44
    1 8 -3 624.14
    -1 8 3 612.44
    -1 8 3 611.94
    -1 8 3 615.94
    0 -8 -3 1573.34
    0 -8 -3 1554.84
    0 -8 -3 1624.04
    0 -8 3 1509.55
    0 -8 3 1599.54
    0 -8 -3 1550.24
    0 -8 3 1588.54
    0 -8 -3 1544.95
    0 -8 3 1665.93
    0 -8 -3 1486.65
    0 -8 3 1638.74
    0 8 3 1543.35
    0 8 -3 1498.35
    0 8 3 1550.14
    0 8 3 1544.25
    0 8 -3 1563.34
    0 8 -3 1580.54
    0 8 3 1533.45
    0 8 -3 1624.94
    0 8 3 1531.65
    0 8 -3 1600.94
    0 8 -3 1553.04
    0 8 3 1505.75
    -1 -8 -3 196.28
    -1 -8 -3 183.88
    1 -8 3 192.48
    1 -8 3 188.58
    1 -8 3 178.18
    -1 -8 -3 181.88
    1 -8 3 173.28
    1 -8 3 181.58
    -1 -8 -3 197.58
    -1 -8 -3 202.28
    -1 -8 -3 184.98
    -1 8 -3 194.98
    1 8 3 214.18
    1 8 3 193.38
    1 8 3 201.28
    -1 8 -3 181.68
    1 8 3 189.58
    -1 8 -3 184.38
    1 8 3 185.78
    -1 8 -3 186.78
    -1 8 -3 178.08
    -1 8 -3 173.58
    2 -8 3 835.02
    2 -8 3 843.12
    -2 -8 -3 832.02
    -2 -8 -3 822.52
    2 -8 3 860.41
    2 -8 3 833.12
    -2 -8 -3 830.02
    -2 -8 -3 814.92
    2 -8 3 828.72
    -2 -8 -3 819.42
    -2 -8 -3 845.22
    -2 8 -3 848.72
    2 8 3 827.62
    -2 8 -3 851.31
    -2 8 -3 807.02
    -2 8 -3 794.52
    2 8 3 809.42
    2 8 3 849.81
    2 8 3 838.02
    -2 8 -3 832.02
    -2 8 -3 832.32
    -3 -8 -3 -5.8
    -3 -8 -3 1.7
    3 -8 3 -2.5
    -3 -8 -3 -2.6
    3 -8 3 0
    -3 -8 -3 -1.6
    3 -8 3 2.3
    -3 -8 -3 0.8
    3 -8 3 1.4
    3 -8 3 1.6
    -3 -8 -3 -0.3
    -3 8 -3 0.5
    -3 8 -3 2.5
    -3 8 -3 3.4
    3 8 3 -0.5
    -3 8 -3 2.2
    3 8 3 2.5
    3 8 3 0.4
    -3 8 -3 2.3
    3 8 3 0.3
    -4 -8 -3 788.02
    -4 -8 -3 769.22
    4 -8 3 794.52
    -4 -8 -3 800.72
    -4 -8 -3 818.92
    -4 -8 -3 819.32
    -4 8 -3 856.51
    4 8 3 792.92
    4 8 3 852.81
    -4 8 -3 786.72
    -4 8 -3 788.32
    -4 8 -3 805.12
    -4 8 -3 814.42
    4 8 3 782.52
    -5 -8 -3 188.58
    -5 -8 -3 225.38
    -5 -8 -3 215.98
    5 -8 3 225.28
    -5 -8 -3 233.98
    -5 -8 -3 217.78
    5 8 3 226.38
    -5 8 -3 223.28
    5 8 3 207.18
    -5 8 -3 210.48
    -5 8 -3 233.08
    5 8 3 192.88
    6 -8 3 218.78
    -6 -8 -3 234.88
    -6 -8 -3 228.58
    -6 -8 -3 225.38
    -6 -8 -3 206.18
    -6 -8 -3 225.38
    -6 8 -3 228.68
    6 8 3 221.08
    -6 8 -3 209.78
    -6 8 -3 222.28
    -6 8 -3 225.98
    6 8 3 231.18
    -7 -8 -3 199.08
    -7 -8 -3 204.28
    7 -8 3 180.68
    -7 -8 -3 178.78
    -7 -8 -3 186.58
    -7 -8 -3 188.08
    -7 8 -3 179.68
    7 8 3 187.28
    -7 8 -3 203.18
    -7 8 -3 184.68
    -8 -8 -3 9.5
    -8 -8 -3 5.6
    -8 -8 -3 -2.5
    -8 -8 -3 6.4
    -8 8 -3 9
    -8 8 -3 -3.2
    -9 -8 -3 172.58
    -9 -8 -3 155.58
    -9 -8 -3 189.78
    -9 8 -3 179.98
    -9 8 -3 174.18
    -10 -8 -3 -1.5
    -10 -8 -3 2.1
    -10 -8 -3 5.8
    -10 8 -3 -6
    -10 8 -3 2.3
    -11 -8 -3 88.59
    -11 -8 -3 104.59
    -11 -8 -3 99.59
    -11 8 -3 91.29
    -11 8 -3 96.49
    -11 -9 3 28.7
    -11 -9 3 31.9
    -11 -9 3 38
    -11 9 3 40.5
    -11 9 3 32.9
    -10 -9 3 0.3
    -10 -9 3 1.3
    -10 -9 3 2.9
    -10 -9 3 -1.2
    -10 9 3 7.4
    -10 9 3 -3
    -10 9 3 7.9
    -9 -9 3 143.99
    -9 -9 3 133.39
    -9 -9 3 139.99
    -9 -9 3 137.19
    -9 9 3 134.99
    -9 9 3 136.89
    -9 9 3 146.89
    -8 -9 3 89.59
    -8 -9 3 103.89
    -8 -9 3 97.29
    -8 -9 3 113.19
    -8 -9 3 93.19
    -8 9 3 83.49
    -8 9 3 85.29
    -8 9 3 96.39
    -8 9 3 93.29
    8 9 -3 111.89
    -7 -9 3 46.6
    -7 -9 3 45.7
    -7 -9 3 47.3
    -7 -9 3 55.99
    -7 -9 3 47.9
    -7 9 3 49.6
    7 9 -3 63.49
    -7 9 3 58.19
    7 9 -3 59.69
    -7 9 3 63.89
    -7 9 3 51.69
    -6 -9 3 -1
    -6 -9 3 5.2
    6 -9 -3 0.5
    -6 -9 3 6.1
    -6 -9 3 3.4
    -6 -9 3 -0.8
    6 9 -3 5
    -6 9 3 0.8
    -6 9 3 6
    -6 9 3 -0.2
    -6 9 3 0.9
    -6 9 3 3
    6 9 -3 7.1
    5 -9 -3 240.48
    -5 -9 3 226.68
    -5 -9 3 230.88
    -5 -9 3 229.18
    -5 -9 3 228.68
    -5 -9 3 222.98
    -5 -9 3 232.98
    -5 9 3 238.58
    -5 9 3 240.88
    -5 9 3 230.48
    -5 9 3 230.88
    5 9 -3 235.48
    -5 9 3 235.98
    5 9 -3 232.58
    5 9 -3 225.08
    4 -9 -3 529.85
    -4 -9 3 530.25
    -4 -9 3 531.65
    -4 -9 3 522.15
    -4 -9 3 503.25
    -4 -9 3 529.95
    4 -9 -3 513.95
    -4 -9 3 553.94
    4 9 -3 490.55
    4 9 -3 533.95
    -4 9 3 539.45
    -4 9 3 500.15
    -4 9 3 520.45
    4 9 -3 531.35
    -4 9 3 507.85
    -4 9 3 533.95
    -3 -9 3 117.39
    3 -9 -3 123.49
    -3 -9 3 114.69
    3 -9 -3 123.89
    -3 -9 3 126.99
    3 -9 -3 126.99
    -3 -9 3 122.19
    -3 -9 3 112.29
    -3 -9 3 121.29
    -3 9 3 123.59
    3 9 -3 112.69
    -3 9 3 111.79
    -3 9 3 114.49
    3 9 -3 143.99
    -3 9 3 125.59
    3 9 -3 125.89
    3 9 -3 114.69
    -3 9 3 129.99
    3 9 -3 124.59
    -3 9 3 122.89
    -2 -9 3 125.79
    2 -9 -3 126.99
    -2 -9 3 112.79
    -2 -9 3 117.59
    2 -9 -3 121.99
    -2 -9 3 125.89
    -2 -9 3 126.49
    2 -9 -3 126.59
    -2 -9 3 116.09
    -2 9 3 118.19
    -2 9 3 117.79
    2 9 -3 125.79
    -2 9 3 123.99
    2 9 -3 133.89
    -2 9 3 114.29
    -2 9 3 127.29
    2 9 -3 144.49
    2 9 -3 112.49
    2 9 -3 104.09
    -2 9 3 134.29
    -2 9 3 121.09
    2 9 -3 124.99
    -1 -9 3 77.89
    -1 -9 3 78.09
    -1 -9 3 77.69
    -1 -9 3 72.29
    1 -9 -3 80.19
    1 -9 -3 85.39
    1 -9 -3 85.09
    -1 -9 3 77.19
    1 -9 -3 66.29
    -1 -9 3 78.79
    1 -9 -3 69.79
    1 9 -3 74.89
    -1 9 3 76.99
    1 9 -3 74.89
    -1 9 3 72.99
    1 9 -3 83.19
    -1 9 3 76.99
    -1 9 3 82.89
    -1 9 3 69.79
    1 9 -3 77.09
    1 9 -3 88.59
    -1 9 3 82.09
    0 -9 -3 511.35
    0 -9 -3 501.35
    0 -9 3 512.55
    0 -9 -3 486.15
    0 -9 3 527.75
    0 -9 -3 530.95
    0 -9 -3 491.65
    0 -9 3 511.75
    0 -9 3 510.45
    0 -9 -3 492.55
    0 -9 3 473.55
    0 9 3 516.05
    0 9 -3 536.55
    0 9 -3 534.75
    0 9 3 477.35
    0 9 3 502.95
    0 9 -3 479.15
    0 9 -3 529.15
    0 9 3 507.45
    0 9 3 514.35
    0 9 -3 495.15
    0 9 3 493.15
    0 9 -3 496.35
    1 -9 3 177.78
    1 -9 3 170.18
    -1 -9 -3 172.78
    -1 -9 -3 180.18
    -1 -9 -3 173.48
    -1 -9 -3 181.58
    1 -9 3 189.38
    -1 -9 -3 162.58
    -1 -9 -3 169.78
    1 -9 3 167.98
    1 9 3 173.08
    -1 9 -3 185.98
    -1 9 -3 180.28
    1 9 3 193.98
    -1 9 -3 179.98
    1 9 3 163.18
    1 9 3 170.78
    1 9 3 184.18
    -1 9 -3 200.28
    -1 9 -3 181.68
    1 9 3 166.68
    -1 9 -3 203.58
    2 -9 3 75.89
    2 -9 3 72.09
    -2 -9 -3 66.49
    -2 -9 -3 73.09
    -2 -9 -3 75.99
    -2 -9 -3 76.59
    2 -9 3 69.39
    2 -9 3 79.39
    2 -9 3 71.69
    -2 -9 -3 82.29
    -2 -9 -3 74.69
    2 9 3 91.39
    2 9 3 91.59
    -2 9 -3 80.69
    2 9 3 79.09
    -2 9 -3 77.29
    -2 9 -3 78.49
    2 9 3 71.89
    2 9 3 66.89
    -2 9 -3 73.39
    -2 9 -3 84.89
    -2 9 -3 77.09
    3 -9 3 71.29
    -3 -9 -3 52.29
    3 -9 3 62.89
    -3 -9 -3 66.29
    -3 -9 -3 59.79
    -3 -9 -3 49.1
    -3 -9 -3 58.89
    3 -9 3 51.69
    3 -9 3 62.89
    3 9 3 65.49
    -3 9 -3 64.59
    -3 9 -3 62.99
    3 9 3 51.79
    -3 9 -3 52.39
    3 9 3 65.19
    3 9 3 51.79
    -3 9 -3 54.49
    -3 9 -3 68.49
    -4 -9 -3 52.49
    -4 -9 -3 54.99
    -4 -9 -3 56.09
    -4 -9 -3 63.39
    4 -9 3 55.49
    -4 -9 -3 51.29
    -4 9 -3 56.29
    -4 9 -3 48.9
    4 9 3 59.29
    4 9 3 53.99
    4 9 3 46.9
    -4 9 -3 45.5
    -5 -9 -3 720.43
    -5 -9 -3 709.73
    -5 -9 -3 706.93
    -5 -9 -3 717.33
    5 -9 3 694.33
    -5 -9 -3 711.33
    5 9 3 706.93
    5 9 3 696.53
    -5 9 -3 710.83
    -5 9 -3 715.13
    5 9 3 693.73
    5 9 3 673.33
    -5 9 -3 683.43
    -6 -9 -3 1
    6 -9 3 0.8
    -6 -9 -3 0.4
    -6 -9 -3 1.5
    -6 -9 -3 2.4
    -6 -9 -3 0.7
    -6 9 -3 1.8
    -6 9 -3 9.8
    6 9 3 1.9
    -6 9 -3 1.4
    6 9 3 3.7
    -7 -9 -3 -0.4
    -7 -9 -3 -0.1
    -7 -9 -3 3.3
    -7 -9 -3 -0.9
    -7 -9 -3 -0.9
    -7 9 -3 4.4
    7 9 3 3.5
    -7 9 -3 2.5
    -7 9 -3 2.6
    -8 -9 -3 66.29
    -8 -9 -3 76.59
    -8 -9 -3 83.99
    -8 9 -3 66.69
    -8 9 -3 72.29
    -9 -9 -3 88.69
    -9 -9 -3 89.49
    -9 -9 -3 104.39
    -9 9 -3 108.19
    -9 9 -3 102.49
    -10 -9 -3 83.89
    -10 -9 -3 93.59
    -10 -9 -3 82.89
    -10 9 -3 88.79
    -10 9 -3 78.19
    -11 -9 -3 16
    -11 -9 -3 22.9
    -11 -9 -3 19.6
    -11 9 -3 7
    -11 9 -3 26
    -11 -10 3 70.29
    -11 -10 3 69.99
    -11 -10 3 85.79
    -11 10 3 78.59
    -11 10 3 69.29
    -10 -10 3 13.1
    -10 -10 3 11
    -10 -10 3 -3.7
    -10 -10 3 19.7
    -10 10 3 3.4
    -10 10 3 14.4
    -10 10 3 18.6
    -9 -10 3 6.1
    -9 -10 3 9.3
    -9 -10 3 3
    -9 -10 3 4.2
    -9 10 3 -1.1
    -9 10 3 2.7
    -9 10 3 -13.1
    -8 -10 3 3.3
    -8 -10 3 11.1
    -8 -10 3 2.7
    -8 -10 3 2.6
    -8 -10 3 2
    -8 10 3 9.1
    -8 10 3 7.4
    -8 10 3 16.4
    -7 -10 3 13.5
    -7 -10 3 3.1
    -7 -10 3 8.2
    -7 -10 3 19.9
    -7 -10 3 4.9
    7 10 -3 11.2
    -7 10 3 9.6
    -7 10 3 7.9
    -7 10 3 5.5
    7 10 -3 8.5
    -7 10 3 10.4
    -6 -10 3 100.09
    -6 -10 3 107.69
    6 -10 -3 103.09
    -6 -10 3 117.79
    -6 -10 3 101.09
    -6 -10 3 119.59
    -6 10 3 107.29
    6 10 -3 109.69
    -6 10 3 106.89
    -6 10 3 102.89
    -6 10 3 106.39
    6 10 -3 106.59
    -6 10 3 99.79
    -5 -10 3 59.39
    5 -10 -3 56.69
    -5 -10 3 57.29
    -5 -10 3 48
    -5 -10 3 53.09
    -5 -10 3 62.89
    -5 -10 3 45.4
    -5 10 3 50.89
    -5 10 3 42
    5 10 -3 47.6
    -5 10 3 53.79
    -5 10 3 56.19
    5 10 -3 46.2
    -5 10 3 48.8
    -4 -10 3 42.8
    -4 -10 3 30.4
    -4 -10 3 32
    -4 -10 3 35.3
    -4 -10 3 38.9
    -4 -10 3 35.3
    4 -10 -3 43.5
    4 10 -3 48.2
    -4 10 3 31.8
    -4 10 3 40.2
    4 10 -3 36.5
    -4 10 3 40
    -4 10 3 38.2
    -4 10 3 41.7
    -3 -10 3 228.08
    -3 -10 3 245.38
    3 -10 -3 229.38
    3 -10 -3 274.17
    -3 -10 3 248.78
    -3 -10 3 270.47
    -3 -10 3 219.28
    -3 10 3 253.77
    -3 10 3 250.57
    3 10 -3 253.97
    -3 10 3 237.18
    3 10 -3 243.28
    -3 10 3 248.68
    3 10 -3 262.37
    -3 10 3 242.48
    3 10 -3 234.98
    2 -10 -3 103.09
    -2 -10 3 94.59
    -2 -10 3 102.29
    -2 -10 3 104.59
    2 -10 -3 84.49
    2 -10 -3 110.69
    -2 -10 3 97.89
    -2 -10 3 100.69
    2 10 -3 110.69
    -2 10 3 99.39
    -2 10 3 103.09
    -2 10 3 89.69
    2 10 -3 110.99
    2 10 -3 104.49
    -2 10 3 100.89
    -2 10 3 108.39
    2 10 -3 104.59
    2 10 -3 109.19
    2 10 -3 99.99
    -2 10 3 92.79
    -2 10 3 98.39
    1 -10 -3 165.98
    1 -10 -3 161.38
    1 -10 -3 154.28
    -1 -10 3 160.88
    -1 -10 3 155.28
    1 -10 -3 160.08
    -1 -10 3 163.98
    1 -10 -3 154.88
    -1 -10 3 160.88
    -1 -10 3 153.58
    -1 -10 3 151.98
    1 10 -3 151.38
    -1 10 3 157.48
    -1 10 3 139.99
    -1 10 3 165.58
    1 10 -3 156.68
    1 10 -3 169.88
    1 10 -3 161.58
    -1 10 3 156.88
    -1 10 3 171.08
    -1 10 3 148.19
    1 10 -3 160.68
    1 10 -3 173.58
    1 10 -3 172.18
    0 -10 -3 2.6
    0 -10 -3 6
    0 -10 -3 -0.6
    0 -10 3 1.5
    0 -10 -3 2.2
    0 -10 3 -2.7
    0 -10 -3 2.8
    0 -10 3 -0.2
    0 -10 3 13.6
    0 -10 3 0.6
    0 -10 -3 -1.5
    0 10 3 2.4
    0 10 -3 2
    0 10 -3 0.8
    0 10 -3 5.1
    0 10 -3 0.6
    0 10 -3 5.6
    0 10 -3 -1.2
    0 10 3 -1.2
    0 10 3 -2.6
    0 10 3 -0.2
    0 10 3 -2.2
    0 10 3 1.4
    -1 -10 -3 346.87
    -1 -10 -3 336.27
    1 -10 3 341.37
    -1 -10 -3 348.87
    -1 -10 -3 345.57
    1 -10 3 335.47
    1 -10 3 350.96
    -1 -10 -3 316.37
    1 -10 3 368.46
    -1 -10 -3 352.56
    1 10 3 322.77
    -1 10 -3 344.87
    1 10 3 354.76
    -1 10 -3 367.36
    -1 10 -3 355.96
    1 10 3 345.47
    -1 10 -3 355.96
    1 10 3 359.06
    1 10 3 351.06
    -1 10 -3 370.66
    -1 10 -3 331.07
    -2 -10 -3 9.8
    2 -10 3 11.2
    -2 -10 -3 5.4
    2 -10 3 6.8
    -2 -10 -3 8.3
    -2 -10 -3 10.7
    2 -10 3 8.1
    -2 -10 -3 3.7
    2 -10 3 11.7
    -2 -10 -3 10.1
    2 10 3 5.6
    2 10 3 12.9
    -2 10 -3 9.9
    2 10 3 10.2
    -2 10 -3 8.4
    -2 10 -3 12.4
    2 10 3 12
    2 10 3 8.2
    -2 10 -3 9.6
    3 -10 3 28.2
    3 -10 3 27.2
    3 -10 3 29.9
    -3 -10 -3 23.9
    -3 -10 -3 26.4
    -3 -10 -3 30.5
    3 -10 3 26.7
    -3 -10 -3 27.6
    -3 -10 -3 25
    -3 10 -3 26.8
    3 10 3 26.2
    -3 10 -3 18.9
    -3 10 -3 24.6
    3 10 3 22.7
    3 10 3 33.3
    -3 10 -3 27.3
    -4 -10 -3 109.49
    4 -10 3 118.29
    4 -10 3 121.99
    4 -10 3 112.19
    -4 -10 -3 129.09
    -4 -10 -3 115.29
    -4 -10 -3 122.79
    -4 -10 -3 108.99
    -4 10 -3 103.19
    4 10 3 113.59
    -4 10 -3 113.49
    -4 10 -3 118.19
    4 10 3 113.29
    4 10 3 118.39
    4 10 3 126.79
    -5 -10 -3 7
    -5 -10 -3 -2.1
    -5 -10 -3 11.9
    -5 -10 -3 12
    5 -10 3 7.6
    -5 -10 -3 7.6
    5 10 3 10.5
    -5 10 -3 2
    -5 10 -3 8
    5 10 3 11.1
    5 10 3 13.7
    -5 10 -3 10.3
    5 10 3 9.2
    -6 -10 -3 97.19
    -6 -10 -3 103.89
    -6 -10 -3 96.39
    6 -10 3 105.69
    -6 -10 -3 94.99
    -6 -10 -3 99.79
    -6 10 -3 88.19
    6 10 3 95.19
    -6 10 -3 97.09
    -6 10 -3 92.49
    6 10 3 89.29
    -7 -10 -3 106.29
    -7 -10 -3 100.99
    -7 -10 -3 82.09
    -7 -10 -3 90.39
    -7 -10 -3 89.19
    7 10 3 81.79
    -7 10 -3 95.89
    -7 10 -3 122.79
    -7 10 -3 97.69
    -8 -10 -3 38
    -8 -10 -3 28.6
    -8 -10 -3 35.6
    -8 10 -3 16.3
    -8 10 -3 8.7
    -9 -10 -3 10.5
    -9 -10 -3 4.7
    -9 -10 -3 6.2
    -9 10 -3 1.6
    -9 10 -3 -0.1
    -10 -10 -3 42.2
    -10 -10 -3 37.6
    -10 -10 -3 30.9
    -10 10 -3 35.4
    -10 10 -3 28.2
    -11 -11 3 56.09
    -11 -11 3 61.49
    -11 11 3 66.29
    -11 11 3 66.49
    -10 -11 3 151.08
    -10 -11 3 141.79
    -10 -11 3 160.48
    -10 -11 3 170.68
    -10 11 3 163.58
    -10 11 3 151.38
    -9 -11 3 13.4
    -9 -11 3 18.6
    -9 -11 3 18
    -9 -11 3 27.2
    -9 11 3 11.8
    -9 11 3 22.2
    -9 11 3 24.4
    -8 -11 3 -2.4
    -8 -11 3 1.3
    -8 -11 3 -5.8
    -8 -11 3 -2.2
    -8 11 3 0.4
    -8 11 3 0.8
    -8 11 3 -5.5
    -7 -11 3 -3.6
    -7 -11 3 -2.9
    7 -11 -3 -0.8
    -7 -11 3 -1.6
    -7 -11 3 -1.8
    -7 -11 3 -2.3
    -7 11 3 0.9
    -7 11 3 2.6
    7 11 -3 1.6
    -7 11 3 0.4
    7 11 -3 -1.1
    -6 -11 3 11.5
    -6 -11 3 20.3
    6 -11 -3 8.9
    -6 -11 3 16.4
    -6 -11 3 12.1
    -6 -11 3 14.7
    6 11 -3 23.4
    -6 11 3 12.8
    -6 11 3 17.7
    -6 11 3 14.3
    6 11 -3 12.5
    -6 11 3 8.8
    5 -11 -3 310.37
    -5 -11 3 327.07
    -5 -11 3 294.27
    -5 -11 3 300.97
    -5 -11 3 311.57
    -5 -11 3 310.87
    -5 11 3 323.87
    5 11 -3 318.47
    5 11 -3 324.47
    -5 11 3 313.27
    -5 11 3 298.47
    -5 11 3 315.27
    -5 11 3 318.77
    -4 -11 3 52.49
    -4 -11 3 49.5
    -4 -11 3 53.49
    4 -11 -3 53.59
    -4 -11 3 45.9
    4 -11 -3 47
    -4 -11 3 52.09
    -4 11 3 51.29
    4 11 -3 34.6
    4 11 -3 46
    -4 11 3 50.09
    -4 11 3 39.6
    -4 11 3 49.8
    -4 11 3 58.09
    -3 -11 3 14.6
    -3 -11 3 12
    -3 -11 3 10.8
    -3 -11 3 15.1
    -3 -11 3 12.7
    3 -11 -3 18
    3 -11 -3 18.8
    3 11 -3 13.2
    -3 11 3 20.4
    3 11 -3 8.9
    -3 11 3 17.6
    3 11 -3 14.5
    -3 11 3 16.3
    -3 11 3 14
    -3 11 3 11.3
    -3 11 3 13.6
    2 -11 -3 11.3
    -2 -11 3 13.2
    2 -11 -3 14.5
    -2 -11 3 12.1
    -2 -11 3 18.5
    -2 -11 3 21.9
    -2 -11 3 12.5
    -2 11 3 11.9
    -2 11 3 17.4
    2 11 -3 20.6
    2 11 -3 13.9
    2 11 -3 26.7
    2 11 -3 21.1
    -2 11 3 16.2
    -2 11 3 16.7
    -2 11 3 20.7
    -2 11 3 11.5
    -1 -11 3 129.99
    -1 -11 3 137.39
    -1 -11 3 115.29
    1 -11 -3 134.49
    1 -11 -3 136.89
    1 -11 -3 131.09
    1 -11 -3 124.09
    -1 -11 3 114.49
    -1 -11 3 123.99
    1 11 -3 125.39
    1 11 -3 136.39
    -1 11 3 140.09
    1 11 -3 124.69
    -1 11 3 120.39
    -1 11 3 120.09
    1 11 -3 131.89
    1 11 -3 109.29
    -1 11 3 128.19
    -1 11 3 137.99
    0 -11 3 637.64
    0 -11 -3 642.64
    0 -11 -3 660.23
    0 -11 -3 648.94
    0 -11 3 642.44
    0 -11 -3 637.64
    0 -11 -3 624.34
    0 -11 3 628.24
    0 -11 3 620.24
    0 11 3 664.83
    0 11 -3 615.14
    0 11 3 643.94
    0 11 -3 669.33
    0 11 3 627.54
    0 11 -3 673.63
    0 11 3 689.93
    0 11 -3 657.23
    0 11 3 674.73
    -1 -11 -3 82.09
    1 -11 3 76.19
    -1 -11 -3 68.89
    -1 -11 -3 72.69
    -1 -11 -3 59.09
    1 -11 3 78.29
    -1 -11 -3 58.59
    1 -11 3 67.99
    -1 11 -3 75.59
    -1 11 -3 60.99
    -1 11 -3 65.69
    1 11 3 62.19
    1 11 3 69.79
    -1 11 -3 65.29
    1 11 3 64.99
    1 11 3 69.99
    2 -11 3 4.4
    2 -11 3 5.7
    -2 -11 -3 5.4
    2 -11 3 7.4
    -2 -11 -3 0.6
    -2 -11 -3 4.2
    -2 -11 -3 1.4
    2 11 3 6.3
    2 11 3 3.8
    -2 11 -3 14
    -2 11 -3 3.1
    -2 11 -3 9.4
    2 11 3 10.7
    -2 11 -3 5.4
    -3 -11 -3 24.1
    3 -11 3 31.7
    -3 -11 -3 26.1
    3 -11 3 30.8
    -3 -11 -3 23.1
    3 -11 3 26.8
    3 -11 3 25
    -3 -11 -3 21.3
    -3 -11 -3 17.9
    3 11 3 21
    -3 11 -3 26
    -3 11 -3 24
    3 11 3 23.9
    3 11 3 20.8
    -3 11 -3 27.7
    -4 -11 -3 393.46
    4 -11 3 411.46
    -4 -11 -3 384.06
    4 -11 3 392.36
    -4 -11 -3 389.96
    4 -11 3 389.16
    -4 -11 -3 384.56
    -4 11 -3 402.36
    4 11 3 395.66
    -4 11 -3 419.46
    4 11 3 396.06
    4 11 3 383.76
    -4 11 -3 397.56
    5 -11 3 199.28
    -5 -11 -3 213.08
    -5 -11 -3 204.38
    -5 -11 -3 225.98
    -5 -11 -3 191.08
    -5 11 -3 198.78
    -5 11 -3 212.58
    5 11 3 196.48
    5 11 3 224.78
    -5 11 -3 211.38
    -6 -11 -3 13.8
    6 -11 3 17.3
    -6 -11 -3 17.6
    -6 -11 -3 20
    -6 -11 -3 28
    -6 11 -3 24.8
    -6 11 -3 12.7
    6 11 3 15.9
    -6 11 -3 12.9
    6 11 3 22.4
    -7 -11 -3 -4.6
    -7 -11 -3 5.4
    -7 -11 -3 -2.6
    -7 -11 -3 -2.8
    -7 11 -3 -3.8
    -7 11 -3 -4.6
    -7 11 -3 -2.1
    -8 -11 -3 40.9
    -8 -11 -3 39.8
    -8 -11 -3 37.3
    -8 11 -3 32.9
    -8 11 -3 40.6
    -9 -11 -3 64.29
    -9 -11 -3 49.4
    -9 -11 -3 53.89
    -9 11 -3 63.99
    -9 11 -3 49.3
    -10 -11 -3 34.9
    -10 -11 -3 20
    -10 -11 -3 6.9
    -10 11 -3 25.4
    -10 11 -3 11.1
    -11 -12 3 97.99
    -11 -12 3 105.49
    -11 12 3 107.59
    -11 12 3 97.99
    -10 -12 3 72.39
    -10 -12 3 72.69
    -10 -12 3 88.79
    -10 -12 3 76.89
    -10 12 3 81.49
    -10 12 3 80.09
    -9 -12 3 6.9
    -9 -12 3 5.6
    -9 -12 3 1.7
    -9 -12 3 4.7
    -9 12 3 -10.7
    -9 12 3 5.2
    -9 12 3 6.3
    -8 -12 3 10.8
    -8 -12 3 15.4
    -8 -12 3 24.1
    -8 -12 3 14.9
    -8 12 3 7
    -8 12 3 9.8
    -8 12 3 19.3
    -7 -12 3 19
    -7 -12 3 27.6
    -7 -12 3 25
    7 -12 -3 22.2
    -7 -12 3 17.6
    -7 -12 3 31
    -7 12 3 24.4
    -7 12 3 29.3
    6 -12 -3 142.89
    -6 -12 3 154.48
    -6 -12 3 150.28
    -6 -12 3 135.09
    -6 -12 3 154.08
    -6 -12 3 160.28
    -6 12 3 158.68
    -6 12 3 141.19
    6 12 -3 149.59
    6 12 -3 149.69
    -6 12 3 159.38
    -5 -12 3 141.79
    -5 -12 3 138.49
    -5 -12 3 120.59
    -5 -12 3 146.69
    5 -12 -3 137.59
    -5 12 3 137.89
    -5 12 3 136.19
    5 12 -3 150.18
    -5 12 3 153.38
    5 12 -3 145.19
    -4 -12 3 7.6
    -4 -12 3 0.6
    -4 -12 3 7.4
    -4 -12 3 0.7
    4 -12 -3 9
    4 -12 -3 9.1
    -4 -12 3 8.7
    -4 12 3 8.7
    4 12 -3 8
    -4 12 3 9.4
    -4 12 3 7.7
    4 12 -3 4.4
    3 -12 -3 111.09
    -3 -12 3 121.19
    -3 -12 3 107.39
    -3 -12 3 108.09
    -3 -12 3 112.59
    -3 -12 3 94.29
    3 -12 -3 116.59
    -3 12 3 107.99
    3 12 -3 110.79
    -3 12 3 110.59
    -3 12 3 100.79
    3 12 -3 107.69
    3 12 -3 106.19
    -3 12 3 114.69
    -2 -12 3 148.29
    2 -12 -3 146.89
    -2 -12 3 162.68
    -2 -12 3 156.38
    -2 -12 3 145.49
    -2 -12 3 164.38
    2 -12 -3 146.69
    2 12 -3 149.79
    -2 12 3 152.08
    -2 12 3 147.29
    2 12 -3 161.88
    -2 12 3 160.78
    -2 12 3 141.99
    2 12 -3 161.98
    1 -12 -3 -0.3
    1 -12 -3 3.2
    -1 -12 3 4.3
    -1 -12 3 -4.1
    1 -12 -3 1.4
    -1 -12 3 4.9
    -1 -12 3 0.1
    -1 -12 3 -1.3
    1 -12 -3 3.8
    1 12 -3 -1.8
    -1 12 3 1.9
    -1 12 3 4.4
    1 12 -3 3.9
    1 12 -3 0.5
    1 12 -3 6.3
    1 12 -3 9.3
    -1 12 3 -4.5
    0 -12 -3 13.2
    0 -12 -3 11.8
    0 -12 3 16.1
    0 -12 -3 16.8
    0 -12 3 12.6
    0 -12 -3 8.2
    0 -12 3 10.9
    0 -12 3 10.5
    0 12 3 8
    0 12 3 12.5
    0 12 3 11.8
    0 12 -3 9
    0 12 -3 13.2
    0 12 -3 13.4
    0 12 -3 15.5
    1 -12 3 45.5
    -1 -12 -3 50.79
    -1 -12 -3 54.09
    -1 -12 -3 57.19
    -1 -12 -3 60.99
    -1 -12 -3 54.59
    1 -12 3 48.3
    -1 12 -3 54.79
    -1 12 -3 53.39
    1 12 3 53.89
    1 12 3 49.7
    -1 12 -3 49.8
    -1 12 -3 59.19
    1 12 3 49.2
    -2 -12 -3 159.68
    2 -12 3 162.18
    -2 -12 -3 157.08
    2 -12 3 148.79
    -2 -12 -3 147.39
    2 -12 3 170.28
    -2 -12 -3 156.88
    -2 12 -3 160.08
    2 12 3 159.08
    2 12 3 170.68
    -2 12 -3 168.98
    -2 12 -3 164.88
    2 12 3 160.58
    3 -12 3 141.39
    -3 -12 -3 131.09
    -3 -12 -3 145.79
    -3 -12 -3 148.09
    -3 -12 -3 130.19
    3 -12 3 141.49
    3 -12 3 138.09
    3 -12 3 151.78
    3 12 3 143.19
    -3 12 -3 142.39
    3 12 3 151.38
    -3 12 -3 138.09
    3 12 3 143.79
    -3 12 -3 127.99
    -4 -12 -3 29
    4 -12 3 23
    -4 -12 -3 32
    4 -12 3 23.5
    -4 -12 -3 20.9
    -4 -12 -3 25.7
    -4 -12 -3 25.9
    -4 12 -3 23.1
    4 12 3 21.2
    4 12 3 27.8
    -4 12 -3 26.6
    -4 12 -3 24.2
    4 12 3 22
    -5 -12 -3 20.7
    -5 -12 -3 20.7
    -5 -12 -3 13.7
    -5 -12 -3 22.9
    -5 12 -3 15.9
    5 12 3 22
    -5 12 -3 13.7
    -5 12 -3 20.8
    5 12 3 16.8
    -6 -12 -3 117.89
    -6 -12 -3 122.59
    -6 -12 -3 128.29
    -6 -12 -3 137.19
    6 12 3 124.69
    -6 12 -3 129.89
    -6 12 -3 111.29
    -6 12 -3 128.19
    6 12 3 120.49
    -7 -12 -3 49.7
    -7 -12 -3 41
    -7 -12 -3 42.1
    -7 12 -3 41.7
    -7 12 -3 45.9
    -7 12 -3 37.9
    -8 -12 -3 131.69
    -8 -12 -3 107.89
    -8 -12 -3 110.89
    -8 12 -3 105.09
    -8 12 -3 123.19
    -9 -12 -3 3.4
    -9 -12 -3 8.3
    -9 -12 -3 8.6
    -9 12 -3 4.7
    -9 12 -3 14.8
    -10 -12 -3 119.59
    -10 -12 -3 116.99
    -10 -12 -3 113.09
    -10 12 -3 88.49
    -10 12 -3 106.89
    -10 -13 3 132.09
    -10 -13 3 117.99
    -10 13 3 124.29
    -10 13 3 113.89
    -9 -13 3 -1.5
    -9 -13 3 -5.1
    -9 -13 3 2.4
    -9 -13 3 -3.7
    -9 13 3 -0.3
    -9 13 3 1
    -9 13 3 4.5
    -8 -13 3 20.9
    -8 -13 3 28.2
    -8 -13 3 28.1
    -8 -13 3 29.2
    -8 13 3 16.6
    -8 13 3 19.3
    -8 13 3 31.2
    -7 -13 3 5.2
    -7 -13 3 3
    -7 -13 3 -3
    7 -13 -3 2.4
    -7 -13 3 1.8
    -7 13 3 3.7
    -7 13 3 3.8
    -6 -13 3 187.48
    -6 -13 3 177.58
    -6 -13 3 184.88
    -6 -13 3 175.98
    -6 -13 3 188.28
    6 -13 -3 162.58
    -6 13 3 195.08
    -6 13 3 181.78
    -6 13 3 173.88
    6 13 -3 187.28
    6 13 -3 185.68
    -5 -13 3 187.98
    -5 -13 3 187.28
    5 -13 -3 168.38
    -5 -13 3 175.58
    -5 -13 3 171.08
    5 13 -3 188.98
    -5 13 3 179.38
    5 13 -3 183.58
    -5 13 3 178.88
    -5 13 3 192.58
    -4 -13 3 8.9
    -4 -13 3 17.3
    4 -13 -3 13.8
    -4 -13 3 17
    -4 -13 3 12.9
    -4 -13 3 11.5
    -4 13 3 17.8
    -4 13 3 14.7
    4 13 -3 12
    4 13 -3 12.6
    -4 13 3 10.7
    -4 13 3 13.8
    -3 -13 3 8.5
    -3 -13 3 8.7
    -3 -13 3 21.2
    3 -13 -3 18.1
    -3 -13 3 14.9
    3 -13 -3 16.2
    -3 -13 3 6.1
    -3 13 3 11.7
    3 13 -3 13
    3 13 -3 12.5
    3 13 -3 16.1
    -3 13 3 11.2
    -3 13 3 14.7
    -3 13 3 15.6
    -2 -13 3 168.58
    -2 -13 3 182.68
    -2 -13 3 186.08
    -2 -13 3 174.48
    -2 -13 3 170.88
    2 -13 -3 193.18
    2 -13 -3 177.48
    -2 13 3 194.68
    -2 13 3 165.88
    -2 13 3 187.58
    2 13 -3 200.28
    2 13 -3 182.68
    -2 13 3 173.88
    2 13 -3 189.58
    1 -13 -3 369.46
    1 -13 -3 365.76
    1 -13 -3 357.46
    -1 -13 3 363.36
    1 -13 -3 385.56
    -1 -13 3 373.96
    -1 -13 3 396.16
    -1 -13 3 386.66
    1 13 -3 374.86
    1 13 -3 364.46
    -1 13 3 359.16
    1 13 -3 392.86
    -1 13 3 379.06
    -1 13 3 370.56
    1 13 -3 374.66
    0 -13 -3 283.17
    0 -13 3 264.07
    0 -13 -3 279.97
    0 -13 -3 289.07
    0 -13 -3 273.87
    0 -13 3 268.47
    0 -13 3 273.77
    0 13 3 278.87
    0 13 -3 270.07
    0 13 3 263.67
    0 13 3 260.27
    0 13 -3 272.57
    0 13 -3 262.47
    1 -13 3 -2.7
    -1 -13 -3 0.9
    -1 -13 -3 -3.6
    1 -13 3 4.2
    -1 -13 -3 0.3
    -1 -13 -3 7.2
    1 13 3 4
    -1 13 -3 1.7
    -1 13 -3 4
    -1 13 -3 2.4
    1 13 3 2.9
    1 13 3 0.1
    -2 -13 -3 49.8
    2 -13 3 45.6
    2 -13 3 37.4
    -2 -13 -3 47.6
    -2 -13 -3 44.9
    2 -13 3 46.3
    -2 -13 -3 46.6
    -2 13 -3 52.59
    -2 13 -3 47.9
    2 13 3 51.19
    2 13 3 51.69
    -2 13 -3 49.99
    -3 -13 -3 26.6
    3 -13 3 28.4
    3 -13 3 22.1
    -3 -13 -3 24.3
    3 -13 3 27.7
    -3 -13 -3 24.3
    3 -13 3 29.3
    -3 -13 -3 21.5
    3 13 3 29.3
    -3 13 -3 9.7
    -3 13 -3 31.9
    -3 13 -3 31.1
    3 13 3 26
    -3 13 -3 32.4
    3 13 3 25.7
    -4 -13 -3 109.49
    4 -13 3 96.89
    4 -13 3 98.69
    -4 -13 -3 79.89
    -4 -13 -3 102.79
    -4 -13 -3 100.89
    -4 -13 -3 105.29
    -4 13 -3 91.89
    -4 13 -3 86.19
    4 13 3 119.29
    4 13 3 106.19
    4 13 3 97.49
    -4 13 -3 102.89
    -5 -13 -3 73.89
    5 -13 3 74.59
    -5 -13 -3 67.09
    -5 -13 -3 69.49
    -5 -13 -3 70.49
    -5 -13 -3 69.49
    -5 13 -3 63.99
    -5 13 -3 62.39
    5 13 3 65.69
    -5 13 -3 65.49
    5 13 3 71.39
    -6 -13 -3 -0.9
    -6 -13 -3 -2.6
    -6 -13 -3 0.9
    -6 -13 -3 2.9
    -6 -13 -3 2.5
    -6 13 -3 3.8
    -6 13 -3 2.7
    -6 13 -3 1
    6 13 3 -0.9
    -7 -13 -3 10.7
    -7 -13 -3 9.4
    -7 -13 -3 16.3
    -7 13 -3 15.5
    -7 13 -3 5.8
    -7 13 -3 19.4
    -8 -13 -3 110.89
    -8 -13 -3 138.79
    -8 -13 -3 120.99
    -8 13 -3 117.59
    -8 13 -3 108.69
    -9 -13 -3 153.88
    -9 -13 -3 135.59
    -9 -13 -3 154.18
    -9 13 -3 133.89
    -9 13 -3 156.08
    -10 -13 -3 7.8
    -10 -13 -3 4.4
    -10 -13 -3 -0.2
    -10 13 -3 1.4
    -10 13 -3 5.2
    -10 -14 3 2.9
    -10 -14 3 -5.1
    -10 14 3 3.4
    -10 14 3 2.7
    -9 -14 3 5.3
    -9 -14 3 -3.4
    -9 -14 3 -1.1
    -9 14 3 8
    -9 14 3 -4
    -9 14 3 -2.1
    -8 -14 3 8
    -8 -14 3 4.3
    -8 -14 3 12.6
    -8 -14 3 5.8
    -8 14 3 5.7
    -8 14 3 7.5
    -8 14 3 0.8
    -7 -14 3 20.8
    7 -14 -3 27.9
    -7 -14 3 12.6
    -7 -14 3 18.2
    -7 -14 3 22.3
    -7 14 3 26.8
    -7 14 3 28.1
    6 -14 -3 31.6
    -6 -14 3 18.8
    -6 -14 3 24
    -6 -14 3 19.8
    -6 -14 3 23.4
    -6 14 3 37.9
    -6 14 3 25
    -5 -14 3 -2.7
    -5 -14 3 0.7
    5 -14 -3 2.8
    -5 -14 3 -3
    -5 -14 3 -2.3
    -5 14 3 5.1
    -5 14 3 8.4
    -5 14 3 3.2
    5 14 -3 3.9
    5 14 -3 -0.9
    -4 -14 3 4.9
    -4 -14 3 6.9
    4 -14 -3 8.8
    4 -14 -3 1.3
    -4 -14 3 4.5
    -4 -14 3 5.6
    -4 -14 3 2.2
    -4 14 3 3
    -4 14 3 8.5
    -4 14 3 4.1
    4 14 -3 5.2
    -4 14 3 5.3
    4 14 -3 4.1
    4 14 -3 11.4
    3 -14 -3 2.6
    -3 -14 3 0.6
    3 -14 -3 1.6
    -3 -14 3 -0.3
    -3 -14 3 -3.1
    -3 -14 3 -3.7
    -3 -14 3 -0.1
    -3 14 3 0.7
    3 14 -3 0.1
    -3 14 3 12.8
    3 14 -3 6.5
    -3 14 3 2.7
    3 14 -3 -0.9
    -3 14 3 2
    2 -14 -3 5.7
    -2 -14 3 -0.3
    2 -14 -3 3.4
    -2 -14 3 2.6
    -2 -14 3 -1.9
    -2 -14 3 2
    2 -14 -3 0
    -2 -14 3 0.8
    -2 14 3 4
    -2 14 3 -1.6
    -2 14 3 4.4
    2 14 -3 -0.9
    2 14 -3 0.1
    -2 14 3 0.4
    2 14 -3 1.6
    1 -14 -3 75.19
    -1 -14 3 63.39
    -1 -14 3 71.99
    1 -14 -3 69.09
    -1 -14 3 60.99
    1 -14 -3 57.79
    -1 -14 3 67.89
    1 -14 -3 72.39
    1 14 -3 60.89
    -1 14 3 74.39
    1 14 -3 67.99
    -1 14 3 61.79
    1 14 -3 81.29
    1 14 -3 70.99
    -1 14 3 63.49
    0 -14 3 19.4
    0 -14 -3 16.6
    0 -14 -3 19.8
    0 -14 -3 12
    0 -14 -3 18.7
    0 -14 3 24.7
    0 -14 3 18.7
    0 14 -3 20.2
    0 14 -3 17.8
    0 14 3 14.3
    0 14 -3 23.1
    0 14 3 29.7
    0 14 3 12.2
    -1 -14 -3 158.68
    -1 -14 -3 158.48
    -1 -14 -3 159.88
    1 -14 3 168.18
    -1 -14 -3 165.08
    1 -14 3 182.08
    1 14 3 164.58
    -1 14 -3 188.58
    -1 14 -3 169.88
    -1 14 -3 186.58
    1 14 3 149.69
    1 14 3 186.58
    -2 -14 -3 4.1
    2 -14 3 6.4
    2 -14 3 6.2
    -2 -14 -3 7.4
    -2 -14 -3 -1.7
    2 -14 3 5.6
    -2 -14 -3 4.3
    2 -14 3 1.4
    2 14 3 4.3
    2 14 3 4
    -2 14 -3 3.2
    -2 14 -3 5
    2 14 3 3.9
    -2 14 -3 3
    -3 -14 -3 7.2
    -3 -14 -3 7.2
    -3 -14 -3 2
    3 -14 3 0.4
    3 -14 3 4
    3 -14 3 3.3
    3 -14 3 3.4
    -3 -14 -3 2
    -3 14 -3 0.7
    3 14 3 4.8
    -3 14 -3 3.5
    -3 14 -3 2.4
    -3 14 -3 -1.7
    3 14 3 2.4
    3 14 3 3.2
    -4 -14 -3 9.6
    4 -14 3 16.8
    -4 -14 -3 9.4
    -4 -14 -3 11.8
    4 -14 3 4.9
    -4 -14 -3 9.6
    -4 14 -3 6
    -4 14 -3 17.4
    4 14 3 16
    4 14 3 13
    4 14 3 13.3
    -4 14 -3 32.3
    5 -14 3 12.2
    -5 -14 -3 15.4
    -5 -14 -3 13.7
    -5 -14 -3 20.6
    -5 -14 -3 16.6
    -5 -14 -3 18
    5 14 3 10.7
    -5 14 -3 13.5
    -5 14 -3 9.9
    -5 14 -3 12.6
    5 14 3 15.1
    -6 -14 -3 10.1
    -6 -14 -3 16.9
    -6 -14 -3 13.7
    -6 -14 -3 14.3
    -6 14 -3 12.2
    6 14 3 4.7
    -6 14 -3 15.5
    -6 14 -3 9.2
    -7 -14 -3 119.29
    -7 -14 -3 131.69
    -7 -14 -3 88.49
    -7 -14 -3 130.99
    -7 14 -3 112.89
    -7 14 -3 134.69
    -7 14 -3 104.49
    -8 -14 -3 -2.5
    -8 -14 -3 5.4
    -8 -14 -3 -2.9
    -8 -14 -3 18.8
    -8 14 -3 -4.6
    -8 14 -3 7.6
    -9 -14 -3 -5.7
    -9 -14 -3 1.3
    -9 -14 -3 6.8
    -9 -14 -3 -0.6
    -9 14 -3 3.6
    -9 14 -3 -7.6
    -9 -15 3 62.29
    -9 -15 3 53.19
    -9 -15 3 60.29
    -9 15 3 72.09
    -9 15 3 75.79
    -9 15 3 74.49
    -8 -15 3 59.99
    -8 -15 3 70.29
    -8 -15 3 74.89
    -8 15 3 62.79
    -8 15 3 62.89
    -8 15 3 65.29
    -7 -15 3 77.89
    7 -15 -3 85.29
    -7 -15 3 89.49
    -7 -15 3 84.09
    -7 15 3 75.59
    -7 15 3 85.39
    6 -15 -3 38.5
    -6 -15 3 37.4
    -6 -15 3 30.8
    -6 -15 3 38.3
    -6 15 3 43.5
    -6 15 3 40.7
    -5 -15 3 126.19
    -5 -15 3 133.79
    5 -15 -3 123.89
    -5 -15 3 140.69
    -5 -15 3 120.69
    -5 15 3 134.89
    -5 15 3 143.19
    -5 15 3 144.19
    -4 -15 3 26.2
    -4 -15 3 21.1
    -4 -15 3 22.6
    -4 -15 3 27
    4 -15 -3 23.6
    -4 -15 3 23.1
    -4 15 3 27.7
    -4 15 3 32.1
    4 15 -3 33.2
    4 15 -3 27.1
    4 15 -3 27.9
    -4 15 3 22.7
    -4 15 3 21.6
    -3 -15 3 36.8
    -3 -15 3 35.1
    3 -15 -3 37.7
    -3 -15 3 46.7
    -3 -15 3 38.6
    -3 -15 3 40.3
    3 -15 -3 34.6
    -3 15 3 47.4
    3 15 -3 42.7
    -3 15 3 45.8
    3 15 -3 37.7
    3 15 -3 43.6
    -3 15 3 44.8
    -3 15 3 30.4
    -2 -15 3 -1.2
    2 -15 -3 0.1
    -2 -15 3 -3.1
    -2 -15 3 -0.2
    2 -15 -3 -0.7
    -2 -15 3 0.2
    -2 -15 3 -1.1
    2 -15 -3 2
    -2 15 3 0.4
    2 15 -3 4.5
    -2 15 3 1.6
    2 15 -3 4.9
    2 15 -3 3.5
    -2 15 3 -1.9
    -1 -15 3 64.09
    1 -15 -3 72.09
    1 -15 -3 63.09
    -1 -15 3 63.49
    1 -15 -3 65.29
    1 -15 -3 70.59
    -1 -15 3 56.89
    1 15 -3 57.99
    1 15 -3 59.79
    -1 15 3 61.39
    -1 15 3 62.49
    1 15 -3 55.89
    -1 15 3 61.19
    1 15 -3 63.19
    0 -15 3 299.97
    0 -15 -3 284.97
    0 -15 3 291.67
    0 -15 -3 287.27
    0 -15 -3 273.37
    0 -15 3 288.47
    0 15 3 287.47
    0 15 -3 282.17
    0 15 3 313.37
    0 15 -3 303.37
    0 15 3 298.77
    0 15 -3 313.07
    -1 -15 -3 12.2
    -1 -15 -3 17
    1 -15 3 19.1
    -1 -15 -3 21.8
    -1 -15 -3 14
    1 -15 3 15.3
    -1 15 -3 22.2
    -1 15 -3 27.5
    1 15 3 24.2
    -1 15 -3 12.1
    1 15 3 13
    1 15 3 16.8
    2 -15 3 17.3
    -2 -15 -3 16.2
    -2 -15 -3 8.6
    2 -15 3 8.4
    -2 -15 -3 15.2
    -2 -15 -3 13.8
    2 -15 3 14.5
    2 -15 3 11
    2 15 3 14
    -2 15 -3 12.9
    2 15 3 8.9
    2 15 3 9.9
    -2 15 -3 7.3
    -2 15 -3 11.6
    3 -15 3 131.99
    -3 -15 -3 120.09
    -3 -15 -3 126.19
    3 -15 3 121.79
    -3 -15 -3 124.49
    -3 -15 -3 123.99
    3 -15 3 125.79
    3 -15 3 121.69
    3 15 3 133.99
    3 15 3 140.89
    -3 15 -3 130.49
    3 15 3 145.59
    -3 15 -3 128.29
    -3 15 -3 123.79
    -4 -15 -3 120.89
    4 -15 3 131.29
    -4 -15 -3 113.59
    4 -15 3 100.39
    -4 -15 -3 98.49
    -4 -15 -3 105.89
    -4 15 -3 128.59
    4 15 3 120.09
    4 15 3 103.39
    -4 15 -3 111.29
    -4 15 -3 121.79
    4 15 3 144.49
    -4 15 -3 114.29
    -5 -15 -3 96.49
    -5 -15 -3 98.69
    -5 -15 -3 117.09
    5 -15 3 100.99
    -5 15 -3 103.29
    -5 15 -3 86.49
    5 15 3 97.79
    -5 15 -3 104.09
    -6 -15 -3 48.9
    -6 -15 -3 37
    -6 -15 -3 52.99
    -6 -15 -3 56.19
    -6 15 -3 47.3
    -6 15 -3 49
    6 15 3 48.2
    -6 15 -3 47.5
    -7 -15 -3 20.9
    -7 -15 -3 29
    -7 -15 -3 19
    -7 -15 -3 31.2
    -7 15 -3 15
    -7 15 -3 24.1
    -8 -15 -3 48.7
    -8 -15 -3 43.4
    -8 -15 -3 28.2
    -8 15 -3 43.4
    -8 15 -3 35.8
    -9 -15 -3 12.6
    -9 -15 -3 3.1
    -9 -15 -3 18.3
    -9 -15 -3 13.4
    -9 15 -3 5.5
    -9 15 -3 11.6
    -9 -16 3 3.1
    -9 -16 3 9.1
    -9 -16 3 16
    -9 16 3 19.2
    -9 16 3 10.3
    -9 16 3 11.6
    -8 -16 3 8.6
    -8 -16 3 10.9
    -8 -16 3 12.5
    -8 16 3 11.2
    -8 16 3 3.6
    -8 16 3 5.4
    7 -16 -3 46.6
    -7 -16 3 27.3
    -7 -16 3 39.9
    -7 -16 3 43.2
    -7 16 3 40.4
    -7 16 3 44.4
    -6 -16 3 1.8
    -6 -16 3 0.8
    6 -16 -3 6.8
    -6 -16 3 3.7
    -6 16 3 -5.2
    -6 16 3 4.7
    -5 -16 3 127.89
    -5 -16 3 118.39
    5 -16 -3 102.89
    -5 -16 3 95.69
    -5 16 3 90.19
    -5 16 3 114.59
    -4 -16 3 14.1
    -4 -16 3 1.4
    -4 -16 3 10.2
    -4 -16 3 15.7
    4 -16 -3 10.6
    4 16 -3 5.2
    -4 16 3 6.8
    -4 16 3 11.3
    -4 16 3 13.1
    -3 -16 3 14.1
    -3 -16 3 7.5
    -3 -16 3 24.2
    -3 -16 3 11.9
    3 -16 -3 14.9
    -3 -16 3 14.2
    -3 16 3 5.7
    3 16 -3 12.1
    3 16 -3 21.8
    -3 16 3 15.2
    -3 16 3 17.1
    2 -16 -3 40
    -2 -16 3 54.99
    -2 -16 3 36.4
    2 -16 -3 43.8
    -2 -16 3 45.5
    -2 -16 3 36.9
    -2 -16 3 50.59
    2 -16 -3 39.2
    2 16 -3 33.2
    -2 16 3 38
    -2 16 3 44.8
    2 16 -3 41.6
    2 16 -3 50.59
    -2 16 3 40.1
    -1 -16 3 13.3
    1 -16 -3 15.7
    -1 -16 3 19.1
    -1 -16 3 15.5
    1 -16 -3 11.9
    1 -16 -3 19.6
    1 -16 -3 18.7
    -1 16 3 12.4
    -1 16 3 11.4
    1 16 -3 15.1
    1 16 -3 28.1
    1 16 -3 17.1
    1 16 -3 17.5
    -1 16 3 19.1
    0 -16 -3 81.69
    0 -16 -3 71.59
    0 -16 3 71.49
    0 -16 3 85.59
    0 -16 -3 77.59
    0 -16 3 110.99
    0 16 3 73.69
    0 16 -3 72.79
    0 16 -3 95.49
    0 16 3 76.49
    0 16 3 89.99
    0 16 -3 81.29
    -1 -16 -3 7.3
    -1 -16 -3 11.9
    -1 -16 -3 10.6
    1 -16 3 8.4
    -1 -16 -3 2.7
    1 -16 3 13.5
    1 -16 3 7.3
    -1 16 -3 16.5
    -1 16 -3 20.2
    1 16 3 10
    -1 16 -3 9.2
    1 16 3 9.9
    1 16 3 12.1
    2 -16 3 -0.3
    2 -16 3 4.5
    -2 -16 -3 5.4
    2 -16 3 2.7
    -2 -16 -3 -1.1
    -2 -16 -3 10.7
    -2 -16 -3 0
    -2 16 -3 10.3
    2 16 3 -0.8
    2 16 3 6.3
    -2 16 -3 8.7
    -2 16 -3 7
    2 16 3 5.5
    -3 -16 -3 9.4
    -3 -16 -3 2.2
    3 -16 3 5.9
    -3 -16 -3 3.4
    3 -16 3 4.2
    -3 -16 -3 6.4
    -3 16 -3 -6.7
    3 16 3 1.8
    3 16 3 7.4
    3 16 3 4.5
    -3 16 -3 1.6
    -3 16 -3 8.1
    -4 -16 -3 33.8
    -4 -16 -3 30.4
    -4 -16 -3 28.4
    4 -16 3 28.4
    -4 -16 -3 31
    4 -16 3 34.3
    -4 16 -3 35
    -4 16 -3 28.5
    -4 16 -3 31.3
    4 16 3 22.9
    -5 -16 -3 14.4
    -5 -16 -3 8.1
    5 -16 3 18.6
    -5 -16 -3 23.3
    -5 16 -3 20.4
    -5 16 -3 16
    -5 16 -3 16.1
    5 16 3 11.1
    -6 -16 -3 -1.2
    -6 -16 -3 8.7
    -6 -16 -3 11.8
    6 16 3 15.3
    -6 16 -3 7.3
    -6 16 -3 18.1
    -6 16 -3 11.9
    -7 -16 -3 1
    -7 -16 -3 5.7
    -7 -16 -3 8
    -7 -16 -3 3.8
    -7 16 -3 2
    -7 16 -3 2.1
    -7 16 -3 2.5
    -8 -16 -3 -3.5
    -8 -16 -3 9.3
    -8 -16 -3 12.1
    -8 -16 -3 5
    -8 16 -3 1.5
    -8 16 -3 0.8
    -8 -17 3 263.37
    -8 -17 3 295.57
    -8 -17 3 259.17
    -8 17 3 276.97
    -8 17 3 257.57
    -8 17 3 284.57
    7 -17 -3 21
    -7 -17 3 28.6
    -7 -17 3 27.3
    -7 -17 3 18
    -7 17 3 22.7
    -7 17 3 19
    -6 -17 3 -0.1
    -6 -17 3 4.9
    6 -17 -3 3.7
    -6 -17 3 14.6
    -6 17 3 3.4
    -6 17 3 1.4
    -5 -17 3 19.2
    -5 -17 3 6.6
    -5 -17 3 8.4
    5 -17 -3 17.3
    -5 17 3 13
    -5 17 3 19.2
    -4 -17 3 282.17
    4 -17 -3 283.07
    -4 -17 3 282.27
    -4 -17 3 282.37
    -4 17 3 293.07
    4 17 -3 269.07
    -4 17 3 285.97
    -3 -17 3 449.76
    -3 -17 3 420.16
    -3 -17 3 433.26
    3 -17 -3 413.96
    -3 17 3 444.96
    3 17 -3 437.46
    -3 17 3 421.26
    -2 -17 3 55.79
    -2 -17 3 59.49
    -2 -17 3 58.69
    -2 -17 3 43.2
    2 -17 -3 44.3
    2 -17 -3 59.29
    -2 17 3 59.19
    2 17 -3 63.99
    -2 17 3 42.1
    -2 17 3 45.8
    -1 -17 3 22.8
    1 -17 -3 14.5
    1 -17 -3 18.3
    -1 -17 3 15
    -1 -17 3 15.5
    1 17 -3 19.3
    -1 17 3 16.9
    1 17 -3 16.1
    -1 17 3 19.5
    1 17 -3 21.2
    1 17 -3 18.2
    -1 17 3 25.2
    0 -17 3 12.1
    0 -17 -3 5.8
    0 -17 3 7.1
    0 -17 -3 9.4
    0 -17 3 15.7
    0 -17 -3 9.1
    0 17 -3 7
    0 17 3 12.2
    0 17 3 8.1
    0 17 -3 9
    0 17 -3 10.3
    0 17 3 10.7
    -1 -17 -3 373.96
    1 -17 3 417.36
    1 -17 3 401.96
    -1 -17 -3 421.16
    -1 -17 -3 395.76
    -1 17 -3 414.86
    -1 17 -3 434.36
    1 17 3 431.46
    -1 17 -3 401.26
    1 17 3 411.36
    1 17 3 396.36
    -2 -17 -3 204.98
    -2 -17 -3 183.78
    -2 -17 -3 189.88
    -2 -17 -3 179.38
    2 -17 3 178.88
    2 -17 3 199.08
    2 -17 3 182.28
    2 17 3 186.78
    -2 17 -3 184.68
    2 17 3 201.48
    2 17 3 191.38
    -2 17 -3 209.88
    -3 -17 -3 56.79
    -3 -17 -3 50.39
    3 -17 3 43.8
    -3 -17 -3 51.89
    3 -17 3 51.49
    -3 17 -3 53.19
    3 17 3 43.2
    -3 17 -3 47.6
    3 17 3 56.29
    -4 -17 -3 3.2
    -4 -17 -3 -5.1
    4 -17 3 8.3
    -4 -17 -3 -0.1
    4 -17 3 -1.3
    4 17 3 4.7
    -4 17 -3 6.3
    -4 17 -3 -0.9
    -4 17 -3 6.9
    -5 -17 -3 93.39
    -5 -17 -3 112.49
    5 -17 3 105.29
    -5 -17 -3 97.19
    5 17 3 111.99
    -5 17 -3 91.29
    -5 17 -3 117.69
    -5 17 -3 84.59
    -6 -17 -3 251.47
    -6 -17 -3 261.57
    -6 -17 -3 271.47
    -6 17 -3 262.37
    6 17 3 263.57
    -6 17 -3 290.37
    -6 17 -3 255.97
    -7 -17 -3 37.8
    -7 -17 -3 16.2
    -7 -17 -3 20.3
    -7 17 -3 25.7
    -7 17 -3 22.2
    -7 17 -3 31.1
    -8 -17 -3 12.4
    -8 -17 -3 2.7
    -8 -17 -3 8.3
    -8 -17 -3 1.9
    -8 17 -3 10.8
    -8 17 -3 12.2
    -8 -18 3 9.9
    -8 -18 3 8.4
    -8 -18 3 7.6
    -8 18 3 16.8
    -8 18 3 9.5
    -8 18 3 11.8
    -7 -18 3 68.99
    -7 -18 3 65.59
    -7 -18 3 75.29
    7 -18 -3 68.19
    -7 18 3 74.69
    -7 18 3 81.69
    -6 -18 3 28.4
    -6 -18 3 19
    -6 -18 3 16.7
    6 -18 -3 22.9
    -6 18 3 11.5
    -6 18 3 9.9
    5 -18 -3 107.89
    -5 -18 3 87.59
    -5 -18 3 100.39
    -5 -18 3 105.09
    -5 18 3 101.59
    -5 18 3 93.79
    -4 -18 3 146.89
    -4 -18 3 136.49
    4 -18 -3 128.69
    -4 -18 3 136.09
    -4 18 3 143.19
    -4 18 3 140.69
    -3 -18 3 3.5
    -3 -18 3 6.6
    3 -18 -3 10.9
    -3 -18 3 3.9
    3 18 -3 9.9
    -3 18 3 4.5
    -3 18 3 16.7
    2 -18 -3 148.99
    -2 -18 3 110.79
    -2 -18 3 138.69
    -2 -18 3 147.79
    -2 18 3 129.09
    2 18 -3 140.19
    -2 18 3 126.99
    -1 -18 3 -1.5
    -1 -18 3 -0.6
    1 -18 -3 -1.1
    -1 -18 3 6.1
    1 -18 -3 -1.3
    1 18 -3 -3.3
    -1 18 3 1.1
    -1 18 3 -1.3
    1 18 -3 -2.6
    0 -18 3 73.79
    0 -18 -3 61.39
    0 -18 3 59.59
    0 -18 3 64.09
    0 -18 -3 71.39
    0 -18 -3 69.99
    0 18 -3 77.39
    0 18 3 67.99
    0 18 3 70.89
    0 18 -3 61.19
    -1 -18 -3 192.48
    -1 -18 -3 183.18
    -1 -18 -3 203.08
    1 -18 3 215.08
    1 -18 3 180.28
    1 18 3 194.38
    -1 18 -3 203.48
    -1 18 -3 196.28
    1 18 3 181.68
    -2 -18 -3 166.88
    -2 -18 -3 143.69
    2 -18 3 157.38
    -2 -18 -3 163.48
    2 -18 3 148.29
    2 18 3 155.78
    2 18 3 148.69
    -2 18 -3 142.49
    -2 18 -3 144.59
    -3 -18 -3 103.79
    3 -18 3 82.99
    3 -18 3 99.99
    -3 -18 -3 95.19
    -3 -18 -3 72.79
    3 18 3 98.09
    3 18 3 77.69
    -3 18 -3 92.39
    -3 18 -3 95.59
    -4 -18 -3 83.69
    4 -18 3 81.49
    -4 -18 -3 73.09
    -4 -18 -3 69.09
    4 -18 3 74.09
    -4 18 -3 86.39
    4 18 3 63.29
    -4 18 -3 78.39
    -4 18 -3 81.59
    -5 -18 -3 186.28
    5 -18 3 190.28
    -5 -18 -3 191.08
    -5 -18 -3 186.98
    -5 18 -3 209.98
    -5 18 -3 183.68
    -5 18 -3 194.68
    5 18 3 194.88
    -6 -18 -3 10.7
    -6 -18 -3 6.2
    -6 -18 -3 -2.3
    6 18 3 8
    -6 18 -3 -1.8
    -6 18 -3 2.6
    -6 18 -3 9.5
    -7 -18 -3 186.68
    -7 -18 -3 187.18
    -7 -18 -3 207.98
    -7 18 -3 200.18
    -7 18 -3 193.38
    -7 18 -3 214.18
    -7 -19 3 145.19
    7 -19 -3 132.69
    -7 -19 3 121.79
    -7 -19 3 128.99
    -7 19 3 145.99
    -7 19 3 132.29
    -6 -19 3 21.5
    -6 -19 3 37.8
    6 -19 -3 33.3
    -6 -19 3 31
    -6 19 3 31.1
    -6 19 3 31.8
    5 -19 -3 14.1
    -5 -19 3 16.5
    -5 -19 3 11.8
    -5 -19 3 22.4
    -5 19 3 22.1
    -5 19 3 9
    4 -19 -3 175.48
    -4 -19 3 171.88
    -4 -19 3 171.68
    -4 -19 3 185.78
    -4 19 3 186.58
    -4 19 3 200.58
    -3 -19 3 466.35
    3 -19 -3 424.16
    -3 -19 3 493.45
    -3 -19 3 489.65
    -3 19 3 440.86
    -3 19 3 496.05
    3 19 -3 500.35
    -2 -19 3 23.6
    2 -19 -3 29
    -2 -19 3 31.2
    -2 -19 3 30
    -2 19 3 23.8
    2 19 -3 24.8
    -2 19 3 29.8
    1 -19 -3 61.29
    -1 -19 3 60.59
    -1 -19 3 77.29
    -1 -19 3 74.29
    -1 19 3 75.89
    -1 19 3 74.09
    1 19 -3 64.09
    1 19 -3 63.59
    0 -19 3 10.1
    0 -19 3 14.9
    0 -19 -3 17
    0 -19 -3 10.9
    0 -19 3 6.7
    0 19 -3 9.1
    0 19 3 20.1
    0 19 -3 8
    0 19 3 23.8
    1 -19 3 472.65
    1 -19 3 478.95
    -1 -19 -3 491.65
    -1 -19 -3 480.05
    1 19 3 509.25
    -1 19 -3 535.45
    1 19 3 487.35
    -1 19 -3 485.05
    -2 -19 -3 441.96
    2 -19 3 452.15
    2 -19 3 407.36
    -2 -19 -3 462.05
    -2 -19 -3 416.66
    2 19 3 430.46
    -2 19 -3 434.76
    -2 19 -3 433.96
    2 19 3 435.26
    -3 -19 -3 3.1
    -3 -19 -3 6.1
    3 -19 3 5.4
    3 -19 3 11.7
    -3 -19 -3 3.4
    -3 19 -3 0.1
    3 19 3 7.5
    -3 19 -3 6.7
    4 -19 3 99.89
    -4 -19 -3 95.79
    4 -19 3 97.59
    -4 -19 -3 86.59
    -4 -19 -3 88.79
    -4 19 -3 78.29
    -4 19 -3 92.59
    -4 19 -3 79.59
    4 19 3 75.29
    -5 -19 -3 33.8
    5 -19 3 18
    -5 -19 -3 30.2
    -5 -19 -3 32.6
    5 19 3 23.4
    -5 19 -3 25.7
    -5 19 -3 35.3
    -5 19 -3 33.1
    -6 -19 -3 302.77
    -6 -19 -3 304.97
    -6 -19 -3 294.27
    -6 19 -3 278.07
    -6 19 -3 270.27
    6 19 3 286.27
    -6 19 -3 263.77
    -7 -19 -3 94.29
    -7 -19 -3 101.09
    -6 -20 3 9.1
    6 -20 -3 11.8
    -6 -20 3 0.2
    -6 -20 3 6.6
    -6 20 3 7.7
    -6 20 3 -3.3
    -5 -20 3 35.4
    -5 -20 3 20
    -5 -20 3 21.6
    5 -20 -3 33.3
    -5 20 3 21
    -5 20 3 30.4
    4 -20 -3 102.19
    -4 -20 3 101.69
    -4 -20 3 112.79
    -4 -20 3 112.99
    -4 20 3 96.59
    -4 20 3 97.29
    -3 -20 3 29.2
    -3 -20 3 33.7
    -3 -20 3 28.7
    3 -20 -3 26
    -3 20 3 22.2
    -3 20 3 26.6
    -2 -20 3 128.29
    2 -20 -3 111.29
    -2 -20 3 112.79
    -2 -20 3 101.39
    -2 20 3 109.09
    2 20 -3 119.89
    -2 20 3 110.89
    -1 -20 3 0.8
    -1 -20 3 3.7
    1 -20 -3 7.2
    -1 -20 3 2.5
    -1 20 3 1.5
    1 20 -3 6.6
    1 20 -3 3.6
    -1 20 3 1.8
    0 -20 3 200.48
    0 -20 -3 173.78
    0 -20 3 186.38
    0 -20 -3 163.88
    0 20 3 191.28
    0 20 3 189.28
    0 20 -3 164.78
    0 20 -3 206.78
    1 -20 3 29
    -1 -20 -3 19.6
    1 -20 3 23.4
    -1 -20 -3 11.2
    1 20 3 19.8
    -1 20 -3 14
    -1 20 -3 25.2
    1 20 3 16.9
    -2 -20 -3 92.39
    -2 -20 -3 76.09
    2 -20 3 80.99
    2 -20 3 64.89
    -2 20 -3 88.09
    2 20 3 67.79
    -2 20 -3 89.49
    3 -20 3 76.19
    3 -20 3 79.19
    -3 -20 -3 89.59
    -3 -20 -3 80.49
    -3 20 -3 66.99
    -3 20 -3 77.49
    3 20 3 80.79
    -3 20 -3 95.19
    4 -20 3 4.6
    4 -20 3 1.8
    -4 -20 -3 3
    -4 -20 -3 6.1
    4 20 3 -3.1
    -4 20 -3 10.9
    -4 20 -3 1.2
    -4 20 -3 -4.4
    -5 -20 -3 86.09
    5 -20 3 102.59
    -5 -20 -3 84.39
    -5 20 -3 87.09
    -5 20 -3 75.69
    -5 20 -3 102.39
    5 20 3 76.69
    -6 -20 -3 13.7
    -6 -20 -3 23.6
    -6 20 -3 8.4
    6 20 3 8.7
    -6 20 -3 11.9
    -6 20 -3 16.6
    -5 -21 3 0.7
    -5 -21 3 7.3
    5 -21 -3 9.6
    -5 -21 3 -2.5
    -5 21 3 1.1
    -5 21 3 -5.9
    -4 -21 3 36.9
    -4 -21 3 26.2
    -4 -21 3 34.4
    4 -21 -3 44.7
    -4 21 3 46
    -4 21 3 49.7
    3 -21 -3 217.38
    -3 -21 3 217.58
    -3 -21 3 213.18
    -3 -21 3 211.08
    -3 21 3 242.38
    -3 21 3 201.18
    -2 -21 3 91.49
    -2 -21 3 81.79
    2 -21 -3 84.49
    -2 -21 3 86.79
    -2 21 3 74.59
    -2 21 3 73.09
    -1 -21 3 -9.9
    -1 -21 3 3.9
    1 -21 -3 -3.6
    -1 -21 3 0.8
    -1 21 3 -8.5
    -1 21 3 0
    1 21 -3 -2.8
    0 -21 3 14.3
    0 -21 -3 17.9
    0 -21 3 14.7
    0 -21 -3 8.9
    0 21 3 11.6
    0 21 3 8
    0 21 -3 13
    0 21 -3 17.6
    -1 -21 -3 89.09
    -1 -21 -3 99.79
    1 -21 3 110.39
    1 -21 3 117.69
    -1 21 -3 102.49
    1 21 3 97.59
    -1 21 -3 110.29
    1 21 3 121.99
    2 -21 3 75.89
    2 -21 3 81.39
    -2 -21 -3 89.99
    -2 -21 -3 71.39
    2 21 3 73.59
    -2 21 -3 81.09
    -2 21 -3 77.99
    3 -21 3 62.79
    -3 -21 -3 67.49
    -3 -21 -3 53.09
    3 -21 3 54.39
    -3 21 -3 60.59
    -3 21 -3 53.99
    3 21 3 67.39
    -3 21 -3 63.89
    -4 -21 -3 9.4
    4 -21 3 9.6
    4 -21 3 -0.2
    -4 -21 -3 21
    4 21 3 7.9
    -4 21 -3 13.8
    -4 21 -3 3.1
    -4 21 -3 12.4
    -5 -21 -3 41.8
    5 -21 3 39.7
    -5 -21 -3 43.3
    -5 21 -3 32
    5 21 3 34.6
    -5 21 -3 36.5
    -5 21 -3 44.1
    4 -22 -3 6.9
    -4 -22 3 12.1
    -4 -22 3 9.7
    -4 -22 3 7.2
    -4 22 3 7.7
    -4 22 3 2.3
    3 -22 -3 -6.8
    -3 -22 3 1.3
    -3 -22 3 -3.5
    -3 -22 3 4.5
    -3 22 3 -6.9
    -3 22 3 3.7
    2 -22 -3 3.9
    -2 -22 3 -9
    -2 -22 3 -9
    -2 -22 3 5.5
    -2 22 3 -9.3
    -2 22 3 -18.2
    -1 -22 3 -2.1
    -1 -22 3 1
    -1 -22 3 -3.3
    1 -22 -3 -4
    -1 22 3 -2
    -1 22 3 -5.5
    1 22 -3 -3.6
    0 -22 -3 4.3
    0 -22 3 2.7
    0 -22 3 5.7
    0 -22 -3 4.7
    0 22 3 10.4
    0 22 -3 -0.7
    0 22 -3 3.1
    0 22 3 3.2
    1 -22 3 38.1
    -1 -22 -3 46.3
    1 -22 3 53.09
    -1 -22 -3 37.7
    -1 22 -3 47.3
    1 22 3 40.5
    -1 22 -3 44.6
    -2 -22 -3 -0.7
    2 -22 3 9.5
    2 -22 3 10.4
    -2 -22 -3 1.3
    -2 22 -3 -0.1
    -2 22 -3 -2.8
    2 22 3 6.5
    -3 -22 -3 0.9
    3 -22 3 -2
    -3 -22 -3 -1
    3 22 3 -4.3
    -3 22 -3 4.7
    -3 22 -3 -1
    -3 22 -3 -1.1
    4 -22 3 -2.7
    -4 -22 -3 -7.4
    -4 -22 -3 -3.3
    -4 22 -3 -5.7
    -4 22 -3 -7.6
    4 22 3 9.3
    -4 22 -3 6.4
    -3 -23 3 5.9
    -3 -23 3 -2.4
    3 -23 -3 -1.1
    -3 -23 3 -2
    -3 23 3 -4.7
    -3 23 3 -8.5
    -2 -23 3 110.49
    -2 -23 3 104.59
    2 -23 -3 100.29
    -2 -23 3 125.89
    -2 23 3 102.49
    -2 23 3 94.39
    -1 -23 3 264.27
    1 -23 -3 260.07
    -1 -23 3 245.78
    -1 -23 3 263.37
    -1 23 3 227.08
    -1 23 3 263.67
    0 -23 3 -3.2
    0 -23 -3 -9.5
    0 23 -3 -11.5
    0 23 3 -15.4
    0 23 3 -4.2
    -1 -23 -3 5.4
    1 -23 3 7.2
    -1 -23 -3 -1.3
    -1 23 -3 -9.2
    -1 23 -3 -5.7
    1 23 3 -0.9
    -2 -23 -3 30.4
    -2 -23 -3 39.3
    2 -23 3 34.2
    -2 23 -3 31.7
    2 23 3 36.8
    -2 23 -3 33.3
    -12 0 4 -2
    -12 0 4 -1.8
    -11 0 4 16.2
    -11 0 4 21.3
    -11 0 4 8.4
    -10 0 4 204.38
    -10 0 4 225.98
    -10 0 4 201.18
    -10 0 4 191.38
    -9 0 4 77.59
    -9 0 4 90.29
    -9 0 4 79.69
    -9 0 4 92.29
    -9 0 4 82.89
    -8 0 4 132.79
    -8 0 4 118.89
    -8 0 4 131.79
    -8 0 4 122.19
    -8 0 4 121.59
    -7 0 4 -0.1
    -7 0 4 2.7
    -7 0 4 -3.9
    -6 0 4 320.07
    -6 0 4 326.27
    -6 0 4 316.37
    -6 0 4 307.67
    -5 0 4 880.11
    -5 0 4 863.31
    -5 0 4 864.01
    -4 0 4 99.49
    -4 0 4 103.39
    -4 0 4 108.89
    -3 0 4 1072.39
    3 0 -4 1080.19
    -3 0 4 1107.49
    -3 0 4 1090.99
    -2 0 4 48.7
    -2 0 4 45.6
    2 0 -4 44.8
    -2 0 4 37.9
    -2 0 4 45.3
    1 0 -4 -2.9
    -1 0 4 2.8
    1 0 -4 0.2
    -1 0 4 -2.4
    -1 0 4 -4.8
    -1 0 4 -2.6
    -1 0 4 -1.7
    0 0 4 1263.67
    0 0 -4 1196.08
    0 0 4 1193.58
    0 0 -4 1190.48
    0 0 4 1198.58
    0 0 4 1197.58
    0 0 -4 1183.18
    0 0 -4 1213.98
    1 0 4 754.12
    -1 0 -4 751.52
    -1 0 -4 770.62
    1 0 4 746.73
    -1 0 -4 706.63
    -1 0 -4 716.13
    -1 0 -4 775.02
    1 0 4 734.53
    1 0 4 765.62
    -2 0 -4 331.97
    2 0 4 344.67
    2 0 4 342.27
    -2 0 -4 351.56
    -2 0 -4 346.47
    -2 0 -4 350.16
    -2 0 -4 324.57
    2 0 4 323.47
    -3 0 -4 537.95
    3 0 4 508.75
    3 0 4 507.15
    -3 0 -4 514.95
    3 0 4 557.64
    -3 0 -4 544.75
    3 0 4 533.85
    -3 0 -4 526.05
    -3 0 -4 510.85
    -4 0 -4 25.5
    -4 0 -4 29.8
    -4 0 -4 27.2
    -4 0 -4 42.7
    4 0 4 28.7
    4 0 4 33.1
    4 0 4 26.2
    -4 0 -4 31
    -5 0 -4 35.4
    -5 0 -4 58.09
    -5 0 -4 39.4
    -5 0 -4 40.8
    5 0 4 48.6
    -5 0 -4 40.9
    -6 0 -4 288.27
    -6 0 -4 320.17
    6 0 4 320.07
    -6 0 -4 300.17
    -6 0 -4 295.47
    -6 0 -4 292.47
    -7 0 -4 145.19
    -7 0 -4 152.68
    -7 0 -4 130.79
    -7 0 -4 148.29
    7 0 4 147.79
    -8 0 -4 31.7
    -8 0 -4 45.9
    -8 0 -4 36.9
    -8 0 -4 41.8
    -9 0 -4 58.69
    -9 0 -4 62.89
    -9 0 -4 51.59
    -10 0 -4 0.1
    -10 0 -4 3.7
    -10 0 -4 1.8
    -11 0 -4 218.18
    -11 0 -4 210.98
    -12 -1 4 107.19
    -12 -1 4 114.09
    -12 1 4 111.99
    -12 1 4 107.49
    -11 -1 4 -2.9
    -11 -1 4 -10.5
    -11 -1 4 -13.4
    -11 1 4 3.7
    -11 1 4 -4.6
    -11 1 4 -0.2
    -10 -1 4 484.55
    -10 -1 4 536.65
    -10 -1 4 486.75
    -10 -1 4 503.85
    -10 1 4 509.45
    -10 1 4 486.15
    -10 1 4 488.35
    -10 1 4 483.75
    -9 -1 4 933.91
    -9 -1 4 930.11
    -9 -1 4 954.5
    -9 -1 4 972
    -9 -1 4 917.31
    -9 1 4 906.01
    -9 1 4 895.41
    -9 1 4 951.3
    -9 1 4 945.51
    -9 1 4 947.61
    -8 -1 4 881.91
    -8 -1 4 866.81
    -8 -1 4 860.21
    -8 -1 4 856.31
    -8 -1 4 848.72
    -8 -1 4 910.41
    -8 1 4 897.81
    -8 1 4 898.11
    -8 1 4 894.61
    -8 1 4 871.01
    -8 1 4 858.41
    -7 -1 4 274.87
    -7 -1 4 277.17
    -7 -1 4 286.07
    -7 -1 4 275.47
    -7 -1 4 245.08
    -7 1 4 270.07
    -7 1 4 255.47
    -7 1 4 273.37
    -7 1 4 293.77
    -7 1 4 284.47
    -6 -1 4 396.46
    -6 -1 4 406.56
    -6 -1 4 378.96
    -6 -1 4 375.66
    -6 -1 4 377.16
    -6 1 4 390.16
    -6 1 4 398.86
    -6 1 4 375.36
    -6 1 4 380.16
    -5 -1 4 2931.11
    -5 -1 4 3016.5
    -5 -1 4 2962.6
    -5 -1 4 3002.2
    -5 1 4 2999.7
    -5 1 4 3023.7
    -5 1 4 3026.9
    -4 -1 4 2326.37
    -4 -1 4 2333.37
    -4 -1 4 2339.87
    -4 -1 4 2381.66
    -4 1 4 2322.27
    4 1 -4 2383.86
    -3 -1 4 1137.59
    -3 -1 4 1109.69
    -3 -1 4 1143.99
    -3 1 4 1157.08
    -3 1 4 1145.99
    3 1 -4 1162.48
    3 1 -4 1146.59
    -3 1 4 1157.98
    -2 -1 4 135.89
    -2 -1 4 147.59
    2 -1 -4 139.09
    -2 -1 4 140.09
    2 -1 -4 144.59
    -2 -1 4 143.09
    -2 1 4 148.99
    -2 1 4 142.69
    2 1 -4 137.89
    -2 1 4 146.39
    2 1 -4 141.59
    2 1 -4 142.09
    -1 -1 4 5244.38
    -1 -1 4 5174.98
    -1 -1 4 5128.59
    1 -1 -4 5055.89
    -1 -1 4 5336.37
    -1 -1 4 5220.28
    1 -1 -4 5245.38
    -1 1 4 5399.66
    1 1 -4 5279.07
    -1 1 4 5256.17
    -1 1 4 5239.28
    1 1 -4 5136.09
    1 1 -4 5204.68
    1 1 -4 5431.76
    0 -1 4 2180.08
    0 -1 -4 2086.59
    0 -1 -4 2193.58
    0 -1 4 2117.89
    0 -1 -4 2222.08
    0 -1 4 2089.59
    0 -1 4 2184.68
    0 -1 -4 2096.09
    0 -1 -4 2171.88
    0 1 -4 2156.38
    0 1 -4 2099.29
    0 1 4 2192.18
    0 1 4 2153.58
    0 1 -4 2217.28
    0 1 4 2203.08
    0 1 4 2165.28
    0 1 -4 2064.99
    -1 -1 -4 1232.98
    1 -1 4 1255.67
    1 -1 4 1196.48
    -1 -1 -4 1204.68
    1 -1 4 1274.37
    1 -1 4 1223.08
    -1 -1 -4 1243.18
    -1 -1 -4 1197.98
    -1 -1 -4 1269.67
    -1 1 -4 1236.38
    1 1 4 1235.38
    1 1 4 1250.87
    1 1 4 1233.78
    1 1 4 1227.28
    1 1 4 1240.38
    1 1 4 1236.18
    -1 1 -4 1206.98
    -1 1 -4 1259.37
    -1 1 -4 1193.18
    -2 -1 -4 294.37
    2 -1 4 293.87
    -2 -1 -4 294.77
    -2 -1 -4 296.87
    -2 -1 -4 306.57
    2 -1 4 297.77
    2 -1 4 299.27
    2 -1 4 282.07
    -2 -1 -4 295.17
    -2 -1 -4 289.67
    -2 1 -4 306.47
    -2 1 -4 308.77
    2 1 4 303.57
    -2 1 -4 289.07
    2 1 4 292.27
    2 1 4 293.57
    2 1 4 297.77
    -2 1 -4 287.37
    -3 -1 -4 394.36
    -3 -1 -4 410.76
    -3 -1 -4 435.86
    -3 -1 -4 424.46
    -3 -1 -4 435.56
    3 -1 4 422.96
    3 -1 4 431.56
    3 -1 4 430.76
    -3 -1 -4 430.66
    -3 1 -4 393.26
    3 1 4 405.76
    3 1 4 420.86
    3 1 4 438.26
    3 1 4 430.76
    -3 1 -4 411.46
    -3 1 -4 419.26
    -3 1 -4 400.16
    -3 1 -4 399.16
    -4 -1 -4 2314.97
    -4 -1 -4 2323.77
    -4 -1 -4 2212.28
    4 -1 4 2251.47
    -4 -1 -4 2293.37
    -4 -1 -4 2238.98
    4 -1 4 2232.38
    4 -1 4 2296.47
    -4 1 -4 2307.87
    -4 1 -4 2360.26
    4 1 4 2229.08
    4 1 4 2283.97
    4 1 4 2337.07
    4 1 4 2237.08
    -4 1 -4 2243.88
    -4 1 -4 2303.27
    -4 1 -4 2330.17
    -5 -1 -4 1445.06
    -5 -1 -4 1376.66
    -5 -1 -4 1350.46
    -5 -1 -4 1372.06
    5 -1 4 1496.25
    -5 -1 -4 1421.36
    -5 1 -4 1354.36
    -5 1 -4 1424.26
    5 1 4 1418.76
    -5 1 -4 1303.17
    -5 1 -4 1339.27
    -6 -1 -4 403.36
    -6 -1 -4 425.66
    6 -1 4 407.76
    -6 -1 -4 391.36
    -6 -1 -4 390.86
    -6 1 -4 438.16
    -6 1 -4 414.06
    -6 1 -4 415.26
    -6 1 -4 428.76
    6 1 4 421.76
    -7 -1 -4 288.17
    -7 -1 -4 292.97
    -7 -1 -4 314.27
    -7 -1 -4 313.57
    -7 1 -4 295.37
    -7 1 -4 301.97
    7 1 4 299.97
    -7 1 -4 298.97
    -7 1 -4 289.17
    -8 -1 -4 189.88
    -8 -1 -4 184.98
    -8 -1 -4 190.88
    -8 -1 -4 183.38
    -8 1 -4 195.48
    -8 1 -4 184.88
    -8 1 -4 179.48
    -8 1 -4 192.88
    -9 -1 -4 131.39
    -9 -1 -4 115.69
    -9 -1 -4 142.99
    -9 1 -4 148.79
    -9 1 -4 126.79
    -9 1 -4 117.69
    -10 -1 -4 397.36
    -10 -1 -4 415.66
    -10 -1 -4 398.16
    -10 1 -4 409.26
    -10 1 -4 411.96
    -10 1 -4 402.16
    -11 -1 -4 63.69
    -11 -1 -4 42.1
    -11 1 -4 54.69
    -11 1 -4 45.5
    -11 1 -4 47.3
    -12 -2 4 -1.3
    -12 -2 4 -2.7
    -12 2 4 -2.4
    -12 2 4 13.4
    -12 2 4 -1.8
    -11 -2 4 147.79
    -11 -2 4 157.68
    -11 2 4 165.88
    -11 2 4 192.98
    -11 2 4 177.28
    -10 -2 4 179.88
    -10 -2 4 172.38
    -10 -2 4 171.08
    -10 -2 4 162.88
    -10 2 4 174.58
    -10 2 4 163.78
    -10 2 4 182.88
    -10 2 4 196.18
    -9 -2 4 3
    -9 -2 4 4.7
    -9 -2 4 5.1
    -9 -2 4 6.8
    -9 -2 4 0.2
    -9 2 4 1
    -9 2 4 2.3
    -9 2 4 4.1
    -9 2 4 -0.3
    -9 2 4 -2.5
    -8 -2 4 44.7
    -8 -2 4 51.89
    -8 -2 4 43.3
    -8 -2 4 53.69
    -8 -2 4 45.6
    -8 2 4 38.6
    -8 2 4 45.6
    -8 2 4 37.2
    -8 2 4 40.3
    -7 -2 4 3.6
    -7 -2 4 2
    -7 -2 4 -1.9
    -7 -2 4 0
    -7 -2 4 -1.6
    -7 2 4 -0.3
    -7 2 4 0.9
    -7 2 4 0.3
    -7 2 4 -5.4
    -6 -2 4 311.17
    -6 -2 4 323.77
    -6 -2 4 317.67
    -6 -2 4 334.17
    -6 -2 4 323.17
    -6 2 4 339.97
    -6 2 4 311.67
    6 2 -4 326.97
    -6 2 4 328.47
    -6 2 4 332.27
    -5 -2 4 52.29
    -5 -2 4 39.6
    -5 -2 4 53.79
    -5 -2 4 55.19
    -5 -2 4 59.39
    -5 2 4 52.59
    5 2 -4 56.99
    -5 2 4 56.29
    -5 2 4 56.99
    -4 -2 4 687.13
    -4 -2 4 694.83
    -4 -2 4 684.03
    -4 -2 4 679.83
    -4 -2 4 692.53
    -4 2 4 693.53
    4 2 -4 685.33
    4 2 -4 682.93
    -4 2 4 682.33
    -4 2 4 697.53
    -3 -2 4 16.7
    -3 -2 4 16.5
    -3 -2 4 15.1
    -3 -2 4 14.2
    -3 -2 4 14.5
    3 -2 -4 17.4
    -3 2 4 19.8
    3 2 -4 14.1
    -3 2 4 12
    3 2 -4 14.4
    -3 2 4 22.2
    3 2 -4 14.8
    -2 -2 4 117.99
    -2 -2 4 114.29
    -2 -2 4 117.69
    -2 -2 4 120.09
    2 -2 -4 143.89
    2 2 -4 124.59
    -2 2 4 116.49
    2 2 -4 126.39
    -2 2 4 120.39
    -2 2 4 124.59
    2 2 -4 118.89
    2 2 -4 119.49
    -1 -2 4 730.63
    -1 -2 4 717.53
    -1 -2 4 717.93
    -1 -2 4 736.13
    1 -2 -4 731.43
    -1 -2 4 717.13
    -1 -2 4 769.22
    1 -2 -4 731.93
    1 2 -4 713.23
    -1 2 4 730.23
    1 2 -4 722.53
    -1 2 4 733.63
    -1 2 4 732.13
    -1 2 4 732.23
    1 2 -4 773.62
    1 2 -4 731.33
    0 -2 -4 25.1
    0 -2 -4 24.1
    0 -2 -4 24.6
    0 -2 4 23.4
    0 -2 -4 20.1
    0 -2 4 28.8
    0 -2 -4 21.5
    0 -2 4 24.7
    0 -2 4 29.5
    0 2 -4 23.8
    0 2 4 28.8
    0 2 4 28.6
    0 2 4 27.8
    0 2 -4 22.9
    0 2 4 25
    0 2 -4 32.2
    0 2 4 27.5
    0 2 4 21
    0 2 -4 23.9
    0 2 -4 24.9
    -1 -2 -4 887.91
    1 -2 4 880.41
    -1 -2 -4 915.91
    1 -2 4 867.91
    1 -2 4 890.51
    -1 -2 -4 884.01
    1 -2 4 901.21
    -1 -2 -4 865.31
    -1 -2 -4 868.61
    -1 2 -4 865.01
    -1 2 -4 893.21
    1 2 4 905.11
    1 2 4 894.51
    1 2 4 879.71
    -1 2 -4 910.71
    -1 2 -4 900.31
    1 2 4 898.21
    1 2 4 869.81
    -2 -2 -4 32.5
    -2 -2 -4 28.6
    -2 -2 -4 27.6
    2 -2 4 27.4
    2 -2 4 28.3
    2 -2 4 29.8
    2 -2 4 33.8
    -2 -2 -4 36.6
    -2 -2 -4 35.2
    -2 2 -4 33.9
    -2 2 -4 27
    2 2 4 30.7
    -2 2 -4 28.1
    -2 2 -4 29.1
    2 2 4 28.5
    2 2 4 30.3
    2 2 4 41.6
    2 2 4 36.4
    -3 -2 -4 32.7
    -3 -2 -4 20.8
    3 -2 4 23.6
    3 -2 4 25.3
    3 -2 4 24.9
    -3 -2 -4 26.3
    -3 -2 -4 30
    -3 -2 -4 25.7
    3 -2 4 29
    3 2 4 20.6
    -3 2 -4 24.4
    3 2 4 27.2
    3 2 4 28.5
    -3 2 -4 25.1
    -3 2 -4 25.4
    3 2 4 23.8
    -3 2 -4 25.8
    3 2 4 24.6
    -4 -2 -4 1.5
    4 -2 4 5.5
    -4 -2 -4 3.7
    4 -2 4 6.4
    -4 -2 -4 14.4
    4 -2 4 5.3
    4 -2 4 4.5
    -4 -2 -4 -2.6
    -4 -2 -4 5.7
    4 2 4 6.4
    4 2 4 2.8
    4 2 4 9.4
    -4 2 -4 6
    -4 2 -4 5.2
    4 2 4 4.3
    -4 2 -4 3
    -4 2 -4 6.2
    -4 2 -4 -0.6
    5 -2 4 642.84
    -5 -2 -4 601.04
    -5 -2 -4 635.84
    -5 -2 -4 638.34
    -5 -2 -4 603.94
    -5 -2 -4 608.34
    5 -2 4 621.14
    -5 2 -4 608.54
    -5 2 -4 618.34
    -5 2 -4 616.64
    -5 2 -4 620.74
    5 2 4 607.44
    -6 -2 -4 421.16
    -6 -2 -4 392.86
    -6 -2 -4 414.46
    -6 -2 -4 407.16
    -6 2 -4 411.06
    -6 2 -4 389.66
    -6 2 -4 416.16
    6 2 4 396.06
    -6 2 -4 450.55
    -7 -2 -4 156.68
    -7 -2 -4 146.69
    -7 -2 -4 140.89
    -7 -2 -4 139.99
    -7 2 -4 140.09
    -7 2 -4 141.29
    7 2 4 132.89
    -7 2 -4 143.09
    -7 2 -4 143.69
    -8 -2 -4 58.09
    -8 -2 -4 71.89
    -8 -2 -4 63.09
    -8 -2 -4 55.89
    8 2 4 62.79
    -8 2 -4 70.59
    -8 2 -4 58.29
    -8 2 -4 58.99
    -9 -2 -4 65.39
    -9 -2 -4 63.99
    -9 -2 -4 57.79
    -9 2 -4 49.6
    -9 2 -4 34.3
    -9 2 -4 65.09
    -10 -2 -4 185.88
    -10 -2 -4 203.88
    -10 -2 -4 191.28
    -10 2 -4 171.38
    -10 2 -4 198.48
    -10 2 -4 205.88
    -11 -2 -4 122.09
    -11 -2 -4 104.79
    -11 2 -4 121.69
    -11 2 -4 119.79
    -11 2 -4 103.19
    -12 -3 4 42.8
    -12 -3 4 51.19
    -12 3 4 50.99
    -12 3 4 70.19
    -12 3 4 56.59
    -11 -3 4 232.38
    -11 -3 4 234.88
    -11 3 4 245.38
    -11 3 4 237.58
    -11 3 4 259.37
    -10 -3 4 634.34
    -10 -3 4 611.44
    -10 -3 4 607.84
    -10 3 4 591.74
    -10 3 4 617.54
    -10 3 4 631.94
    -10 3 4 611.74
    -9 -3 4 316.07
    -9 -3 4 308.07
    -9 -3 4 310.97
    -9 -3 4 331.17
    -9 -3 4 291.87
    -9 3 4 299.97
    -9 3 4 307.17
    -9 3 4 309.07
    -9 3 4 307.77
    -8 -3 4 351.06
    -8 -3 4 400.76
    -8 -3 4 390.96
    -8 -3 4 342.97
    -8 -3 4 374.46
    -8 3 4 381.66
    -8 3 4 378.96
    -8 3 4 384.06
    -8 3 4 367.36
    -7 -3 4 143.69
    -7 -3 4 130.49
    -7 -3 4 137.19
    -7 -3 4 135.39
    -7 -3 4 134.79
    -7 3 4 126.59
    7 3 -4 136.19
    -7 3 4 136.59
    -7 3 4 139.29
    -7 3 4 129.99
    -6 -3 4 1425.16
    -6 -3 4 1430.76
    -6 -3 4 1398.56
    -6 -3 4 1412.06
    -6 -3 4 1358.76
    6 3 -4 1395.76
    -6 3 4 1429.76
    -6 3 4 1420.46
    -6 3 4 1401.56
    -6 3 4 1455.85
    -5 -3 4 2075.59
    -5 -3 4 2051.29
    -5 -3 4 2103.49
    -5 -3 4 2083.09
    -5 -3 4 2054.39
    -5 3 4 2082.19
    -5 3 4 2065.49
    -5 3 4 2015.8
    5 3 -4 2120.19
    -4 -3 4 566.44
    -4 -3 4 566.54
    -4 -3 4 559.94
    -4 -3 4 546.45
    -4 -3 4 552.84
    4 -3 -4 558.24
    4 3 -4 591.64
    4 3 -4 569.24
    -4 3 4 572.34
    -4 3 4 572.84
    4 3 -4 553.74
    -3 -3 4 1527.45
    -3 -3 4 1684.03
    -3 -3 4 1526.75
    3 -3 -4 1538.75
    -3 -3 4 1541.55
    -3 -3 4 1518.85
    -3 3 4 1509.25
    3 3 -4 1529.15
    3 3 -4 1497.55
    -3 3 4 1482.75
    3 3 -4 1530.85
    2 -3 -4 1259.87
    -2 -3 4 1235.88
    -2 -3 4 1261.77
    -2 -3 4 1244.98
    -2 -3 4 1293.47
    -2 -3 4 1252.87
    2 3 -4 1237.08
    -2 3 4 1244.08
    -2 3 4 1228.78
    2 3 -4 1238.98
    -2 3 4 1239.38
    2 3 -4 1216.58
    2 3 -4 1238.68
    -1 -3 4 1515.85
    1 -3 -4 1530.85
    -1 -3 4 1511.65
    -1 -3 4 1477.45
    1 -3 -4 1511.75
    -1 -3 4 1524.55
    -1 -3 4 1499.85
    -1 -3 4 1546.85
    1 -3 -4 1485.25
    -1 -3 4 1516.45
    -1 3 4 1492.25
    1 3 -4 1499.85
    -1 3 4 1494.25
    -1 3 4 1502.35
    -1 3 4 1475.95
    1 3 -4 1527.65
    1 3 -4 1472.35
    1 3 -4 1495.35
    -1 3 4 1485.35
    0 -3 -4 5169.98
    0 -3 4 5100.69
    0 -3 -4 5212.08
    0 -3 -4 4849.02
    0 -3 -4 5153.08
    0 -3 -4 5321.27
    0 -3 4 5086.49
    0 -3 -4 4823.02
    0 -3 4 5227.58
    0 -3 4 5336.37
    0 3 -4 5083.19
    0 3 4 5103.49
    0 3 -4 5222.78
    0 3 4 4938.11
    0 3 -4 5130.19
    0 3 -4 5333.87
    0 3 -4 5170.48
    0 3 -4 4988.4
    0 3 4 5094.39
    0 3 -4 5163.38
    0 3 4 5130.89
    0 3 4 5239.58
    -1 -3 -4 1456.75
    1 -3 4 1497.65
    1 -3 4 1448.66
    -1 -3 -4 1471.15
    -1 -3 -4 1465.25
    -1 -3 -4 1465.25
    -1 -3 -4 1514.65
    1 -3 4 1491.75
    1 -3 4 1504.65
    -1 -3 -4 1489.35
    -1 3 -4 1509.95
    -1 3 -4 1490.45
    1 3 4 1473.65
    1 3 4 1520.35
    -1 3 -4 1578.44
    1 3 4 1455.95
    1 3 4 1468.85
    1 3 4 1408.86
    -1 3 -4 1481.55
    -1 3 -4 1510.55
    2 -3 4 1548.25
    -2 -3 -4 1536.95
    2 -3 4 1532.55
    -2 -3 -4 1477.65
    2 -3 4 1511.25
    -2 -3 -4 1467.95
    -2 -3 -4 1494.75
    -2 -3 -4 1516.65
    2 -3 4 1484.65
    2 -3 4 1476.25
    2 3 4 1548.95
    2 3 4 1482.45
    -2 3 -4 1472.35
    -2 3 -4 1440.26
    -2 3 -4 1566.04
    2 3 4 1503.65
    2 3 4 1505.45
    2 3 4 1449.35
    2 3 4 1531.05
    -2 3 -4 1522.15
    -3 -3 -4 1070.89
    -3 -3 -4 1062.79
    -3 -3 -4 1027.7
    -3 -3 -4 1044.2
    3 -3 4 1049.3
    3 -3 4 1044.1
    -3 -3 -4 1070.99
    3 -3 4 1059.19
    3 -3 4 1038.7
    -3 3 -4 1047.3
    3 3 4 1024.2
    -3 3 -4 1087.29
    3 3 4 1063.79
    3 3 4 1069.19
    3 3 4 1066.39
    3 3 4 1093.69
    -3 3 -4 1020.8
    -3 3 -4 1084.49
    4 -3 4 960.2
    4 -3 4 971.3
    -4 -3 -4 969.7
    4 -3 4 947.61
    -4 -3 -4 940.51
    4 -3 4 934.11
    -4 -3 -4 964.6
    -4 -3 -4 940.21
    -4 -3 -4 954.3
    -4 3 -4 914.01
    4 3 4 921.81
    -4 3 -4 992.6
    -4 3 -4 915.91
    -4 3 -4 954.1
    4 3 4 994
    4 3 4 933.11
    4 3 4 941.41
    4 3 4 956.3
    -5 -3 -4 1006.4
    -5 -3 -4 937.91
    5 -3 4 896.31
    -5 -3 -4 882.21
    -5 -3 -4 908.61
    5 -3 4 927.21
    -5 -3 -4 937.51
    -5 -3 -4 954.7
    5 3 4 864.81
    5 3 4 931.01
    -5 3 -4 938.11
    -5 3 -4 941.21
    -5 3 -4 940.31
    -5 3 -4 939.11
    -6 -3 -4 91.69
    -6 -3 -4 107.19
    -6 -3 -4 112.09
    -6 -3 -4 111.19
    -6 3 -4 109.49
    6 3 4 104.99
    -6 3 -4 98.39
    -6 3 -4 99.69
    -6 3 -4 111.89
    -7 -3 -4 31.8
    -7 -3 -4 34.1
    -7 -3 -4 37.7
    -7 -3 -4 28.3
    -7 3 -4 19.8
    7 3 4 30
    -7 3 -4 28.4
    -7 3 -4 27.5
    -7 3 -4 22.1
    -8 -3 -4 512.35
    -8 -3 -4 519.65
    -8 -3 -4 541.95
    -8 -3 -4 543.05
    -8 3 -4 533.25
    8 3 4 516.55
    -8 3 -4 503.75
    -8 3 -4 515.55
    -9 -3 -4 324.67
    -9 -3 -4 338.17
    -9 -3 -4 315.07
    -9 3 -4 328.77
    -9 3 -4 325.67
    -10 -3 -4 155.68
    -10 -3 -4 167.18
    -10 3 -4 159.08
    -10 3 -4 151.98
    -10 3 -4 176.48
    -11 -3 -4 21.2
    -11 -3 -4 38.4
    -11 3 -4 25.9
    -11 3 -4 45.3
    -11 3 -4 50.79
    -12 -4 4 87.39
    -12 -4 4 89.99
    -12 4 4 85.69
    -12 4 4 98.69
    -12 4 4 97.79
    -11 -4 4 77.79
    -11 -4 4 54.99
    -11 4 4 77.29
    -11 4 4 82.59
    -11 4 4 70.59
    -10 -4 4 7.2
    -10 -4 4 4.7
    -10 -4 4 15.3
    -10 4 4 9.6
    -10 4 4 8
    -10 4 4 5.7
    -9 -4 4 33.5
    -9 -4 4 31
    -9 -4 4 28
    -9 -4 4 33.1
    -9 -4 4 34.7
    -9 4 4 41.8
    -9 4 4 34.7
    -9 4 4 29.3
    -9 4 4 29.1
    -8 -4 4 23.4
    -8 -4 4 28.5
    -8 -4 4 12.3
    -8 -4 4 14
    -8 -4 4 17.5
    -8 4 4 16.6
    -8 4 4 16.5
    -8 4 4 16.9
    -8 4 4 15.3
    8 4 -4 25.6
    -7 -4 4 182.98
    -7 -4 4 212.78
    -7 -4 4 175.38
    -7 -4 4 187.28
    -7 -4 4 199.88
    -7 -4 4 186.38
    -7 4 4 197.68
    7 4 -4 197.28
    -7 4 4 198.28
    -7 4 4 194.88
    -7 4 4 192.48
    -7 4 4 179.68
    -6 -4 4 482.65
    -6 -4 4 491.85
    -6 -4 4 500.55
    -6 -4 4 501.55
    -6 -4 4 523.95
    -6 -4 4 490.95
    -6 4 4 492.35
    -6 4 4 483.65
    6 4 -4 483.85
    -6 4 4 483.65
    -5 -4 4 175.18
    -5 -4 4 181.98
    -5 -4 4 165.98
    -5 -4 4 187.18
    -5 -4 4 179.58
    5 4 -4 191.68
    -5 4 4 176.18
    -5 4 4 181.68
    5 4 -4 185.08
    -5 4 4 182.78
    -4 -4 4 85.09
    -4 -4 4 82.19
    4 -4 -4 86.49
    -4 -4 4 86.09
    -4 -4 4 88.89
    -4 -4 4 80.09
    -4 4 4 84.29
    4 4 -4 90.09
    4 4 -4 85.19
    4 4 -4 84.99
    -4 4 4 83.39
    -4 4 4 83.29
    -3 -4 4 130.99
    -3 -4 4 125.59
    3 -4 -4 131.09
    -3 -4 4 135.79
    -3 -4 4 134.09
    -3 -4 4 125.79
    -3 -4 4 125.19
    3 -4 -4 131.09
    3 4 -4 135.89
    -3 4 4 129.79
    3 4 -4 144.49
    3 4 -4 134.89
    -3 4 4 125.89
    3 4 -4 128.99
    -2 -4 4 126.29
    -2 -4 4 126.79
    -2 -4 4 137.09
    -2 -4 4 122.09
    -2 -4 4 119.79
    2 -4 -4 119.89
    2 -4 -4 121.19
    2 -4 -4 120.49
    -2 4 4 122.39
    2 4 -4 110.39
    2 4 -4 123.39
    -2 4 4 114.09
    2 4 -4 128.69
    -2 4 4 115.29
    2 4 -4 132.09
    -1 -4 4 570.04
    -1 -4 4 600.34
    -1 -4 4 593.14
    1 -4 -4 588.24
    1 -4 -4 597.34
    -1 -4 4 619.74
    1 -4 -4 586.84
    -1 -4 4 596.04
    -1 4 4 592.94
    -1 4 4 594.14
    1 4 -4 583.04
    1 4 -4 610.14
    -1 4 4 597.94
    1 4 -4 589.84
    -1 4 4 593.14
    1 4 -4 611.14
    -1 4 4 573.54
    1 4 -4 566.84
    1 4 -4 587.44
    0 -4 -4 2024.8
    0 -4 -4 2000.7
    0 -4 4 2006.8
    0 -4 4 1927.81
    0 -4 -4 1928.61
    0 -4 4 2021.4
    0 -4 -4 1886.61
    0 -4 4 2016.4
    0 -4 -4 1978.9
    0 -4 4 2011
    0 -4 4 2153.68
    0 4 4 2058.19
    0 4 4 1994.4
    0 4 -4 1986.8
    0 4 4 2025.4
    0 4 -4 2071.09
    0 4 -4 2028.5
    0 4 4 1975.6
    0 4 -4 2068.39
    0 4 -4 1946.71
    0 4 4 1973.2
    0 4 -4 1980
    1 -4 4 1933.21
    -1 -4 -4 1913.91
    1 -4 4 1968
    -1 -4 -4 1989.5
    1 -4 4 1979.1
    -1 -4 -4 1844.02
    -1 -4 -4 1993.5
    -1 -4 -4 1944.71
    1 -4 4 1938.31
    1 -4 4 1909.51
    -1 4 -4 2055.49
    -1 4 -4 1920.41
    -1 4 -4 1961.9
    1 4 4 1901.31
    1 4 4 1941.91
    -1 4 -4 1951.6
    -1 4 -4 1986.9
    1 4 4 1967
    1 4 4 1939.91
    1 4 4 1953.8
    -1 4 -4 1937.01
    2 -4 4 61.09
    2 -4 4 69.99
    -2 -4 -4 81.49
    -2 -4 -4 74.59
    2 -4 4 67.89
    2 -4 4 73.59
    -2 -4 -4 69.79
    -2 -4 -4 73.49
    -2 -4 -4 69.89
    2 -4 4 72.69
    2 4 4 70.59
    2 4 4 71.69
    -2 4 -4 76.29
    -2 4 -4 65.79
    2 4 4 69.49
    2 4 4 66.09
    2 4 4 68.39
    2 4 4 67.99
    -2 4 -4 67.09
    -2 4 -4 76.29
    -2 4 -4 64.89
    -3 -4 -4 31.5
    3 -4 4 31.7
    3 -4 4 28.7
    -3 -4 -4 34.6
    3 -4 4 40.1
    -3 -4 -4 34.7
    -3 -4 -4 35.8
    3 -4 4 36.1
    3 -4 4 31.5
    -3 -4 -4 35.2
    3 4 4 62.79
    -3 4 -4 32.1
    3 4 4 30
    3 4 4 32.6
    -3 4 -4 28.2
    3 4 4 35.2
    3 4 4 39.2
    -3 4 -4 35.1
    -3 4 -4 37.8
    -3 4 -4 31.4
    3 4 4 43.6
    -4 -4 -4 256.77
    -4 -4 -4 254.67
    4 -4 4 242.58
    -4 -4 -4 235.88
    4 -4 4 268.87
    -4 -4 -4 245.68
    -4 -4 -4 242.28
    4 -4 4 246.58
    4 -4 4 241.08
    -4 4 -4 237.38
    -4 4 -4 251.77
    4 4 4 246.28
    4 4 4 267.17
    4 4 4 274.37
    -4 4 -4 256.87
    4 4 4 254.07
    -4 4 -4 248.38
    -4 4 -4 252.97
    4 4 4 244.18
    5 -4 4 1011.5
    -5 -4 -4 1001.5
    -5 -4 -4 1052.09
    -5 -4 -4 1048.2
    -5 -4 -4 1028.2
    5 4 4 1008.9
    -5 4 -4 1013
    -5 4 -4 1046.8
    5 4 4 1023.4
    -5 4 -4 1013
    5 4 4 1044.2
    -5 4 -4 1025.9
    -6 -4 -4 359.06
    -6 -4 -4 369.06
    -6 -4 -4 388.56
    -6 -4 -4 352.16
    6 4 4 374.66
    -6 4 -4 358.66
    -6 4 -4 354.56
    -6 4 -4 379.26
    6 4 4 345.87
    -6 4 -4 372.86
    -7 -4 -4 31.4
    -7 -4 -4 25.6
    -7 -4 -4 28.2
    -7 -4 -4 25.4
    7 4 4 30.6
    -7 4 -4 29.2
    -7 4 -4 21.7
    -7 4 -4 31.8
    -7 4 -4 26.4
    -8 -4 -4 7.7
    -8 -4 -4 4.8
    -8 -4 -4 4.6
    -8 -4 -4 4.3
    -8 4 -4 5.2
    -8 4 -4 -0.3
    -8 4 -4 13.2
    -8 4 -4 2
    -9 -4 -4 154.18
    -9 -4 -4 166.58
    -9 4 -4 144.39
    -9 4 -4 140.89
    -10 -4 -4 221.38
    -10 -4 -4 220.98
    -10 4 -4 198.08
    -10 4 -4 222.28
    -11 -4 -4 17.5
    -11 -4 -4 24
    -11 4 -4 22.3
    -11 4 -4 37.2
    -11 4 -4 18.2
    -12 -5 4 13.1
    -12 -5 4 -2.1
    -12 -5 4 1.2
    -12 5 4 -0.4
    -12 5 4 5.6
    -12 5 4 -2.6
    -11 -5 4 631.24
    -11 -5 4 674.13
    -11 -5 4 627.94
    -11 5 4 650.23
    -11 5 4 642.04
    -10 -5 4 985.5
    -10 -5 4 997.8
    -10 -5 4 1042.3
    -10 5 4 986.7
    -10 5 4 1042.3
    -10 5 4 1061.39
    -10 5 4 966.3
    -9 -5 4 777.22
    -9 -5 4 798.82
    -9 -5 4 768.32
    -9 -5 4 782.22
    -9 -5 4 821.62
    -9 -5 4 773.62
    -9 5 4 743.13
    -9 5 4 810.12
    -9 5 4 779.62
    -9 5 4 789.32
    -9 5 4 778.92
    -8 -5 4 2.8
    -8 -5 4 -2
    -8 -5 4 -0.3
    -8 -5 4 -3.4
    -8 -5 4 2.5
    -8 -5 4 1.9
    -8 5 4 0
    -8 5 4 3.6
    8 5 -4 6.7
    -8 5 4 2.1
    -8 5 4 -0.7
    -8 5 4 -1.6
    -7 -5 4 50.49
    -7 -5 4 58.69
    -7 -5 4 62.29
    -7 -5 4 53.29
    -7 -5 4 52.69
    -7 -5 4 53.89
    -7 5 4 63.09
    -7 5 4 51.79
    -7 5 4 58.39
    -7 5 4 50.49
    -7 5 4 59.29
    7 5 -4 53.09
    -7 5 4 72.89
    -6 -5 4 2726.13
    -6 -5 4 2624.34
    -6 -5 4 2704.53
    -6 -5 4 2707.73
    -6 -5 4 2769.82
    6 5 -4 2671.13
    -6 5 4 2779.92
    -6 5 4 2693.33
    -6 5 4 2803.02
    -6 5 4 2652.93
    -5 -5 4 2862.61
    -5 -5 4 2807.72
    -5 -5 4 2825.52
    5 -5 -4 2761.12
    -5 -5 4 2784.22
    -5 -5 4 2850.51
    -5 5 4 2914.21
    -5 5 4 2818.52
    5 5 -4 2773.52
    5 5 -4 2775.32
    -5 5 4 2843.12
    -5 5 4 2805.52
    5 5 -4 2833.22
    -4 -5 4 134.19
    -4 -5 4 135.59
    -4 -5 4 137.79
    -4 -5 4 142.79
    -4 -5 4 139.79
    4 -5 -4 130.29
    -4 -5 4 141.39
    4 5 -4 150.98
    -4 5 4 141.99
    4 5 -4 131.59
    -4 5 4 141.29
    -4 5 4 131.79
    4 5 -4 142.59
    -3 -5 4 4.6
    3 -5 -4 1.8
    -3 -5 4 4.3
    -3 -5 4 3.9
    -3 -5 4 4.8
    -3 -5 4 3.8
    3 -5 -4 4.2
    -3 -5 4 0.9
    3 5 -4 6
    -3 5 4 8.5
    -3 5 4 4.2
    3 5 -4 3.7
    3 5 -4 6.5
    3 5 -4 1.6
    -2 -5 4 1837.92
    -2 -5 4 1862.51
    -2 -5 4 1811.72
    2 -5 -4 1834.92
    2 -5 -4 1892.11
    -2 -5 4 1847.92
    -2 -5 4 1833.32
    2 -5 -4 1771.72
    2 5 -4 1797.32
    -2 5 4 1832.52
    2 5 -4 1820.52
    -2 5 4 1814.92
    -2 5 4 1772.22
    2 5 -4 1872.21
    2 5 -4 1794.42
    -2 5 4 1739.73
    1 -5 -4 6653.23
    1 -5 -4 7121.79
    -1 -5 4 6888.71
    -1 -5 4 6411.96
    -1 -5 4 6609.94
    1 -5 -4 6814.12
    -1 -5 4 7097.29
    1 -5 -4 6828.22
    -1 -5 4 6875.41
    -1 5 4 6604.64
    1 5 -4 6733.93
    1 5 -4 6392.86
    1 5 -4 6612.84
    -1 5 4 6666.23
    -1 5 4 6592.54
    1 5 -4 6758.02
    1 5 -4 6873.71
    -1 5 4 6880.51
    1 5 -4 6952.4
    0 -5 4 3067.19
    0 -5 -4 3180.58
    0 -5 4 3045.5
    0 -5 -4 3114.79
    0 -5 4 3195.48
    0 -5 4 3213.68
    0 -5 4 3260.77
    0 -5 -4 3182.28
    0 -5 4 3172.28
    0 -5 -4 3225.98
    0 -5 -4 3062.79
    0 5 -4 3293.57
    0 5 4 3247.58
    0 5 -4 3251.87
    0 5 4 3158.68
    0 5 -4 3277.37
    0 5 -4 3176.78
    0 5 4 3191.68
    0 5 4 3202.98
    0 5 4 3209.78
    0 5 -4 3090.89
    0 5 -4 3158.88
    -1 -5 -4 4.3
    1 -5 4 3.1
    -1 -5 -4 11.5
    1 -5 4 5.2
    1 -5 4 11.1
    -1 -5 -4 11.3
    -1 -5 -4 10.6
    -1 -5 -4 6.5
    1 -5 4 1.8
    1 -5 4 2.7
    1 5 4 5
    1 5 4 4.5
    -1 5 -4 7.8
    -1 5 -4 6
    1 5 4 6.8
    1 5 4 13.9
    1 5 4 2.1
    -1 5 -4 3.1
    -1 5 -4 2.3
    -1 5 -4 1.8
    -2 -5 -4 4.2
    -2 -5 -4 6.1
    -2 -5 -4 4.9
    -2 -5 -4 5.1
    2 -5 4 5.2
    -2 -5 -4 3.1
    2 -5 4 8.1
    2 -5 4 7.2
    2 -5 4 9.5
    -2 5 -4 9.9
    -2 5 -4 14.6
    2 5 4 5.5
    2 5 4 6.4
    2 5 4 7.9
    -2 5 -4 10.8
    2 5 4 1.1
    2 5 4 6.6
    -2 5 -4 8
    3 -5 4 4112.89
    -3 -5 -4 4203.28
    3 -5 4 4053.19
    -3 -5 -4 4201.78
    3 -5 4 4039.2
    3 -5 4 4115.49
    -3 -5 -4 4057.19
    3 -5 4 4222.88
    -3 -5 -4 3981.1
    -3 -5 -4 3938.21
    -3 5 -4 4175.08
    3 5 4 4199.68
    3 5 4 4156.08
    3 5 4 4118.99
    -3 5 -4 4262.47
    3 5 4 4068.59
    3 5 4 4097.59
    3 5 4 4234.58
    -3 5 -4 4130.59
    -3 5 -4 4090.19
    -3 5 -4 4112.49
    -4 -5 -4 2499.55
    4 -5 4 2533.35
    -4 -5 -4 2395.76
    -4 -5 -4 2488.15
    -4 -5 -4 2564.94
    -4 -5 -4 2432.96
    4 -5 4 2487.25
    4 -5 4 2496.85
    4 -5 4 2477.65
    4 5 4 2414.46
    -4 5 -4 2421.76
    -4 5 -4 2457.05
    4 5 4 2558.74
    4 5 4 2490.85
    4 5 4 2363.36
    -4 5 -4 2533.25
    -4 5 -4 2547.95
    4 5 4 2325.17
    4 5 4 2517.85
    -4 5 -4 2570.34
    -5 -5 -4 698.33
    -5 -5 -4 689.43
    5 -5 4 675.73
    -5 -5 -4 675.13
    -5 -5 -4 657.53
    -5 5 -4 695.73
    -5 5 -4 663.83
    5 5 4 662.23
    5 5 4 658.73
    -5 5 -4 716.03
    -5 5 -4 664.33
    5 5 4 689.23
    -6 -5 -4 1.3
    -6 -5 -4 4.7
    -6 -5 -4 1.1
    -6 -5 -4 -1.1
    6 -5 4 3.7
    -6 5 -4 3.7
    6 5 4 1.2
    6 5 4 3.6
    -6 5 -4 0.7
    -6 5 -4 1.9
    -7 -5 -4 55.19
    -7 -5 -4 56.69
    -7 -5 -4 53.39
    -7 -5 -4 53.79
    -7 5 -4 58.29
    7 5 4 57.09
    -7 5 -4 56.49
    -7 5 -4 43.9
    -7 5 -4 43.2
    7 5 4 56.29
    -8 -5 -4 989.7
    -8 -5 -4 1075.89
    -8 -5 -4 1007.7
    -8 5 -4 1045
    -8 5 -4 1045.6
    -8 5 -4 1001.8
    -9 -5 -4 608.24
    -9 -5 -4 569.34
    -9 5 -4 561.74
    -9 5 -4 567.64
    -10 -5 -4 8.2
    -10 -5 -4 12.6
    -10 5 -4 10.9
    -10 5 -4 11.4
    -11 -5 -4 15.3
    -11 -5 -4 16.9
    -11 5 -4 7.8
    -11 5 -4 3.4
    -11 5 -4 5
    -12 -6 4 177.08
    -12 -6 4 194.58
    -12 -6 4 174.38
    -12 6 4 186.78
    -12 6 4 173.08
    -12 6 4 178.08
    -11 -6 4 560.04
    -11 -6 4 570.24
    -11 -6 4 557.14
    -11 6 4 604.54
    -11 6 4 550.74
    -10 -6 4 15.2
    -10 -6 4 14.2
    -10 -6 4 2.1
    -10 6 4 10.6
    -10 6 4 3.9
    -10 6 4 7.4
    -10 6 4 3.9
    -9 -6 4 294.97
    -9 -6 4 289.07
    -9 -6 4 294.87
    -9 -6 4 300.87
    -9 -6 4 301.47
    -9 -6 4 309.17
    -9 6 4 302.97
    -9 6 4 305.67
    9 6 -4 327.17
    -9 6 4 315.87
    -9 6 4 305.57
    -9 6 4 298.87
    -8 -6 4 21.9
    -8 -6 4 16.9
    -8 -6 4 17.5
    -8 -6 4 13.2
    -8 -6 4 15.6
    -8 -6 4 24.2
    -8 6 4 17.9
    -8 6 4 11.7
    8 6 -4 24.2
    -8 6 4 22.2
    -8 6 4 15.1
    -8 6 4 18.6
    -8 6 4 17.4
    -7 -6 4 724.83
    -7 -6 4 725.43
    -7 -6 4 775.22
    -7 -6 4 730.93
    -7 -6 4 714.73
    -7 -6 4 736.43
    -7 6 4 720.93
    -7 6 4 729.33
    -7 6 4 709.93
    7 6 -4 746.73
    -7 6 4 763.82
    -7 6 4 745.53
    -6 -6 4 265.97
    -6 -6 4 273.37
    -6 -6 4 261.07
    -6 -6 4 256.07
    -6 -6 4 253.97
    -6 6 4 263.67
    -6 6 4 256.87
    -6 6 4 254.67
    6 6 -4 264.97
    -6 6 4 271.87
    -5 -6 4 499.25
    -5 -6 4 493.05
    -5 -6 4 535.15
    -5 -6 4 495.25
    -5 -6 4 507.95
    -5 -6 4 499.05
    5 -6 -4 515.35
    -5 6 4 510.05
    5 6 -4 502.65
    -5 6 4 501.75
    -5 6 4 489.35
    5 6 -4 500.75
    -5 6 4 499.35
    5 6 -4 495.65
    5 6 -4 501.55
    -4 -6 4 1581.94
    -4 -6 4 1626.84
    4 -6 -4 1601.04
    -4 -6 4 1558.84
    -4 -6 4 1587.94
    -4 -6 4 1595.14
    -4 -6 4 1577.84
    4 -6 -4 1605.14
    -4 6 4 1645.44
    -4 6 4 1598.64
    4 6 -4 1636.04
    4 6 -4 1608.54
    -4 6 4 1553.54
    -4 6 4 1662.43
    4 6 -4 1603.44
    4 6 -4 1574.14
    3 -6 -4 70.29
    -3 -6 4 67.29
    -3 -6 4 74.09
    -3 -6 4 73.09
    -3 -6 4 72.39
    -3 -6 4 75.99
    3 -6 -4 63.89
    -3 -6 4 72.29
    3 -6 -4 67.19
    3 6 -4 63.49
    3 6 -4 65.69
    3 6 -4 67.19
    -3 6 4 73.89
    -3 6 4 66.59
    3 6 -4 56.99
    -3 6 4 68.19
    2 -6 -4 2220.38
    2 -6 -4 2237.98
    -2 -6 4 2383.56
    -2 -6 4 2190.68
    2 -6 -4 2264.77
    -2 -6 4 2194.88
    -2 -6 4 2133.69
    -2 -6 4 2231.08
    -2 -6 4 2259.37
    -2 6 4 2158.48
    2 6 -4 2192.38
    2 6 -4 2261.37
    2 6 -4 2196.68
    2 6 -4 2253.47
    -2 6 4 2228.38
    2 6 -4 2288.27
    -2 6 4 2149.28
    -1 -6 4 322.57
    1 -6 -4 314.17
    -1 -6 4 313.77
    1 -6 -4 334.97
    -1 -6 4 338.77
    1 -6 -4 320.37
    -1 -6 4 320.77
    -1 -6 4 337.97
    1 -6 -4 327.47
    -1 -6 4 326.57
    1 6 -4 331.07
    1 6 -4 323.67
    -1 6 4 316.47
    -1 6 4 329.27
    1 6 -4 333.77
    1 6 -4 325.47
    1 6 -4 329.17
    1 6 -4 340.47
    -1 6 4 329.77
    -1 6 4 336.97
    0 -6 -4 2889.11
    0 -6 4 3015.1
    0 -6 -4 2979.4
    0 -6 4 3167.38
    0 -6 -4 2982.3
    0 -6 4 2955.9
    0 -6 -4 3077.09
    0 -6 4 3061.39
    0 -6 -4 2931.91
    0 -6 4 2943.81
    0 -6 4 3017.8
    0 6 -4 3016
    0 6 -4 2965
    0 6 4 2906.21
    0 6 4 2966.1
    0 6 4 2947.31
    0 6 -4 3108.69
    0 6 -4 2973.5
    0 6 4 2940.51
    0 6 -4 2985.6
    0 6 4 3021.5
    0 6 -4 2918.51
    -1 -6 -4 568.94
    1 -6 4 579.64
    -1 -6 -4 538.45
    1 -6 4 553.54
    1 -6 4 527.85
    -1 -6 -4 571.34
    -1 -6 -4 534.85
    1 -6 4 579.34
    -1 -6 -4 594.54
    1 -6 4 568.34
    -1 6 -4 560.14
    1 6 4 583.64
    -1 6 -4 571.84
    -1 6 -4 589.24
    -1 6 -4 568.04
    1 6 4 553.74
    1 6 4 555.54
    1 6 4 564.94
    1 6 4 580.64
    -1 6 -4 563.44
    -2 -6 -4 674.63
    -2 -6 -4 729.93
    2 -6 4 721.33
    -2 -6 -4 740.33
    -2 -6 -4 723.23
    2 -6 4 699.93
    -2 -6 -4 714.43
    2 -6 4 716.83
    2 -6 4 748.53
    -2 6 -4 731.53
    2 6 4 734.83
    -2 6 -4 702.23
    2 6 4 723.83
    -2 6 -4 701.33
    2 6 4 741.53
    2 6 4 752.72
    -2 6 -4 727.13
    2 6 4 724.93
    3 -6 4 730.63
    3 -6 4 722.63
    3 -6 4 709.23
    3 -6 4 728.53
    -3 -6 -4 715.23
    -3 -6 -4 691.93
    -3 -6 -4 706.83
    -3 -6 -4 747.43
    -3 -6 -4 739.93
    3 6 4 713.23
    3 6 4 720.03
    3 6 4 730.53
    3 6 4 722.33
    -3 6 -4 703.63
    -3 6 -4 748.53
    -3 6 -4 691.83
    -3 6 -4 716.63
    3 6 4 702.63
    3 6 4 745.83
    -3 6 -4 740.33
    4 -6 4 601.24
    -4 -6 -4 647.44
    -4 -6 -4 628.14
    4 -6 4 617.84
    -4 -6 -4 584.04
    -4 -6 -4 601.84
    4 6 4 599.64
    4 6 4 597.64
    4 6 4 624.34
    -4 6 -4 615.74
    -4 6 -4 604.54
    -4 6 -4 618.64
    -4 6 -4 602.84
    4 6 4 600.04
    -5 -6 -4 2097.09
    -5 -6 -4 2065.39
    -5 -6 -4 2116.29
    -5 -6 -4 2133.09
    5 -6 4 2083.99
    -5 6 -4 2124.69
    5 6 4 2114.49
    5 6 4 2097.99
    5 6 4 2076.59
    -5 6 -4 2191.88
    -5 6 -4 2150.38
    -6 -6 -4 121.49
    6 -6 4 113.19
    -6 -6 -4 115.29
    -6 -6 -4 112.39
    -6 -6 -4 121.59
    6 6 4 109.59
    -6 6 -4 120.19
    6 6 4 118.59
    -6 6 -4 95.09
    -6 6 -4 126.59
    -7 -6 -4 398.96
    -7 -6 -4 378.76
    -7 -6 -4 379.86
    -7 -6 -4 377.66
    7 6 4 375.26
    -7 6 -4 366.76
    -7 6 -4 357.26
    -7 6 -4 359.46
    7 6 4 389.86
    -8 -6 -4 27.3
    -8 -6 -4 18.1
    -8 -6 -4 16.3
    -8 6 -4 5.6
    8 6 4 15.8
    -8 6 -4 14.1
    -9 -6 -4 927.11
    -9 -6 -4 914.71
    -9 6 -4 953
    -9 6 -4 937.61
    -10 -6 -4 520.35
    -10 -6 -4 514.55
    -10 6 -4 520.55
    -10 6 -4 529.95
    -11 -6 -4 9.9
    -11 -6 -4 9.7
    -11 -6 -4 22.1
    -11 6 -4 9.9
    -11 6 -4 4.3
    -12 -7 4 3.6
    -12 -7 4 -2.5
    -12 -7 4 -2.8
    -12 7 4 2.3
    -12 7 4 8.2
    -11 -7 4 489.25
    -11 -7 4 456.15
    -11 -7 4 509.45
    -11 7 4 502.85
    -11 7 4 489.35
    -10 -7 4 1052.79
    -10 -7 4 1090.79
    -10 -7 4 1109.59
    -10 7 4 1075.79
    -10 7 4 1083.39
    -10 7 4 1122.19
    -9 -7 4 129.39
    -9 -7 4 120.09
    -9 -7 4 130.19
    -9 -7 4 121.79
    -9 -7 4 141.59
    -9 7 4 111.89
    -9 7 4 123.19
    -9 7 4 129.69
    -9 7 4 123.09
    -9 7 4 121.49
    -8 -7 4 20.2
    -8 -7 4 27.9
    -8 -7 4 20.1
    -8 -7 4 16
    -8 -7 4 20
    -8 -7 4 21.8
    -8 -7 4 20.9
    -8 7 4 22.1
    -8 7 4 19
    -8 7 4 25.7
    -8 7 4 18.7
    8 7 -4 20.2
    -8 7 4 20.6
    -7 -7 4 495.25
    -7 -7 4 475.35
    -7 -7 4 449.16
    -7 -7 4 476.35
    -7 -7 4 444.06
    -7 -7 4 452.95
    -7 -7 4 437.36
    -7 7 4 468.35
    7 7 -4 451.75
    -7 7 4 475.15
    -7 7 4 480.15
    -7 7 4 468.55
    -6 -7 4 2944.21
    -6 -7 4 3022
    -6 -7 4 2883.21
    -6 -7 4 2983.2
    -6 -7 4 2895.41
    6 -7 -4 2884.21
    -6 -7 4 2903.81
    6 7 -4 2923.11
    -6 7 4 2954.5
    -6 7 4 2911.31
    -6 7 4 2933.21
    -6 7 4 2886.51
    6 7 -4 2936.31
    -5 -7 4 3226.68
    -5 -7 4 3321.07
    -5 -7 4 3274.47
    -5 -7 4 3226.28
    -5 -7 4 3318.97
    -5 -7 4 3257.27
    -5 -7 4 3219.48
    5 -7 -4 3278.77
    5 -7 -4 3280.47
    -5 7 4 3208.88
    -5 7 4 3212.08
    -5 7 4 3300.47
    5 7 -4 3307.97
    -5 7 4 3315.17
    5 7 -4 3223.58
    5 7 -4 3322.57
    -4 -7 4 467.75
    -4 -7 4 440.76
    -4 -7 4 421.96
    4 -7 -4 406.96
    -4 -7 4 428.96
    4 -7 -4 424.16
    -4 -7 4 418.86
    -4 -7 4 428.56
    -4 -7 4 427.66
    4 7 -4 414.86
    -4 7 4 426.56
    -4 7 4 443.46
    -4 7 4 421.26
    -4 7 4 420.96
    4 7 -4 430.56
    4 7 -4 420.26
    4 7 -4 429.96
    -3 -7 4 178.28
    3 -7 -4 180.38
    3 -7 -4 204.58
    3 -7 -4 194.48
    -3 -7 4 194.48
    -3 -7 4 180.38
    -3 -7 4 196.38
    -3 -7 4 195.58
    -3 -7 4 181.88
    3 7 -4 182.28
    -3 7 4 188.28
    -3 7 4 181.98
    3 7 -4 198.18
    3 7 -4 186.98
    3 7 -4 191.58
    3 7 -4 190.28
    -3 7 4 176.68
    -3 7 4 191.28
    -3 7 4 177.68
    -3 7 4 197.68
    2 -7 -4 1980.9
    -2 -7 4 2025.6
    -2 -7 4 1894.71
    -2 -7 4 1929.21
    2 -7 -4 2007.5
    -2 -7 4 1983.5
    -2 -7 4 1926.41
    -2 -7 4 1975
    2 -7 -4 1973.5
    -2 7 4 2016.9
    2 7 -4 1985.2
    -2 7 4 1998
    2 7 -4 1997.2
    -2 7 4 1999.8
    2 7 -4 1978.9
    2 7 -4 1967.6
    -2 7 4 1988.1
    2 7 -4 1945.51
    -1 -7 4 4348.27
    1 -7 -4 4307.17
    1 -7 -4 4300.87
    1 -7 -4 4147.98
    -1 -7 4 4338.77
    -1 -7 4 4308.67
    -1 -7 4 4217.38
    -1 -7 4 4432.66
    -1 -7 4 4245.18
    1 -7 -4 4526.85
    -1 7 4 4201.48
    1 7 -4 4427.56
    1 7 -4 4405.86
    -1 7 4 4363.96
    -1 7 4 4272.77
    1 7 -4 4228.48
    -1 7 4 4320.47
    1 7 -4 4158.28
    1 7 -4 4350.96
    1 7 -4 4121.29
    0 -7 -4 2119.09
    0 -7 4 2230.38
    0 -7 4 2216.68
    0 -7 4 2196.88
    0 -7 4 2239.28
    0 -7 -4 2178.58
    0 -7 -4 2236.58
    0 -7 4 2271.37
    0 -7 -4 2288.37
    0 -7 -4 2166.68
    0 7 4 2200.58
    0 7 -4 2216.28
    0 7 -4 2242.28
    0 7 -4 2174.08
    0 7 -4 2220.98
    0 7 4 2257.67
    0 7 4 2202.38
    0 7 -4 2320.87
    0 7 -4 2241.58
    0 7 4 2208.28
    0 7 4 2205.98
    -1 -7 -4 118.99
    -1 -7 -4 118.49
    -1 -7 -4 129.99
    1 -7 4 114.99
    1 -7 4 132.39
    1 -7 4 118.69
    -1 -7 -4 116.49
    -1 -7 -4 127.29
    1 -7 4 120.29
    1 -7 4 121.29
    -1 -7 -4 124.39
    -1 7 -4 120.89
    -1 7 -4 121.69
    1 7 4 118.09
    1 7 4 112.79
    -1 7 -4 115.29
    -1 7 -4 125.79
    1 7 4 140.39
    1 7 4 118.99
    -1 7 -4 134.99
    1 7 4 114.39
    -1 7 -4 119.09
    -2 -7 -4 15.2
    2 -7 4 13.8
    2 -7 4 18.1
    2 -7 4 19.4
    2 -7 4 18.4
    -2 -7 -4 13.3
    -2 -7 -4 14.2
    2 -7 4 17.6
    -2 -7 -4 19
    -2 -7 -4 17.3
    -2 7 -4 16.6
    -2 7 -4 23.3
    -2 7 -4 13.8
    2 7 4 17.5
    2 7 4 11.6
    2 7 4 20.1
    2 7 4 18.4
    2 7 4 17.7
    -2 7 -4 13.7
    -2 7 -4 14.8
    -3 -7 -4 2147.39
    3 -7 4 2134.59
    3 -7 4 2070.39
    3 -7 4 2033.2
    3 -7 4 2032.3
    -3 -7 -4 2067.29
    -3 -7 -4 2063.19
    -3 -7 -4 2108.69
    -3 -7 -4 2076.29
    -3 7 -4 2113.49
    -3 7 -4 2126.19
    3 7 4 2068.49
    3 7 4 2105.29
    -3 7 -4 2073.39
    3 7 4 2127.19
    3 7 4 2100.19
    3 7 4 2029.9
    -3 7 -4 2149.98
    4 -7 4 3738.23
    -4 -7 -4 3758.42
    -4 -7 -4 3831.72
    4 -7 4 3639.24
    -4 -7 -4 3597.04
    -4 -7 -4 3698.43
    -4 7 -4 3680.53
    -4 7 -4 3730.13
    4 7 4 3649.23
    4 7 4 3959.8
    4 7 4 3702.33
    -4 7 -4 3817.12
    4 7 4 3729.23
    -5 -7 -4 198.68
    -5 -7 -4 218.38
    -5 -7 -4 203.98
    -5 -7 -4 192.08
    5 -7 4 200.78
    5 7 4 190.88
    5 7 4 209.98
    -5 7 -4 204.98
    -5 7 -4 208.18
    -5 7 -4 201.98
    5 7 4 200.98
    6 -7 4 197.68
    -6 -7 -4 222.08
    -6 -7 -4 200.08
    -6 -7 -4 217.98
    -6 -7 -4 201.68
    6 7 4 205.18
    -6 7 -4 204.88
    6 7 4 227.98
    -6 7 -4 222.08
    6 7 4 209.38
    -6 7 -4 216.38
    -7 -7 -4 678.23
    -7 -7 -4 632.94
    -7 -7 -4 634.84
    -7 -7 -4 654.93
    7 -7 4 625.74
    -7 7 -4 627.04
    7 7 4 637.34
    -7 7 -4 605.94
    7 7 4 620.74
    -7 7 -4 614.44
    -8 -7 -4 1179.28
    -8 -7 -4 1196.18
    -8 -7 -4 1157.08
    -8 7 -4 1166.08
    -8 7 -4 1151.68
    -8 7 -4 1166.98
    -9 -7 -4 550.94
    -9 -7 -4 526.45
    -9 7 -4 547.05
    -9 7 -4 539.75
    -10 -7 -4 6.1
    -10 -7 -4 7.1
    -10 -7 -4 9.4
    -10 7 -4 2
    -10 7 -4 1
    -11 -7 -4 58.79
    -11 -7 -4 55.99
    -11 -7 -4 70.49
    -11 7 -4 53.39
    -11 7 -4 60.59
    -11 -8 4 212.48
    -11 -8 4 205.38
    -11 -8 4 204.08
    -11 8 4 195.48
    -11 8 4 207.18
    -10 -8 4 -7
    -10 -8 4 6.2
    -10 -8 4 8.5
    -10 8 4 6.9
    -10 8 4 0.6
    -10 8 4 -0.4
    -9 -8 4 248.38
    -9 -8 4 240.08
    -9 -8 4 272.37
    -9 -8 4 258.47
    -9 8 4 250.37
    -9 8 4 249.18
    -9 8 4 259.17
    -9 8 4 256.87
    -8 -8 4 21.3
    -8 -8 4 27.6
    -8 -8 4 18.9
    -8 -8 4 17.4
    -8 -8 4 28.5
    -8 8 4 25.5
    -8 8 4 26.8
    -8 8 4 23.1
    -8 8 4 27.4
    8 8 -4 24.5
    -7 -8 4 865.71
    -7 -8 4 898.91
    -7 -8 4 909.11
    -7 -8 4 895.61
    -7 -8 4 929.41
    -7 -8 4 846.92
    -7 -8 4 901.81
    -7 8 4 896.41
    -7 8 4 847.32
    -7 8 4 887.21
    7 8 -4 871.51
    7 8 -4 903.61
    -7 8 4 889.11
    -6 -8 4 213.68
    -6 -8 4 192.58
    -6 -8 4 205.88
    -6 -8 4 191.88
    -6 -8 4 200.18
    6 -8 -4 194.78
    -6 -8 4 201.08
    6 8 -4 183.48
    6 8 -4 186.68
    -6 8 4 185.68
    -6 8 4 189.98
    -6 8 4 183.88
    -6 8 4 191.48
    -5 -8 4 583.44
    -5 -8 4 607.64
    -5 -8 4 570.84
    -5 -8 4 541.35
    -5 -8 4 571.54
    5 -8 -4 610.14
    -5 -8 4 589.74
    -5 8 4 585.34
    -5 8 4 608.44
    -5 8 4 593.74
    -5 8 4 611.84
    5 8 -4 595.24
    5 8 -4 564.64
    5 8 -4 593.94
    -5 8 4 590.24
    -4 -8 4 443.56
    -4 -8 4 427.46
    -4 -8 4 476.85
    -4 -8 4 460.15
    4 -8 -4 435.46
    -4 -8 4 449.06
    4 -8 -4 460.25
    -4 -8 4 453.05
    -4 -8 4 455.95
    -4 8 4 457.65
    4 8 -4 436.36
    4 8 -4 454.15
    -4 8 4 446.46
    -4 8 4 462.95
    4 8 -4 440.96
    -4 8 4 451.45
    -4 8 4 454.95
    4 8 -4 458.75
    -3 -8 4 45.3
    3 -8 -4 44.1
    -3 -8 4 52.49
    -3 -8 4 45
    3 -8 -4 44.4
    -3 -8 4 38.9
    -3 -8 4 50.69
    -3 -8 4 50.89
    3 -8 -4 49.1
    3 8 -4 53.09
    3 8 -4 55.69
    -3 8 4 50.49
    -3 8 4 45.2
    3 8 -4 51.89
    -3 8 4 47.6
    -3 8 4 49.8
    -3 8 4 51.09
    3 8 -4 49.5
    -3 8 4 44.2
    3 8 -4 41.8
    -2 -8 4 1231.78
    -2 -8 4 1036.3
    2 -8 -4 1048.1
    2 -8 -4 1045.1
    -2 -8 4 1088.49
    -2 -8 4 1050.69
    -2 -8 4 1030.3
    -2 -8 4 1029.6
    2 -8 -4 1089.19
    -2 8 4 1079.89
    2 8 -4 1073.39
    2 8 -4 1054.99
    2 8 -4 1063.89
    -2 8 4 1056.69
    -2 8 4 1047.1
    2 8 -4 1103.19
    -2 8 4 1058.29
    -2 8 4 1052.39
    2 8 -4 1080.09
    2 8 -4 1075.89
    1 -8 -4 52.29
    -1 -8 4 50.19
    1 -8 -4 42.3
    -1 -8 4 38.2
    -1 -8 4 46.2
    -1 -8 4 41.4
    -1 -8 4 34.3
    -1 -8 4 42.1
    1 -8 -4 43
    1 -8 -4 42.2
    -1 8 4 39
    -1 8 4 42.1
    -1 8 4 39.4
    1 8 -4 38.2
    1 8 -4 48.6
    1 8 -4 42
    1 8 -4 40.1
    1 8 -4 38.1
    -1 8 4 43.7
    0 -8 -4 2362.06
    0 -8 4 2417.06
    0 -8 4 2343.37
    0 -8 -4 2275.37
    0 -8 4 2374.46
    0 -8 -4 2464.45
    0 -8 -4 2393.46
    0 -8 -4 2467.35
    0 -8 4 2478.15
    0 -8 4 2395.26
    0 -8 -4 2333.47
    0 8 -4 2343.07
    0 8 4 2358.76
    0 8 -4 2395.36
    0 8 -4 2495.45
    0 8 4 2316.17
    0 8 4 2389.16
    0 8 4 2390.56
    0 8 -4 2373.46
    0 8 4 2307.27
    0 8 -4 2447.46
    0 8 -4 2359.76
    1 -8 4 307.37
    -1 -8 -4 290.97
    -1 -8 -4 260.87
    1 -8 4 269.67
    -1 -8 -4 271.87
    -1 -8 -4 271.47
    1 -8 4 292.97
    -1 -8 -4 264.17
    1 -8 4 272.07
    1 -8 4 272.47
    -1 8 -4 277.07
    -1 8 -4 270.17
    -1 8 -4 293.37
    1 8 4 279.67
    1 8 4 269.17
    1 8 4 283.97
    -1 8 -4 283.87
    -1 8 -4 294.17
    1 8 4 285.27
    1 8 4 270.27
    -1 8 -4 274.67
    2 -8 4 313.37
    2 -8 4 327.17
    -2 -8 -4 298.97
    -2 -8 -4 304.37
    -2 -8 -4 313.87
    2 -8 4 310.07
    2 -8 4 323.17
    -2 -8 -4 311.47
    2 -8 4 304.17
    -2 -8 -4 300.67
    -2 -8 -4 318.47
    -2 8 -4 301.67
    -2 8 -4 315.37
    2 8 4 318.47
    2 8 4 319.57
    2 8 4 310.07
    -2 8 -4 302.47
    -2 8 -4 308.77
    -2 8 -4 301.17
    2 8 4 309.07
    2 8 4 308.57
    -3 -8 -4 219.58
    3 -8 4 221.48
    -3 -8 -4 218.78
    -3 -8 -4 231.98
    3 -8 4 229.48
    -3 -8 -4 227.08
    3 -8 4 219.98
    -3 -8 -4 216.88
    3 8 4 220.08
    -3 8 -4 227.18
    3 8 4 216.38
    3 8 4 226.88
    -3 8 -4 222.88
    -3 8 -4 221.78
    -3 8 -4 235.28
    -4 -8 -4 577.04
    -4 -8 -4 563.04
    4 -8 4 541.75
    -4 -8 -4 528.15
    4 -8 4 562.14
    4 -8 4 561.54
    -4 -8 -4 534.25
    4 8 4 550.24
    4 8 4 563.94
    4 8 4 552.94
    -4 8 -4 554.14
    -4 8 -4 569.84
    -5 -8 -4 1499.35
    -5 -8 -4 1561.34
    5 -8 4 1554.64
    -5 -8 -4 1559.94
    -5 -8 -4 1505.55
    -5 8 -4 1530.95
    5 8 4 1503.85
    -5 8 -4 1573.74
    5 8 4 1498.05
    5 8 4 1549.14
    -5 8 -4 1541.35
    -6 -8 -4 42.6
    -6 -8 -4 42.2
    -6 -8 -4 50.09
    -6 -8 -4 51.59
    6 -8 4 52.09
    6 8 4 45.2
    6 8 4 48.5
    -6 8 -4 40.7
    -6 8 -4 49.99
    6 8 4 50.19
    -6 8 -4 54.09
    -7 -8 -4 433.76
    -7 -8 -4 415.56
    -7 -8 -4 387.26
    -7 -8 -4 456.25
    -7 8 -4 434.36
    7 8 4 390.96
    -7 8 -4 426.56
    -8 -8 -4 41.7
    -8 -8 -4 44.6
    -8 -8 -4 39.7
    -8 8 -4 41.4
    -8 8 -4 38.8
    -9 -8 -4 322.37
    -9 -8 -4 369.16
    -9 -8 -4 338.67
    -9 8 -4 344.47
    -9 8 -4 366.46
    -10 -8 -4 572.74
    -10 -8 -4 582.44
    -10 -8 -4 555.24
    -10 8 -4 594.44
    -10 8 -4 553.54
    -11 -8 -4 30.3
    -11 -8 -4 17.1
    -11 -8 -4 17.6
    -11 8 -4 10.4
    -11 8 -4 16.2
    -11 -9 4 485.85
    -11 -9 4 436.56
    -11 -9 4 464.35
    -11 9 4 500.25
    -11 9 4 458.55
    -10 -9 4 551.34
    -10 -9 4 535.25
    -10 -9 4 565.44
    -10 9 4 528.55
    -10 9 4 530.65
    -10 9 4 535.95
    -9 -9 4 92.29
    -9 -9 4 91.19
    -9 -9 4 77.39
    -9 -9 4 78.39
    -9 9 4 107.19
    -9 9 4 89.49
    -9 9 4 86.69
    -8 -9 4 11.9
    -8 -9 4 13.2
    -8 -9 4 13.6
    -8 -9 4 9.2
    -8 -9 4 7.2
    -8 9 4 8.9
    8 9 -4 9.6
    -8 9 4 12.6
    -8 9 4 14.2
    -8 9 4 9
    -7 -9 4 314.47
    -7 -9 4 312.47
    -7 -9 4 288.17
    -7 -9 4 296.67
    -7 -9 4 287.47
    7 9 -4 282.67
    -7 9 4 310.77
    -7 9 4 308.07
    -7 9 4 317.77
    -7 9 4 306.37
    7 9 -4 305.27
    -7 9 4 304.77
    6 -9 -4 1691.23
    -6 -9 4 1668.73
    -6 -9 4 1758.32
    -6 -9 4 1759.32
    -6 -9 4 1636.84
    -6 -9 4 1703.63
    -6 -9 4 1749.03
    -6 9 4 1721.93
    -6 9 4 1734.73
    -6 9 4 1856.71
    6 9 -4 1675.83
    -6 9 4 1720.53
    -6 9 4 1733.23
    6 9 -4 1706.43
    5 -9 -4 1206.98
    -5 -9 4 1206.98
    -5 -9 4 1300.37
    -5 -9 4 1261.77
    -5 -9 4 1237.78
    -5 -9 4 1277.57
    -5 -9 4 1240.18
    -5 9 4 1283.17
    5 9 -4 1236.38
    5 9 -4 1232.38
    -5 9 4 1225.38
    -5 9 4 1268.07
    -5 9 4 1223.58
    -5 9 4 1253.97
    5 9 -4 1223.08
    -4 -9 4 200.18
    4 -9 -4 213.28
    -4 -9 4 205.38
    -4 -9 4 203.28
    -4 -9 4 197.08
    -4 -9 4 216.48
    -4 -9 4 213.38
    4 -9 -4 200.48
    -4 9 4 199.68
    4 9 -4 193.08
    -4 9 4 203.48
    4 9 -4 196.68
    -4 9 4 209.18
    -4 9 4 208.28
    4 9 -4 197.18
    -4 9 4 191.88
    -3 -9 4 165.38
    3 -9 -4 191.98
    3 -9 -4 163.78
    -3 -9 4 192.48
    -3 -9 4 194.68
    -3 -9 4 197.88
    -3 -9 4 174.18
    -3 9 4 175.58
    -3 9 4 171.08
    3 9 -4 180.78
    3 9 -4 195.58
    -3 9 4 181.28
    -3 9 4 177.58
    -3 9 4 166.28
    3 9 -4 186.48
    3 9 -4 179.78
    3 9 -4 166.38
    -3 9 4 178.28
    -2 -9 4 1594.34
    -2 -9 4 1696.83
    -2 -9 4 1729.73
    2 -9 -4 1611.24
    -2 -9 4 1684.93
    -2 -9 4 1608.44
    2 -9 -4 1683.23
    -2 -9 4 1626.34
    2 -9 -4 1588.14
    2 9 -4 1653.63
    2 9 -4 1662.73
    -2 9 4 1661.43
    2 9 -4 1698.93
    -2 9 4 1659.63
    2 9 -4 1602.84
    -2 9 4 1675.73
    -2 9 4 1604.64
    2 9 -4 1698.43
    2 9 -4 1632.74
    -2 9 4 1629.44
    -1 -9 4 2368.96
    -1 -9 4 2466.75
    -1 -9 4 2448.06
    1 -9 -4 2342.57
    1 -9 -4 2420.56
    -1 -9 4 2420.96
    1 -9 -4 2479.55
    1 -9 -4 2481.45
    -1 -9 4 2395.86
    -1 -9 4 2415.86
    1 9 -4 2371.76
    1 9 -4 2461.35
    -1 9 4 2438.86
    -1 9 4 2362.86
    1 9 -4 2385.86
    1 9 -4 2460.35
    -1 9 4 2438.16
    -1 9 4 2429.06
    -1 9 4 2452.05
    1 9 -4 2396.86
    0 -9 -4 2285.87
    0 -9 -4 2295.77
    0 -9 -4 2179.68
    0 -9 4 2251.67
    0 -9 4 2187.58
    0 -9 4 2300.17
    0 -9 4 2248.68
    0 -9 4 2194.08
    0 -9 -4 2348.76
    0 -9 -4 2199.08
    0 -9 -4 2243.58
    0 9 4 2259.37
    0 9 -4 2181.48
    0 9 4 2216.18
    0 9 4 2190.38
    0 9 4 2305.47
    0 9 -4 2292.77
    0 9 -4 2255.87
    0 9 4 2226.48
    0 9 -4 2267.67
    0 9 -4 2256.47
    -1 -9 -4 11.6
    -1 -9 -4 12.8
    -1 -9 -4 15.7
    -1 -9 -4 10.9
    1 -9 4 4.6
    1 -9 4 9.7
    1 -9 4 9.9
    -1 -9 -4 11.6
    -1 -9 -4 10.4
    1 -9 4 6.8
    1 -9 4 7.9
    -1 9 -4 8.3
    -1 9 -4 7.7
    -1 9 -4 7.7
    -1 9 -4 7.4
    -1 9 -4 11.7
    1 9 4 11.4
    1 9 4 4.2
    1 9 4 7.4
    1 9 4 5.4
    1 9 4 5.7
    -1 9 -4 6.5
    -2 -9 -4 620.94
    -2 -9 -4 604.94
    2 -9 4 617.74
    2 -9 4 598.64
    -2 -9 -4 612.34
    -2 -9 -4 593.94
    -2 -9 -4 617.64
    2 -9 4 613.04
    -2 -9 -4 611.84
    2 -9 4 618.04
    2 9 4 595.84
    2 9 4 644.54
    -2 9 -4 597.24
    2 9 4 619.34
    -2 9 -4 596.44
    2 9 4 615.24
    2 9 4 610.54
    -2 9 -4 603.64
    -2 9 -4 593.44
    3 -9 4 1345.07
    -3 -9 -4 1306.27
    -3 -9 -4 1298.17
    3 -9 4 1357.76
    -3 -9 -4 1333.17
    -3 -9 -4 1302.77
    -3 -9 -4 1399.86
    3 -9 4 1346.07
    3 -9 4 1322.87
    -3 9 -4 1324.57
    -3 9 -4 1266.67
    -3 9 -4 1321.57
    3 9 4 1328.37
    3 9 4 1344.57
    -4 -9 -4 1292.77
    -4 -9 -4 1309.27
    -4 -9 -4 1224.18
    4 -9 4 1259.47
    -4 -9 -4 1266.37
    4 -9 4 1290.37
    -4 -9 -4 1272.87
    4 -9 4 1286.07
    4 9 4 1267.67
    -4 9 -4 1278.77
    4 9 4 1277.07
    -4 9 -4 1248.48
    4 9 4 1272.37
    -5 -9 -4 368.56
    -5 -9 -4 348.97
    -5 -9 -4 344.47
    5 -9 4 377.26
    -5 -9 -4 384.86
    -5 -9 -4 392.96
    -5 9 -4 380.06
    5 9 4 352.86
    5 9 4 344.67
    -5 9 -4 358.26
    5 9 4 368.96
    -6 -9 -4 67.89
    -6 -9 -4 67.09
    -6 -9 -4 79.99
    6 -9 4 72.29
    -6 -9 -4 91.09
    -6 -9 -4 73.39
    -6 9 -4 68.99
    6 9 4 84.89
    6 9 4 70.89
    6 9 4 72.19
    -6 9 -4 88.39
    -7 -9 -4 204.28
    -7 -9 -4 188.68
    -7 -9 -4 200.58
    -7 -9 -4 212.68
    7 9 4 203.68
    -7 9 -4 194.58
    -7 9 -4 202.28
    -8 -9 -4 814.22
    -8 -9 -4 793.42
    -8 -9 -4 808.32
    -8 9 -4 778.12
    -8 9 -4 822.02
    -9 -9 -4 345.17
    -9 -9 -4 350.46
    -9 -9 -4 359.26
    -9 9 -4 355.06
    -9 9 -4 342.17
    -10 -9 -4 -0.4
    -10 -9 -4 2.7
    -10 -9 -4 7.4
    -10 9 -4 2.5
    -10 9 -4 1.7
    -11 -10 4 71.99
    -11 -10 4 76.69
    -11 10 4 75.39
    -11 10 4 56.59
    -10 -10 4 15.1
    -10 -10 4 7.6
    -10 -10 4 8.6
    -10 10 4 9.2
    -10 10 4 19.7
    -10 10 4 5.9
    -9 -10 4 16.6
    -9 -10 4 10.8
    -9 -10 4 10.8
    -9 -10 4 16.5
    -9 10 4 17.8
    -9 10 4 8.3
    -9 10 4 19.8
    -8 -10 4 49.9
    -8 -10 4 36.1
    -8 -10 4 45.1
    -8 -10 4 36
    -8 -10 4 44.5
    -8 10 4 40.1
    -8 10 4 33.5
    -8 10 4 34.6
    -8 10 4 48.8
    -7 -10 4 139.29
    -7 -10 4 112.89
    -7 -10 4 137.69
    7 -10 -4 118.19
    -7 -10 4 127.09
    -7 -10 4 125.69
    -7 10 4 124.19
    7 10 -4 135.39
    -7 10 4 128.79
    -7 10 4 131.39
    7 10 -4 120.39
    -7 10 4 133.19
    -7 10 4 135.89
    -6 -10 4 0.5
    6 -10 -4 -0.1
    -6 -10 4 0.5
    -6 -10 4 3.6
    -6 -10 4 -5
    -6 -10 4 8.1
    -6 10 4 -3.9
    -6 10 4 -1.4
    6 10 -4 4.1
    -6 10 4 0.4
    -6 10 4 0.9
    6 10 -4 3.6
    -6 10 4 -0.1
    -5 -10 4 109.79
    -5 -10 4 114.79
    -5 -10 4 107.59
    -5 -10 4 98.69
    5 -10 -4 116.79
    -5 -10 4 108.49
    -5 -10 4 109.69
    5 10 -4 110.69
    -5 10 4 106.49
    -5 10 4 115.99
    -5 10 4 118.19
    -5 10 4 117.19
    5 10 -4 101.79
    -5 10 4 110.49
    -4 -10 4 4.5
    -4 -10 4 2
    -4 -10 4 3.3
    4 -10 -4 3
    -4 -10 4 4
    -4 -10 4 2.7
    4 -10 -4 3.4
    -4 10 4 1.8
    4 10 -4 -0.7
    4 10 -4 2.2
    -4 10 4 3.9
    -4 10 4 1.8
    -4 10 4 3.2
    -4 10 4 5.2
    -3 -10 4 82.59
    3 -10 -4 85.19
    -3 -10 4 66.79
    -3 -10 4 81.79
    -3 -10 4 85.99
    -3 -10 4 84.39
    3 -10 -4 83.39
    -3 10 4 83.29
    -3 10 4 83.29
    -3 10 4 83.09
    3 10 -4 77.39
    3 10 -4 86.39
    -3 10 4 81.39
    -3 10 4 86.99
    3 10 -4 88.39
    3 10 -4 82.39
    -3 10 4 69.29
    -2 -10 4 39.4
    -2 -10 4 47.6
    -2 -10 4 59.29
    2 -10 -4 46.7
    -2 -10 4 45.9
    -2 -10 4 31.7
    2 -10 -4 37.1
    2 10 -4 54.39
    -2 10 4 36.5
    2 10 -4 48.2
    2 10 -4 32.9
    -2 10 4 43
    2 10 -4 34.9
    2 10 -4 46.1
    -2 10 4 35.8
    2 10 -4 38.5
    -2 10 4 49.9
    -2 10 4 32.1
    -2 10 4 45.4
    -1 -10 4 233.88
    1 -10 -4 239.18
    1 -10 -4 243.28
    1 -10 -4 224.78
    -1 -10 4 223.78
    -1 -10 4 236.88
    -1 -10 4 239.78
    1 -10 -4 219.68
    -1 -10 4 234.18
    1 10 -4 234.78
    1 10 -4 250.87
    1 10 -4 240.28
    -1 10 4 223.98
    -1 10 4 224.28
    -1 10 4 220.68
    1 10 -4 220.08
    1 10 -4 237.18
    -1 10 4 235.98
    -1 10 4 240.78
    0 -10 -4 20.5
    0 -10 4 34
    0 -10 -4 13.5
    0 -10 4 24
    0 -10 4 20.5
    0 -10 4 24.9
    0 -10 -4 25.7
    0 -10 -4 24.2
    0 -10 -4 23.6
    0 -10 4 24.3
    0 10 -4 26.1
    0 10 4 27.4
    0 10 4 18.7
    0 10 4 29.6
    0 10 -4 20.6
    0 10 -4 24
    0 10 4 28.9
    0 10 -4 22.8
    0 10 4 25.7
    0 10 4 21.7
    -1 -10 -4 40.1
    -1 -10 -4 28
    -1 -10 -4 32.5
    1 -10 4 33.5
    1 -10 4 34.7
    1 -10 4 32.9
    -1 -10 -4 41.8
    1 -10 4 37.3
    -1 -10 -4 27.4
    -1 -10 -4 34.9
    1 -10 4 33.7
    1 10 4 34.8
    1 10 4 37.3
    -1 10 -4 32
    -1 10 -4 38.6
    1 10 4 35.7
    -1 10 -4 32.4
    -1 10 -4 39.2
    1 10 4 35.5
    -1 10 -4 32.4
    1 10 4 29.5
    2 -10 4 55.79
    2 -10 4 39.8
    -2 -10 -4 43.4
    2 -10 4 43
    -2 -10 -4 48
    -2 -10 -4 39.9
    2 -10 4 43.4
    -2 -10 -4 42.1
    -2 10 -4 50.69
    2 10 4 44.5
    -2 10 -4 42.6
    2 10 4 39.3
    2 10 4 41.2
    -2 10 -4 46.4
    -2 10 -4 43.3
    -2 10 -4 40.4
    -3 -10 -4 -2.9
    3 -10 4 3.1
    -3 -10 -4 -0.2
    3 -10 4 0.7
    -3 -10 -4 2.3
    3 -10 4 1.6
    -3 -10 -4 1.2
    3 -10 4 4.1
    -3 -10 -4 -3.8
    -3 10 -4 2.3
    -3 10 -4 0.2
    3 10 4 3.4
    -3 10 -4 0.3
    3 10 4 0.2
    -4 -10 -4 299.87
    -4 -10 -4 322.17
    -4 -10 -4 346.77
    4 -10 4 313.27
    4 -10 4 324.97
    -4 -10 -4 320.37
    4 -10 4 319.37
    -4 -10 -4 325.57
    4 10 4 367.26
    -4 10 -4 333.67
    4 10 4 298.37
    -4 10 -4 323.77
    4 10 4 308.67
    -4 10 -4 299.87
    -5 -10 -4 123.39
    -5 -10 -4 119.99
    -5 -10 -4 131.99
    5 -10 4 114.69
    -5 -10 -4 124.79
    -5 -10 -4 126.69
    -5 10 -4 110.89
    5 10 4 129.99
    -5 10 -4 125.39
    5 10 4 121.49
    5 10 4 120.99
    -6 -10 -4 117.29
    -6 -10 -4 127.09
    -6 -10 -4 121.69
    6 -10 4 112.49
    -6 -10 -4 121.79
    -6 -10 -4 119.39
    -6 10 -4 117.19
    6 10 4 122.89
    6 10 4 119.59
    -6 10 -4 122.09
    6 10 4 109.89
    6 10 4 121.69
    -7 -10 -4 46.2
    -7 -10 -4 54.49
    -7 -10 -4 49.3
    -7 -10 -4 40.5
    -7 10 -4 48.2
    -7 10 -4 46.9
    7 10 4 51.59
    -8 -10 -4 27.8
    -8 -10 -4 19.3
    -8 -10 -4 29.2
    -8 10 -4 32.5
    -8 10 -4 31.6
    -9 -10 -4 163.98
    -9 -10 -4 153.28
    -9 -10 -4 147.29
    -9 10 -4 153.98
    -9 10 -4 166.98
    -10 -10 -4 81.89
    -10 -10 -4 75.09
    -10 -10 -4 61.29
    -10 10 -4 87.49
    -10 10 -4 62.09
    -11 -11 4 263.77
    -11 -11 4 285.37
    -11 11 4 267.87
    -11 11 4 287.57
    -10 -11 4 87.69
    -10 -11 4 63.99
    -10 -11 4 68.19
    -10 11 4 79.09
    -10 11 4 75.89
    -10 11 4 83.09
    -9 -11 4 254.37
    -9 -11 4 261.47
    -9 -11 4 253.47
    -9 -11 4 265.87
    -9 11 4 256.17
    -9 11 4 246.28
    -9 11 4 261.37
    -8 -11 4 526.15
    -8 -11 4 522.05
    -8 -11 4 504.65
    -8 -11 4 508.05
    -8 11 4 478.35
    -8 11 4 496.95
    -8 11 4 502.85
    -7 -11 4 521.35
    -7 -11 4 527.65
    -7 -11 4 509.05
    -7 -11 4 508.25
    7 -11 -4 492.15
    -7 -11 4 500.85
    -7 11 4 522.25
    7 11 -4 482.65
    -7 11 4 497.55
    -7 11 4 501.05
    -7 11 4 520.55
    -7 11 4 491.25
    -6 -11 4 239.48
    6 -11 -4 249.48
    -6 -11 4 261.97
    -6 -11 4 261.87
    -6 -11 4 246.88
    -6 -11 4 236.58
    -6 11 4 234.48
    -6 11 4 227.58
    -6 11 4 240.48
    -6 11 4 235.88
    6 11 -4 250.37
    6 11 -4 249.78
    -6 11 4 240.58
    -5 -11 4 164.78
    -5 -11 4 169.98
    5 -11 -4 160.28
    -5 -11 4 172.18
    -5 -11 4 157.28
    -5 -11 4 160.18
    -5 -11 4 161.68
    -5 11 4 154.48
    -5 11 4 167.88
    -5 11 4 157.78
    -5 11 4 163.58
    5 11 -4 163.28
    -5 11 4 159.28
    5 11 -4 164.18
    -4 -11 4 287.27
    -4 -11 4 275.77
    -4 -11 4 282.37
    -4 -11 4 278.07
    4 -11 -4 257.57
    -4 -11 4 280.57
    4 -11 -4 289.87
    4 11 -4 274.17
    -4 11 4 277.47
    -4 11 4 290.67
    -4 11 4 285.97
    -4 11 4 277.97
    -4 11 4 285.67
    4 11 -4 266.17
    -3 -11 4 1022.1
    -3 -11 4 1030.6
    -3 -11 4 992.7
    -3 -11 4 1023.4
    3 -11 -4 1008.2
    -3 -11 4 983.3
    3 -11 -4 1008.4
    3 11 -4 1030.6
    -3 11 4 1015.3
    -3 11 4 976.4
    3 11 -4 1021.1
    -3 11 4 1021.9
    -3 11 4 1059.99
    -3 11 4 992.3
    3 11 -4 982.5
    -3 11 4 1072.59
    2 -11 -4 1218.88
    -2 -11 4 1236.98
    -2 -11 4 1222.08
    -2 -11 4 1231.78
    -2 -11 4 1276.57
    2 -11 -4 1266.77
    -2 -11 4 1245.48
    2 11 -4 1265.97
    -2 11 4 1241.58
    -2 11 4 1227.78
    -2 11 4 1234.28
    -2 11 4 1244.28
    2 11 -4 1206.68
    2 11 -4 1244.18
    -2 11 4 1203.88
    -1 -11 4 367.56
    1 -11 -4 345.27
    1 -11 -4 374.46
    1 -11 -4 363.96
    -1 -11 4 376.36
    -1 -11 4 354.66
    -1 -11 4 375.36
    -1 -11 4 347.57
    1 -11 -4 366.96
    1 11 -4 337.47
    -1 11 4 340.37
    -1 11 4 369.86
    -1 11 4 354.16
    -1 11 4 365.26
    -1 11 4 370.86
    1 11 -4 358.06
    0 -11 -4 428.56
    0 -11 -4 445.76
    0 -11 4 426.96
    0 -11 -4 462.75
    0 -11 4 422.96
    0 -11 4 439.96
    0 -11 -4 417.06
    0 -11 4 435.76
    0 -11 -4 402.66
    0 11 4 437.86
    0 11 -4 451.25
    0 11 -4 420.16
    0 11 4 439.16
    0 11 4 423.96
    0 11 -4 434.76
    0 11 4 446.16
    0 11 4 422.66
    1 -11 4 870.01
    -1 -11 -4 983.1
    -1 -11 -4 924.81
    -1 -11 -4 853.01
    1 -11 4 942.41
    1 -11 4 880.01
    -1 -11 -4 919.01
    -1 -11 -4 887.31
    1 11 4 898.01
    1 11 4 925.91
    1 11 4 915.81
    -1 11 -4 917.31
    -1 11 -4 887.61
    -1 11 -4 881.41
    1 11 4 908.61
    2 -11 4 581.24
    2 -11 4 624.34
    -2 -11 -4 584.54
    -2 -11 -4 592.34
    -2 -11 -4 594.94
    2 -11 4 597.74
    -2 -11 -4 595.94
    -2 11 -4 672.13
    -2 11 -4 584.04
    2 11 4 618.24
    -2 11 -4 637.14
    2 11 4 624.94
    2 11 4 620.14
    -2 11 -4 594.04
    3 -11 4 964.8
    -3 -11 -4 1023.7
    -3 -11 -4 1026.7
    3 -11 4 992
    -3 -11 -4 1022.3
    3 -11 4 1076.69
    -3 -11 -4 1062.49
    3 11 4 1081.59
    -3 11 -4 997.4
    -3 11 -4 1011.1
    3 11 4 1047.4
    3 11 4 1019.2
    -3 11 -4 1019.5
    4 -11 4 304.37
    4 -11 4 240.28
    -4 -11 -4 251.57
    -4 -11 -4 231.58
    -4 -11 -4 230.08
    -4 -11 -4 243.68
    4 11 4 229.38
    4 11 4 247.08
    -4 11 -4 245.18
    -4 11 -4 218.48
    4 11 4 224.08
    -4 11 -4 238.68
    4 11 4 230.98
    -5 -11 -4 306.17
    5 -11 4 302.47
    -5 -11 -4 305.87
    -5 -11 -4 291.57
    -5 -11 -4 296.47
    5 11 4 309.07
    -5 11 -4 272.97
    5 11 4 278.97
    -5 11 -4 304.67
    5 11 4 328.97
    -5 11 -4 293.87
    5 11 4 304.27
    -6 -11 -4 588.74
    -6 -11 -4 580.34
    6 -11 4 617.54
    -6 -11 -4 520.25
    -6 -11 -4 581.94
    -6 11 -4 558.04
    -6 11 -4 563.74
    6 11 4 584.44
    6 11 4 562.74
    -7 -11 -4 67.39
    -7 -11 -4 67.49
    -7 -11 -4 54.09
    -7 11 -4 50.29
    -7 11 -4 62.69
    -8 -11 -4 52.29
    -8 -11 -4 45
    -8 -11 -4 44.1
    -8 11 -4 38.4
    -8 11 -4 56.39
    -9 -11 -4 155.38
    -9 -11 -4 175.68
    -9 -11 -4 179.08
    -9 11 -4 176.48
    -9 11 -4 157.98
    -10 -11 -4 8.9
    -10 -11 -4 19.1
    -10 -11 -4 15
    -10 11 -4 8.7
    -10 11 -4 18.9
    -10 -12 4 15.5
    -10 -12 4 14
    -10 12 4 9.9
    -10 12 4 3.9
    -10 12 4 16.1
    -9 -12 4 182.98
    -9 -12 4 162.38
    -9 -12 4 171.88
    -9 -12 4 181.78
    -9 12 4 178.58
    -9 12 4 162.38
    -9 12 4 180.58
    -8 -12 4 9.9
    -8 -12 4 1.8
    -8 -12 4 14.9
    -8 -12 4 8.9
    -8 12 4 12.1
    -8 12 4 13.6
    7 -12 -4 114.29
    -7 -12 4 109.89
    -7 -12 4 113.29
    -7 -12 4 104.49
    -7 -12 4 108.89
    -7 -12 4 95.29
    -7 12 4 118.19
    -7 12 4 129.79
    -6 -12 4 4.9
    -6 -12 4 1.6
    -6 -12 4 -3.1
    6 -12 -4 1.7
    -6 -12 4 4.6
    -6 -12 4 1.9
    -6 12 4 -3.8
    -6 12 4 4.9
    -6 12 4 1.8
    6 12 -4 3.1
    -6 12 4 -0.3
    6 12 -4 8.5
    -6 12 4 0.2
    -5 -12 4 207.38
    -5 -12 4 199.78
    -5 -12 4 195.28
    -5 -12 4 182.48
    5 -12 -4 191.68
    -5 -12 4 178.68
    -5 12 4 199.08
    -5 12 4 190.88
    5 12 -4 207.88
    -5 12 4 199.38
    -5 12 4 184.28
    5 12 -4 200.98
    4 -12 -4 159.08
    -4 -12 4 153.88
    -4 -12 4 167.18
    -4 -12 4 182.98
    4 -12 -4 163.98
    -4 -12 4 173.58
    -4 -12 4 172.58
    4 12 -4 173.98
    -4 12 4 166.08
    -4 12 4 160.68
    -4 12 4 172.38
    4 12 -4 172.08
    -4 12 4 169.98
    -3 -12 4 71.29
    -3 -12 4 89.29
    -3 -12 4 84.39
    -3 -12 4 82.19
    -3 -12 4 88.49
    3 -12 -4 83.69
    3 -12 -4 81.09
    3 12 -4 90.99
    -3 12 4 87.59
    -3 12 4 80.39
    3 12 -4 86.19
    -3 12 4 85.39
    -3 12 4 76.49
    -3 12 4 79.19
    3 12 -4 90.79
    2 -12 -4 261.37
    -2 -12 4 253.77
    -2 -12 4 259.07
    -2 -12 4 263.77
    -2 -12 4 253.97
    -2 -12 4 253.67
    2 -12 -4 255.47
    -2 12 4 269.67
    -2 12 4 260.87
    2 12 -4 260.07
    -2 12 4 251.77
    2 12 -4 280.27
    2 12 -4 286.97
    -2 12 4 266.47
    1 -12 -4 6.3
    -1 -12 4 -1.8
    1 -12 -4 15.4
    1 -12 -4 1.1
    -1 -12 4 3.6
    1 -12 -4 3.9
    -1 -12 4 2.3
    -1 -12 4 -0.6
    1 12 -4 -0.8
    -1 12 4 4
    -1 12 4 -0.4
    1 12 -4 2.5
    1 12 -4 4.8
    -1 12 4 -4
    -1 12 4 0.8
    0 -12 -4 49.8
    0 -12 4 66.49
    0 -12 4 65.59
    0 -12 -4 51.09
    0 -12 -4 63.79
    0 -12 4 65.19
    0 -12 4 55.39
    0 -12 -4 58.19
    0 12 4 58.99
    0 12 4 68.79
    0 12 4 46.9
    0 12 -4 49.6
    0 12 -4 57.09
    1 -12 4 3
    1 -12 4 -0.1
    -1 -12 -4 0.9
    -1 -12 -4 1.4
    1 -12 4 0.5
    -1 -12 -4 1.2
    -1 -12 -4 0.6
    1 12 4 14
    -1 12 -4 1.3
    1 12 4 -2.7
    -1 12 -4 -1.2
    1 12 4 -2.1
    -1 12 -4 -2.3
    2 -12 4 401.06
    -2 -12 -4 416.86
    -2 -12 -4 416.06
    2 -12 4 394.16
    -2 -12 -4 411.46
    2 -12 4 403.76
    -2 -12 -4 422.36
    2 12 4 422.46
    2 12 4 417.86
    -2 12 -4 399.06
    2 12 4 436.46
    -2 12 -4 417.06
    -2 12 -4 434.36
    -2 12 -4 400.36
    -3 -12 -4 631.74
    3 -12 4 659.43
    -3 -12 -4 678.43
    -3 -12 -4 661.93
    3 -12 4 669.13
    -3 -12 -4 665.73
    3 -12 4 668.03
    3 12 4 692.93
    -3 12 -4 698.83
    -3 12 -4 679.63
    3 12 4 702.33
    3 12 4 677.63
    -3 12 -4 683.53
    -4 -12 -4 38.9
    -4 -12 -4 44.3
    -4 -12 -4 41.3
    4 -12 4 35.8
    4 -12 4 39.9
    -4 -12 -4 42.4
    4 12 4 43.4
    -4 12 -4 45.9
    -4 12 -4 33.5
    -4 12 -4 36.2
    4 12 4 41.8
    4 12 4 35.4
    -5 -12 -4 64.69
    -5 -12 -4 64.09
    -5 -12 -4 76.09
    -5 -12 -4 65.49
    5 12 4 80.09
    5 12 4 61.69
    5 12 4 69.99
    -5 12 -4 68.09
    5 12 4 65.59
    -5 12 -4 68.89
    -5 12 -4 57.79
    -6 -12 -4 41.3
    -6 -12 -4 38.6
    -6 -12 -4 44.8
    -6 -12 -4 58.89
    6 12 4 42
    -6 12 -4 39.4
    -6 12 -4 37.9
    6 12 4 43.5
    -7 -12 -4 297.57
    -7 -12 -4 315.67
    -7 -12 -4 286.37
    -7 12 -4 269.17
    -7 12 -4 305.97
    -8 -12 -4 89.69
    -8 -12 -4 88.39
    -8 -12 -4 103.19
    -8 12 -4 78.89
    -8 12 -4 77.79
    -9 -12 -4 8.3
    -9 -12 -4 3.5
    -9 -12 -4 -4.5
    -9 12 -4 -0.4
    -9 12 -4 10.2
    -10 -12 -4 3.2
    -10 -12 -4 2.7
    -10 -12 -4 1.7
    -10 12 -4 1.3
    -10 12 -4 -5.2
    -10 -13 4 21
    -10 -13 4 16.5
    -10 13 4 6.6
    -10 13 4 24.7
    -10 13 4 17.4
    -9 -13 4 192.58
    -9 -13 4 196.28
    -9 -13 4 203.98
    -9 13 4 184.58
    -9 13 4 192.98
    -9 13 4 191.88
    -8 -13 4 814.42
    -8 -13 4 867.71
    -8 -13 4 843.62
    -8 -13 4 823.82
    -8 13 4 862.01
    -8 13 4 860.61
    7 -13 -4 542.35
    -7 -13 4 540.65
    -7 -13 4 568.84
    -7 -13 4 565.04
    -7 -13 4 560.04
    -7 13 4 557.44
    -7 13 4 563.94
    -6 -13 4 37.8
    -6 -13 4 31.4
    -6 -13 4 30
    6 -13 -4 31.7
    -6 -13 4 35.3
    -6 13 4 25.4
    -6 13 4 34.3
    6 13 -4 40.4
    -5 -13 4 -5.1
    5 -13 -4 3.1
    -5 -13 4 -1.8
    -5 -13 4 -1.8
    -5 -13 4 4.8
    -5 -13 4 -2.1
    -5 13 4 8.5
    5 13 -4 -0.2
    5 13 -4 6.4
    -5 13 4 -8.6
    -5 13 4 -0.8
    4 -13 -4 1228.08
    -4 -13 4 1285.17
    4 -13 -4 1242.28
    -4 -13 4 1218.18
    -4 -13 4 1271.87
    -4 -13 4 1260.47
    -4 -13 4 1281.07
    -4 13 4 1230.38
    -4 13 4 1246.98
    -4 13 4 1272.57
    4 13 -4 1195.08
    -4 13 4 1226.88
    4 13 -4 1250.07
    -4 13 4 1229.88
    3 -13 -4 2703.03
    3 -13 -4 2677.63
    -3 -13 4 2721.53
    -3 -13 4 2724.73
    -3 -13 4 2705.23
    -3 -13 4 2720.33
    -3 -13 4 2726.53
    3 13 -4 2678.03
    3 13 -4 2700.53
    -3 13 4 2736.83
    -3 13 4 2601.64
    3 13 -4 2566.94
    -3 13 4 2748.63
    -3 13 4 2644.14
    -3 13 4 2705.83
    -2 -13 4 335.17
    -2 -13 4 332.17
    2 -13 -4 321.27
    -2 -13 4 317.97
    -2 -13 4 323.87
    -2 -13 4 322.07
    2 -13 -4 331.67
    2 13 -4 333.37
    -2 13 4 317.67
    -2 13 4 333.87
    2 13 -4 295.87
    -2 13 4 331.67
    -2 13 4 331.17
    2 13 -4 320.17
    1 -13 -4 25.2
    -1 -13 4 16.7
    -1 -13 4 23.2
    1 -13 -4 24.2
    -1 -13 4 18.4
    1 -13 -4 20.9
    -1 -13 4 24.4
    1 -13 -4 24.8
    1 13 -4 26.9
    1 13 -4 24.1
    -1 13 4 17
    1 13 -4 21.6
    -1 13 4 19.3
    -1 13 4 21.1
    0 -13 4 185.08
    0 -13 -4 173.08
    0 -13 4 195.18
    0 -13 -4 158.88
    0 -13 -4 177.58
    0 -13 4 170.28
    0 13 -4 161.08
    0 13 4 182.08
    0 13 4 165.88
    0 13 4 188.18
    0 13 -4 169.98
    1 -13 4 2303.37
    1 -13 4 2294.67
    -1 -13 -4 2356.76
    -1 -13 -4 2259.97
    -1 -13 -4 2346.47
    -1 -13 -4 2277.97
    1 13 4 2331.87
    -1 13 -4 2369.36
    1 13 4 2337.97
    -1 13 -4 2354.26
    1 13 4 2354.96
    -1 13 -4 2289.97
    -2 -13 -4 1686.93
    -2 -13 -4 1638.94
    -2 -13 -4 1741.93
    -2 -13 -4 1658.83
    2 -13 4 1620.54
    2 -13 4 1549.94
    2 -13 4 1653.73
    2 13 4 1663.43
    -2 13 -4 1639.94
    -2 13 -4 1678.33
    -2 13 -4 1641.14
    2 13 4 1680.73
    2 13 4 1659.63
    -2 13 -4 1668.73
    -3 -13 -4 0.6
    3 -13 4 3
    -3 -13 -4 7.3
    -3 -13 -4 3.7
    3 -13 4 3.8
    3 -13 4 1.2
    -3 -13 -4 4.3
    3 13 4 5.1
    -3 13 -4 1.7
    3 13 4 3.9
    -3 13 -4 -5.6
    -3 13 -4 5.9
    -3 13 -4 1.7
    3 13 4 5.3
    -4 -13 -4 28.8
    -4 -13 -4 21.7
    4 -13 4 34.2
    -4 -13 -4 27.4
    -4 -13 -4 28.1
    4 -13 4 32.6
    -4 -13 -4 40.1
    -4 13 -4 22.7
    -4 13 -4 29.7
    4 13 4 32.9
    -4 13 -4 30.6
    4 13 4 32.6
    4 13 4 39.2
    -5 -13 -4 247.18
    -5 -13 -4 257.47
    -5 -13 -4 248.78
    -5 -13 -4 253.87
    5 13 4 230.58
    -5 13 -4 205.98
    -5 13 -4 221.38
    5 13 4 245.68
    -5 13 -4 229.38
    5 13 4 234.38
    -6 -13 -4 1229.28
    -6 -13 -4 1242.98
    -6 -13 -4 1122.09
    -6 -13 -4 1192.88
    -6 13 -4 1179.58
    -6 13 -4 1129.79
    6 13 4 1184.98
    -7 -13 -4 285.27
    -7 -13 -4 294.67
    -7 -13 -4 282.07
    -7 13 -4 270.07
    -7 13 -4 251.67
    -8 -13 -4 12.6
    -8 -13 -4 9.1
    -8 -13 -4 16.9
    -8 13 -4 14.7
    -8 13 -4 13
    -9 -13 -4 15.1
    -9 -13 -4 20.2
    -9 -13 -4 18.8
    -9 13 -4 17.6
    -9 13 -4 14.7
    -10 -14 4 213.68
    -10 -14 4 216.18
    -10 14 4 211.98
    -10 14 4 223.18
    -9 -14 4 703.33
    -9 -14 4 675.43
    -9 -14 4 710.13
    -9 14 4 706.73
    -9 14 4 654.53
    -9 14 4 692.43
    -8 -14 4 61.29
    -8 -14 4 49.5
    -8 -14 4 63.69
    -8 14 4 59.39
    -8 14 4 53.89
    -7 -14 4 670.83
    -7 -14 4 632.74
    7 -14 -4 629.04
    -7 -14 4 635.64
    -7 14 4 655.23
    -7 14 4 669.13
    -6 -14 4 218.28
    -6 -14 4 211.58
    -6 -14 4 241.38
    -6 -14 4 237.38
    6 -14 -4 247.38
    -6 14 4 234.88
    -6 14 4 230.38
    -5 -14 4 486.75
    -5 -14 4 423.76
    -5 -14 4 456.85
    5 -14 -4 459.05
    -5 -14 4 457.25
    -5 14 4 462.65
    -5 14 4 458.05
    5 14 -4 474.05
    -4 -14 4 829.12
    4 -14 -4 824.12
    4 -14 -4 814.92
    -4 -14 4 804.52
    -4 -14 4 846.32
    -4 -14 4 865.71
    -4 -14 4 867.31
    4 14 -4 831.92
    -4 14 4 816.52
    -4 14 4 803.62
    -4 14 4 796.22
    -4 14 4 805.52
    4 14 -4 832.32
    -3 -14 4 248.28
    -3 -14 4 263.87
    -3 -14 4 252.97
    3 -14 -4 255.37
    3 -14 -4 283.67
    -3 -14 4 272.67
    -3 -14 4 270.67
    -3 14 4 260.47
    3 14 -4 271.47
    -3 14 4 267.67
    -3 14 4 268.47
    -3 14 4 284.47
    3 14 -4 271.77
    3 14 -4 276.07
    -2 -14 4 2147.09
    -2 -14 4 2241.18
    -2 -14 4 2136.89
    -2 -14 4 2175.98
    2 -14 -4 2161.88
    2 -14 -4 2124.49
    -2 -14 4 2175.38
    2 14 -4 2179.78
    -2 14 4 2153.88
    -2 14 4 2165.48
    -2 14 4 2154.78
    2 14 -4 2008.2
    2 14 -4 2164.78
    -1 -14 4 9.5
    1 -14 -4 6.7
    1 -14 -4 6.7
    1 -14 -4 14.2
    -1 -14 4 8.7
    -1 -14 4 7.2
    1 -14 -4 9.6
    1 14 -4 11.6
    1 14 -4 11.8
    1 14 -4 8.6
    -1 14 4 8.8
    -1 14 4 7.3
    -1 14 4 10.5
    0 -14 4 1135.49
    0 -14 4 1145.49
    0 -14 -4 1191.08
    0 -14 -4 1127.69
    0 -14 4 1171.88
    0 -14 -4 1161.18
    0 14 4 1185.98
    0 14 4 1145.69
    0 14 -4 1182.58
    0 14 -4 1129.69
    0 14 4 1134.79
    -1 -14 -4 271.17
    -1 -14 -4 302.57
    -1 -14 -4 263.57
    1 -14 4 284.77
    -1 -14 -4 300.47
    1 -14 4 302.87
    -1 14 -4 307.17
    1 14 4 299.47
    1 14 4 281.67
    -1 14 -4 292.07
    1 14 4 296.77
    -1 14 -4 276.17
    2 -14 4 922.41
    -2 -14 -4 937.41
    -2 -14 -4 931.71
    2 -14 4 899.81
    2 -14 4 929.91
    -2 -14 -4 906.61
    -2 -14 -4 924.31
    2 14 4 924.61
    2 14 4 918.71
    2 14 4 941.31
    -2 14 -4 929.21
    -2 14 -4 927.91
    -2 14 -4 882.71
    -2 14 -4 912.01
    3 -14 4 867.21
    3 -14 4 793.12
    -3 -14 -4 831.62
    -3 -14 -4 856.51
    -3 -14 -4 789.82
    3 -14 4 783.42
    -3 -14 -4 825.82
    3 14 4 850.01
    3 14 4 834.42
    -3 14 -4 868.21
    -3 14 -4 838.02
    -3 14 -4 833.62
    3 14 4 831.62
    -3 14 -4 838.62
    -4 -14 -4 90.19
    -4 -14 -4 93.29
    -4 -14 -4 99.59
    -4 -14 -4 101.39
    4 -14 4 92.49
    4 -14 4 96.09
    4 14 4 76.19
    -4 14 -4 86.19
    -4 14 -4 86.39
    4 14 4 102.39
    4 14 4 94.39
    -4 14 -4 89.89
    -5 -14 -4 337.57
    -5 -14 -4 354.86
    -5 -14 -4 330.57
    -5 -14 -4 343.17
    -5 -14 -4 305.67
    5 14 4 307.77
    -5 14 -4 304.77
    5 14 4 321.07
    -5 14 -4 324.17
    -5 14 -4 323.57
    -6 -14 -4 26.9
    -6 -14 -4 47.1
    -6 -14 -4 26.5
    -6 -14 -4 34.9
    6 14 4 44.9
    -6 14 -4 27.1
    -6 14 -4 33.3
    -7 -14 -4 953
    -7 -14 -4 949.01
    -7 -14 -4 933.61
    -7 -14 -4 932.81
    -7 14 -4 897.01
    -7 14 -4 973
    -8 -14 -4 348.27
    -8 -14 -4 347.87
    -8 -14 -4 336.17
    -8 14 -4 302.57
    -8 14 -4 352.86
    -9 -14 -4 50.19
    -9 -14 -4 62.09
    -9 -14 -4 56.99
    -9 14 -4 63.69
    -9 14 -4 74.59
    -9 -15 4 221.98
    -9 -15 4 227.38
    -9 -15 4 204.98
    -9 15 4 248.18
    -9 15 4 226.48
    -9 15 4 230.68
    -8 -15 4 1510.95
    -8 -15 4 1609.04
    -8 -15 4 1562.64
    -8 15 4 1597.54
    -8 15 4 1607.14
    -7 -15 4 680.03
    7 -15 -4 678.93
    -7 -15 4 700.43
    -7 -15 4 701.63
    -7 15 4 720.23
    -7 15 4 694.23
    -6 -15 4 297.17
    6 -15 -4 280.27
    -6 -15 4 284.67
    -6 -15 4 325.47
    -6 15 4 302.87
    -6 15 4 289.17
    5 -15 -4 13.1
    -5 -15 4 7.2
    -5 -15 4 1
    -5 -15 4 10.4
    -5 -15 4 -3.5
    -5 15 4 8.5
    -5 15 4 5.9
    -5 15 4 1.8
    4 -15 -4 2204.48
    -4 -15 4 2229.78
    -4 -15 4 2246.18
    -4 -15 4 2240.68
    -4 -15 4 2362.76
    -4 15 4 2265.17
    -4 15 4 2193.18
    4 15 -4 2311.27
    4 15 -4 2272.77
    -4 15 4 2267.67
    3 -15 -4 2167.68
    -3 -15 4 2073.49
    -3 -15 4 2138.29
    -3 -15 4 2051.39
    -3 -15 4 2066.69
    -3 -15 4 2077.39
    3 -15 -4 2093.99
    3 15 -4 2098.79
    -3 15 4 2140.59
    -3 15 4 2088.49
    3 15 -4 1979.8
    -3 15 4 2105.19
    3 15 -4 1935.11
    2 -15 -4 51.09
    -2 -15 4 44.5
    -2 -15 4 57.29
    -2 -15 4 44.5
    -2 -15 4 53.19
    -2 -15 4 37
    2 -15 -4 47.2
    -2 15 4 40.9
    2 15 -4 33.9
    2 15 -4 46.8
    2 15 -4 42.2
    -2 15 4 48.2
    -2 15 4 34.6
    1 -15 -4 200.48
    -1 -15 4 198.98
    -1 -15 4 207.68
    -1 -15 4 175.28
    1 -15 -4 185.08
    1 -15 -4 193.38
    -1 15 4 180.78
    -1 15 4 181.28
    1 15 -4 184.18
[truncated: 637,637 more chars]
