# Supplementary material for: Crystal structure of bis­(diiso­propyl­ammonium) cis-di­iodido­bis­(oxolato-κ2 O 1,O 2)stannate(IV)
Source: Acta Crystallogr E Crystallogr Commun. 2018 Mar 9;74(Pt 4):502–4. doi: 10.1107/S2056989018003602 (PMC5946977; doi:10.1107/S2056989018003602)
Supplement: Supplementary file 2 [file e-74-00502-Isup2.hkl]

#
# h,k,l, Fc-squared, Fo-squared, sigma(Fo-squared), status flag
#
data_I
_shelx_title ' 16co272sb_0m_a.res in P2(1)/c'
_shelx_refln_list_code          4
_shelx_F_calc_maximum      399.24
_exptl_crystal_F_000      1448.00
_reflns_d_resolution_high  0.7691

loop_
 _space_group_symop_operation_xyz
 'x, y, z'
 '-x, y+1/2, -z+1/2'
 '-x, -y, -z'
 'x, -y-1/2, z-1/2'

_cell_length_a     9.8129
_cell_length_b    18.3694
_cell_length_c    14.7122
_cell_angle_alpha  90.000
_cell_angle_beta   99.769
_cell_angle_gamma  90.000

_shelx_F_squared_multiplier     1.000

loop_
 _refln_index_h
 _refln_index_k
 _refln_index_l
 _refln_F_squared_calc
 _refln_F_squared_meas
 _refln_F_squared_sigma
 _refln_observed_status
   2   0   0      66520.18      63342.18       717.50 o
   3   0   0         30.08         45.74        13.41 o
   4   0   0      85441.66      83381.62       806.67 o
   5   0   0     159395.16     148941.70      3974.11 o
   6   0   0         90.22        118.56        22.03 o
   7   0   0      28404.29      28748.24       256.95 o
   8   0   0       3750.26       3941.44        76.97 o
   9   0   0      47442.03      48572.37       498.85 o
  10   0   0      13692.31      14137.31       254.62 o
  11   0   0        239.85        385.15        57.55 o
  12   0   0       1360.29       1299.49       180.32 o
   2   1   0      18129.71      18280.95       117.21 o
   3   1   0      42962.75      41985.94       252.41 o
   4   1   0      22938.23      21963.80       140.68 o
   5   1   0      21190.18      20979.60       144.88 o
   6   1   0      70186.28      69825.95       437.65 o
   7   1   0        166.72        206.96        11.73 o
   8   1   0      19733.73      19712.66       144.88 o
   9   1   0        375.41        423.18        40.27 o
  10   1   0      19643.52      20248.28       234.64 o
  11   1   0      12906.72      13399.50       203.07 o
  12   1   0        909.73        757.50        69.55 o
   1   2   0      38593.40      36244.29       624.98 o
   2   2   0         18.00         -7.70         7.84 o
   3   2   0         92.93        113.41         7.42 o
   4   2   0      84829.57      82125.27       512.20 o
   5   2   0     129804.59     125069.45       838.14 o
   6   2   0       5072.01       5083.45        59.04 o
   7   2   0       1161.29       1081.44        22.87 o
   8   2   0       3099.32       2934.27        40.35 o
   9   2   0      38028.67      38160.17       271.09 o
  10   2   0      14589.57      15141.38       190.31 o
  11   2   0         67.36         90.69        39.67 o
  12   2   0       1260.83       1122.83        80.49 o
   1   3   0      57558.59      53615.35       433.06 o
   2   3   0      17769.96      18176.93       102.24 o
   3   3   0      24035.76      24354.71       145.79 o
   4   3   0      17560.86      17450.42       110.52 o
   5   3   0      10094.61      10165.87        75.68 o
   6   3   0      28943.15      28976.37       180.49 o
   7   3   0       2170.78       2189.79        31.77 o
   8   3   0       3973.21       3995.72        48.35 o
   9   3   0        204.16        224.89        28.99 o
  10   3   0       8259.47       8516.83       116.32 o
  11   3   0       6031.59       5769.27       131.57 o
  12   3   0         89.54         20.17        43.64 o
   0   4   0      43921.00      43100.33       269.84 o
   1   4   0      49541.95      47982.34       252.30 o
   2   4   0      10843.16      11370.47        69.11 o
   3   4   0       9654.73      10107.06        66.44 o
   4   4   0      43689.15      43041.60       236.17 o
   5   4   0      35247.70      34060.63       205.24 o
   6   4   0       5302.73       5166.72        48.76 o
   7   4   0       1665.01       1722.22        27.51 o
   8   4   0       6654.90       6723.96        62.66 o
   9   4   0      10807.79      10393.36       110.80 o
  10   4   0       8624.95       8714.55       144.95 o
  11   4   0        338.18        325.27        45.93 o
  12   4   0          6.55        -34.80        34.80 o
   1   5   0       4688.37       4920.13        30.39 o
   2   5   0        767.77        896.97        16.08 o
   3   5   0       1575.20       1772.81        21.07 o
   4   5   0        245.85        305.41        10.67 o
   5   5   0        420.57        394.03        12.63 o
   6   5   0       1640.57       1688.23        25.15 o
   7   5   0         30.81         55.96        12.76 o
   8   5   0       3648.02       3474.32        41.90 o
   9   5   0       1094.71       1080.72        64.17 o
  10   5   0        825.46        893.62        52.82 o
  11   5   0        981.00        839.99        69.13 o
  12   5   0        385.94        280.99        49.24 o
   0   6   0      37145.42      37160.46       224.94 o
   1   6   0      24413.70      24596.03       115.79 o
   2   6   0      24193.72      24052.45       119.96 o
   3   6   0      34003.73      34085.36       191.17 o
   4   6   0      10446.37      10449.17        66.36 o
   5   6   0       5782.12       5630.97        47.74 o
   6   6   0      13994.43      14217.07       104.29 o
   7   6   0      13092.90      13272.63       110.94 o
   8   6   0      10218.61      10323.27        91.19 o
   9   6   0       1095.73       1058.99        42.75 o
  10   6   0       1490.29       1353.37        63.62 o
  11   6   0       1444.79       1400.17        84.43 o
  12   6   0       5340.53       5283.25       131.73 o
   1   7   0       1690.38       1598.87        17.14 o
   2   7   0        770.01        809.46        12.46 o
   3   7   0       7444.57       7715.47        52.52 o
   4   7   0       9316.09       9568.91        70.36 o
   5   7   0        458.83        535.70        28.93 o
   6   7   0        417.13        442.74        14.22 o
   7   7   0         26.59         10.91        12.01 o
   8   7   0       3683.97       3826.30        51.30 o
   9   7   0       4609.26       4454.06        83.27 o
  10   7   0        309.81        297.44        41.79 o
  11   7   0        344.70        344.61        56.14 o
  12   7   0       1356.53       1392.87        91.88 o
   0   8   0         65.98         60.16         9.16 o
   1   8   0      20094.57      20338.40        96.89 o
   2   8   0      50347.18      49651.40       237.94 o
   3   8   0      69217.45      69300.70       372.29 o
   4   8   0        612.06        563.07        17.33 o
   5   8   0          1.73         14.85        13.95 o
   6   8   0      10035.49      10113.16        92.64 o
   7   8   0      19710.41      19761.93       138.82 o
   8   8   0      11903.77      11960.71       107.77 o
   9   8   0        318.70        302.73        30.47 o
  10   8   0          1.18        -31.33        31.33 o
  11   8   0      10598.44      10627.11       214.56 o
   1   9   0      17412.75      17672.55        85.75 o
   2   9   0       4908.80       5104.02        37.90 o
   3   9   0      25239.89      25856.74       134.21 o
   4   9   0      19994.81      20160.87       131.03 o
   5   9   0       4120.04       4108.00        45.43 o
   6   9   0       4748.07       4840.56        59.60 o
   7   9   0       3696.62       3733.14        54.56 o
   8   9   0       8044.86       8308.12       115.42 o
   9   9   0       4132.15       4241.11        85.80 o
  10   9   0       1981.10       1971.96        80.44 o
  11   9   0        723.42        871.33        75.15 o
   0  10   0       2951.33       3271.29        42.08 o
   1  10   0      13470.72      13640.63        70.98 o
   2  10   0      48095.85      46971.13       219.07 o
   3  10   0      19497.31      19258.83       112.14 o
   4  10   0       3084.35       3159.05        38.40 o
   5  10   0        902.33        954.87        25.80 o
   6  10   0      11057.06      10800.73       108.86 o
   7  10   0      28794.53      28839.13       245.13 o
   8  10   0       6842.53       6893.52       113.41 o
   9  10   0         33.74         84.55        31.26 o
  10  10   0       1165.16       1112.79        66.38 o
  11  10   0       1210.03       1260.79        89.43 o
   1  11   0       8121.13       7939.96        52.95 o
   2  11   0       1256.61       1283.68        26.65 o
   3  11   0       2969.98       2896.49        40.44 o
   4  11   0       1519.49       1541.31        33.10 o
   5  11   0         65.77         77.87        18.27 o
   6  11   0       3922.10       3987.93        62.33 o
   7  11   0        414.51        503.16        31.64 o
   8  11   0       9768.54      10153.38       135.24 o
   9  11   0       1530.15       1485.78        65.62 o
  10  11   0        204.72        155.45        39.87 o
  11  11   0        156.59        148.19        52.47 o
   0  12   0       4107.05       4256.22        56.24 o
   1  12   0      11091.42      11281.40        74.87 o
   2  12   0      21934.77      21984.25       160.01 o
   3  12   0      14516.52      14326.37       103.78 o
   4  12   0       3852.73       3908.53        46.74 o
   5  12   0       1078.47       1095.17        43.50 o
   6  12   0       9143.76       9148.82       102.29 o
   7  12   0      10476.34      10587.86       132.31 o
   8  12   0       1434.28       1561.97        60.97 o
   9  12   0        360.93        300.95        38.99 o
  10  12   0       1472.47       1383.47        69.03 o
   1  13   0        172.52        205.52        13.46 o
   2  13   0        173.04        197.26        13.88 o
   3  13   0        735.81        762.73        25.34 o
   4  13   0        976.55        955.33        28.38 o
   5  13   0       2388.24       2428.69        53.18 o
   6  13   0        688.77        675.70        33.20 o
   7  13   0        119.65        167.07        28.77 o
   8  13   0         24.84         76.32        28.14 o
   9  13   0        585.05        594.61        50.97 o
  10  13   0        325.98        320.88        47.41 o
   0  14   0       9943.44       9971.18       103.75 o
   1  14   0       7752.91       7671.94        64.45 o
   2  14   0       5081.90       5017.45        52.26 o
   3  14   0       5231.67       5297.53        54.46 o
   4  14   0       6344.15       6491.29        73.56 o
   5  14   0       8129.28       8069.03       107.72 o
   6  14   0       5125.07       5169.02        85.39 o
   7  14   0        501.54        504.98        38.54 o
   8  14   0       1911.93       1946.11        68.77 o
   9  14   0       6186.17       6125.50       124.85 o
  10  14   0        486.20        452.24        49.32 o
   1  15   0        815.79        934.06        26.27 o
   2  15   0        513.25        481.17        20.87 o
   3  15   0          5.64         -9.33        11.29 o
   4  15   0         77.47         72.26        19.41 o
   5  15   0         27.01         18.47        25.31 o
   6  15   0        550.66        508.80        38.73 o
   7  15   0       1437.13       1387.59        57.95 o
   8  15   0         65.92         61.60        32.00 o
   9  15   0          0.74         48.67        36.57 o
   0  16   0      15623.49      15478.41       156.30 o
   1  16   0       3857.01       3707.13        50.74 o
   2  16   0       6115.04       6105.61        73.28 o
   3  16   0       3657.23       3519.26        51.41 o
   4  16   0       5338.25       5321.52        77.57 o
   5  16   0       3256.11       3197.89        81.08 o
   6  16   0       1302.96       1239.61        53.75 o
   7  16   0       1263.99       1251.42        60.62 o
   8  16   0        799.68        727.22        47.59 o
   9  16   0       2668.90       2669.92        94.74 o
   1  17   0         22.59        -15.31        15.31 o
   2  17   0        622.23        578.53        26.51 o
   3  17   0          6.41        -18.65        18.65 o
   4  17   0          0.93        -26.17        26.17 o
   5  17   0          0.39        -27.98        27.98 o
   6  17   0       1372.30       1237.70        56.59 o
   7  17   0       1079.75       1070.35        64.46 o
   8  17   0         12.83        -42.71        42.71 o
   0  18   0         62.84        114.88        32.60 o
   1  18   0       2245.52       2173.36        53.57 o
   2  18   0       6575.15       6376.41        88.04 o
   3  18   0       3232.01       3034.31        60.17 o
   4  18   0       2809.43       2861.33        75.90 o
   5  18   0       1908.32       1858.12        71.27 o
   6  18   0       3185.04       2931.18        82.33 o
   7  18   0       3691.75       3561.19        87.43 o
   8  18   0        531.67        504.13        50.82 o
   1  19   0       5186.89       5322.87        81.86 o
   2  19   0        285.32        249.27        28.23 o
   3  19   0        314.01        334.39        32.28 o
   4  19   0       1419.29       1604.14        63.45 o
   5  19   0         42.33         16.91        38.40 o
   6  19   0        645.22        593.94        47.15 o
   7  19   0        669.20        604.86        47.57 o
   0  20   0         95.58         83.21        32.10 o
   1  20   0       3013.72       3031.44        64.57 o
   2  20   0       8440.24       8365.22       113.76 o
   3  20   0       4480.62       4764.25        96.16 o
   4  20   0        159.59        178.52        36.40 o
   5  20   0         86.94         89.66        36.98 o
   6  20   0       2655.15       2647.00        85.32 o
   1  21   0       1967.22       1955.05        64.56 o
   2  21   0        790.11        850.63        50.18 o
   3  21   0       3450.15       3713.59       118.97 o
   4  21   0       5267.45       5425.87       108.59 o
   5  21   0        371.20        383.03        46.42 o
   0  22   0       1155.35       1083.68        85.69 o
   1  22   0        884.81        940.47        54.21 o
   2  22   0      10544.95      10790.32       172.26 o
   3  22   0       6781.02       7110.74       137.58 o
   4  22   0        277.12        303.57        53.74 o
   1  23   0       4688.32       4657.83       161.50 o
   2  23   0        880.08        982.79        64.00 o
   3  23   0       3387.48       3471.29        99.90 o
 -12   1   1         92.75         71.42        46.51 o
 -11   1   1         98.28         58.53        36.53 o
 -10   1   1         22.79         46.92        22.27 o
  -9   1   1        317.69        386.22        26.42 o
  -8   1   1       1498.13       1511.39        33.01 o
  -7   1   1        115.65        135.05        18.15 o
  -6   1   1        637.63        584.69        21.07 o
  -5   1   1       3932.38       4208.43        47.15 o
  -4   1   1       1147.50       1294.29        21.56 o
  -3   1   1       7291.70       8154.17        63.01 o
  -2   1   1       2535.64       2526.22        24.34 o
   0   1   1          1.65         -0.88         0.88 o
   1   1   1       6548.17       5615.18       177.86 o
   2   1   1        180.04        208.86         6.55 o
   3   1   1       2536.70       2678.29        22.90 o
   4   1   1        609.09        617.95        15.58 o
   5   1   1        150.15        152.82        10.25 o
   6   1   1       5576.97       5797.04        47.81 o
   7   1   1        148.57        177.97         9.00 o
   8   1   1       3770.12       3929.77        60.85 o
   9   1   1          2.67         20.87        20.86 o
  10   1   1         10.08        139.99        31.22 o
  11   1   1          0.45         58.63        34.84 o
  12   1   1         12.19        -26.07        43.57 o
 -12   2   1       1324.91       1300.31        81.72 o
 -11   2   1         11.75        -32.37        32.37 o
 -10   2   1       2416.46       2469.75        75.07 o
  -9   2   1       2494.70       2606.98        40.05 o
  -8   2   1        107.82        115.31        14.96 o
  -7   2   1       8629.54       8841.99        88.35 o
  -6   2   1        108.86         98.69        10.84 o
  -5   2   1      16726.83      17604.38       123.76 o
  -4   2   1       1559.56       1696.28        23.96 o
  -3   2   1       7354.40       7403.79        53.18 o
  -2   2   1      13981.08      14433.39        86.80 o
  -1   2   1       6212.50       5968.19       129.84 o
   1   2   1         84.21        110.98         8.76 o
   2   2   1       4916.52       5129.04        29.55 o
   3   2   1        361.23        347.04         8.77 o
   4   2   1      14034.59      14557.12        91.44 o
   5   2   1        527.29        493.99        12.82 o
   6   2   1       7287.47       7642.01        62.75 o
   7   2   1        173.45        174.45        10.81 o
   8   2   1         41.45         29.91         9.52 o
   9   2   1       2853.29       2784.48        69.66 o
  10   2   1          2.53         86.46        29.81 o
  11   2   1        790.37        740.02        57.49 o
  12   2   1        570.52        520.53        61.14 o
 -12   3   1        250.21        197.34        45.71 o
 -11   3   1       1592.55       1409.45        71.61 o
 -10   3   1       1618.87       1557.72        77.18 o
  -9   3   1       4064.42       4054.02        60.13 o
  -8   3   1       4574.53       4621.47        57.66 o
  -7   3   1       1339.69       1233.99        24.71 o
  -6   3   1      11975.09      12150.09        86.92 o
  -5   3   1         64.96         76.76         8.77 o
  -4   3   1      14688.50      14624.61        98.63 o
  -3   3   1       6792.81       7528.76        50.22 o
  -2   3   1       4671.09       4494.72        29.90 o
  -1   3   1      33333.82      33719.29       156.34 o
   0   3   1      25848.27      25947.12       138.69 o
   1   3   1      26728.52      27238.64       132.65 o
   2   3   1       2349.90       2430.38        18.63 o
   3   3   1      12090.48      12589.23        71.50 o
   4   3   1       1585.70       1673.56        19.06 o
   5   3   1       4347.73       4492.20        38.83 o
   6   3   1       6136.47       6382.33        52.18 o
   7   3   1       2353.94       2364.28        30.74 o
   8   3   1       4323.47       4133.91        50.93 o
   9   3   1        595.49        576.42        34.14 o
  10   3   1       1518.77       1525.12        62.84 o
  11   3   1       1315.70       1306.43        70.05 o
  12   3   1       1110.20       1023.74        74.31 o
 -12   4   1       1929.93       1819.10        83.68 o
 -11   4   1        117.82         47.63        49.10 o
 -10   4   1       3761.65       3929.34        90.78 o
  -9   4   1       1226.34       1144.51        35.17 o
  -8   4   1       3268.84       3379.68        41.51 o
  -7   4   1       1580.31       1551.01        28.00 o
  -6   4   1       2855.41       2759.21        33.28 o
  -5   4   1       6612.68       6685.81        53.62 o
  -4   4   1       3136.55       3372.72        31.40 o
  -3   4   1      14990.05      15229.13        86.12 o
  -2   4   1       6939.01       7541.33        44.21 o
  -1   4   1      26486.16      26496.43       118.44 o
   0   4   1      11068.58      11285.10        53.23 o
   1   4   1      21513.96      21700.30       111.73 o
   2   4   1       6488.45       6855.73        39.48 o
   3   4   1          5.90         16.87         5.09 o
   4   4   1      10959.87      10978.22        68.76 o
   5   4   1       6358.81       6644.18        49.06 o
   6   4   1       2293.94       2316.97        29.58 o
   7   4   1       5274.99       5241.33        52.97 o
   8   4   1        200.63        184.53        13.47 o
   9   4   1       5494.00       5492.46        90.58 o
  10   4   1        888.06        801.20        51.16 o
  11   4   1        933.68        904.70        62.22 o
  12   4   1        308.50        160.75        46.93 o
 -12   5   1        133.88         75.95        42.77 o
 -11   5   1       4087.70       4184.76       126.12 o
 -10   5   1        161.62         74.14        31.43 o
  -9   5   1       7208.27       7163.88        84.79 o
  -8   5   1        946.48        892.61        22.98 o
  -7   5   1        631.40        570.01        18.47 o
  -6   5   1       9251.66       9413.13        77.94 o
  -5   5   1       2877.33       2757.71        28.73 o
  -4   5   1      27263.19      27996.83       164.23 o
  -3   5   1       2187.13       2176.51        21.56 o
  -2   5   1       3082.16       2948.56        20.84 o
  -1   5   1        305.62        342.36         7.93 o
   0   5   1       3806.62       3764.43        23.51 o
   1   5   1         71.48         90.10         7.85 o
   2   5   1         27.53         45.13         7.32 o
   3   5   1       8198.58       8495.21        53.47 o
   4   5   1        125.70         99.81         6.32 o
   5   5   1       7465.53       7436.63        53.41 o
   6   5   1        458.30        470.54        27.68 o
   7   5   1        767.42        750.75        28.21 o
   8   5   1        748.88        755.05        21.40 o
   9   5   1       1090.74       1064.02        50.64 o
  10   5   1       2401.65       2427.50        80.15 o
  11   5   1        311.17        206.56        46.97 o
  12   5   1       1425.92       1255.47        77.15 o
 -12   6   1       1649.77       1459.08        78.52 o
 -11   6   1        625.53        684.30        63.95 o
 -10   6   1       4852.48       4716.74       104.18 o
  -9   6   1          3.70         10.25        19.13 o
  -8   6   1       2877.02       2782.51        35.94 o
  -7   6   1        240.47        237.84        15.97 o
  -6   6   1      12227.19      12223.86       102.89 o
  -5   6   1       7629.35       7767.66        59.66 o
  -4   6   1       3087.15       2978.20        28.84 o
  -3   6   1       8194.86       8288.30        53.58 o
  -2   6   1       2179.17       2051.76        22.38 o
  -1   6   1      12079.90      11786.17        57.00 o
   0   6   1       1292.48       1425.47        19.60 o
   1   6   1       4846.94       4753.94        32.44 o
   2   6   1       3823.35       3943.38        29.91 o
   3   6   1       5482.50       5372.23        39.77 o
   4   6   1       8490.10       8306.95        56.12 o
   5   6   1        676.37        802.57        17.44 o
   6   6   1       4072.35       3965.30        43.74 o
   7   6   1       1123.67       1054.26        26.64 o
   8   6   1       2703.55       2644.27        40.32 o
   9   6   1       2529.89       2643.23       130.08 o
  10   6   1         15.23        -13.35        34.10 o
  11   6   1       1458.74       1359.15        83.60 o
  12   6   1         51.49         27.79        45.64 o
 -12   7   1          7.07         18.68        51.82 o
 -11   7   1        293.15        310.35        65.12 o
 -10   7   1       1834.57       1681.47        69.25 o
  -9   7   1       1232.48       1241.47        48.08 o
  -8   7   1       2579.59       2552.94        38.29 o
  -7   7   1       4630.45       4538.50        49.76 o
  -6   7   1         72.91        107.06         9.77 o
  -5   7   1      12717.08      12323.68        87.28 o
  -4   7   1        115.06        116.46         9.43 o
  -3   7   1       3766.89       3399.04        29.71 o
  -2   7   1        453.35        388.70        12.57 o
  -1   7   1        255.53        194.14         7.46 o
   0   7   1      67478.29      69798.72       306.32 o
   1   7   1        285.86        283.23         9.25 o
   2   7   1      11909.11      11830.26        63.11 o
   3   7   1        120.42        180.22         9.63 o
   4   7   1       4669.69       4483.96        39.01 o
   5   7   1       6178.88       6107.00        57.49 o
   6   7   1       4413.08       4394.97        47.18 o
   7   7   1       3457.38       3271.12        45.13 o
   8   7   1       1067.83       1039.58        34.34 o
   9   7   1        784.81        839.13        52.15 o
  10   7   1        131.39        110.03        38.08 o
  11   7   1          9.19        -33.16        37.05 o
 -11   8   1       4280.26       4347.43       130.75 o
 -10   8   1       1032.30       1037.36        59.87 o
  -9   8   1       1336.82       1238.64        75.52 o
  -8   8   1        940.16        912.39        27.64 o
  -7   8   1       2526.04       2452.60        34.35 o
  -6   8   1      11247.40      11396.90        81.24 o
  -5   8   1          0.96         29.06        15.49 o
  -4   8   1       8911.56       8747.03        65.83 o
  -3   8   1        534.02        575.71        14.73 o
  -2   8   1      21849.75      21829.78       109.78 o
  -1   8   1       6359.61       6174.02        38.24 o
   0   8   1       7539.28       7666.72        46.27 o
   1   8   1       3661.01       3178.74        27.38 o
   2   8   1      13959.00      14519.68        78.63 o
   3   8   1      21820.06      21537.59       119.75 o
   4   8   1         32.28         26.93        10.10 o
   5   8   1       6278.21       6280.37        60.31 o
   6   8   1       2102.99       2020.74        36.65 o
   7   8   1       9765.55       9390.05        80.28 o
   8   8   1       6326.15       6473.71        91.37 o
   9   8   1       1599.22       1641.22        85.49 o
  10   8   1       1301.31       1108.66        63.71 o
  11   8   1        186.70        158.36        54.99 o
 -11   9   1        311.56        376.32        58.72 o
 -10   9   1       7153.35       7343.76       139.23 o
  -9   9   1        651.26        625.31        39.65 o
  -8   9   1       1573.67       1621.26        61.37 o
  -7   9   1       1869.83       1937.00        49.25 o
  -6   9   1       4754.19       4928.88        54.87 o
  -5   9   1      27989.06      28022.00       180.39 o
  -4   9   1        454.05        511.82        17.54 o
  -3   9   1      36688.95      36751.73       182.53 o
  -2   9   1       3827.34       3927.72        31.04 o
  -1   9   1      22236.52      22222.40       106.24 o
   0   9   1      13188.58      12981.83        71.03 o
   1   9   1       2184.55       2036.32        22.23 o
   2   9   1      41180.50      41733.89       199.50 o
   3   9   1       3873.11       4006.47        34.14 o
   4   9   1      32557.16      32565.85       204.82 o
   5   9   1       1692.85       1708.22        32.31 o
   6   9   1       1522.70       1506.99        36.58 o
   7   9   1       3811.41       3817.85        57.59 o
   8   9   1       4214.39       4546.96       122.26 o
   9   9   1       8518.71       8635.59       152.96 o
  10   9   1        729.05        646.01        57.09 o
  11   9   1       6302.72       6413.20       172.38 o
 -11  10   1       7372.00       7415.78       160.97 o
 -10  10   1         10.33         45.54        32.63 o
  -9  10   1       5995.21       5938.91        99.97 o
  -8  10   1         52.63         51.48        23.60 o
  -7  10   1       7247.48       7385.05        87.96 o
  -6  10   1      10758.10      10823.44        94.54 o
  -5  10   1       1627.06       1667.15        31.11 o
  -4  10   1      21980.71      22001.18       153.02 o
  -3  10   1       3060.23       3159.40        32.22 o
  -2  10   1      44195.86      44046.59       206.02 o
  -1  10   1      11756.04      12224.00        66.37 o
   0  10   1       4203.70       3789.69        31.20 o
   1  10   1      20953.72      21695.68       108.50 o
   2  10   1      17553.19      17581.91        93.31 o
   3  10   1      61452.84      62152.86       332.18 o
   4  10   1        434.60        504.38        19.30 o
   5  10   1      19510.76      19078.06       146.88 o
   6  10   1         15.66         28.40        18.81 o
   7  10   1       9922.83      10093.97       113.08 o
   8  10   1       9680.61       9875.99       141.12 o
   9  10   1       3909.29       4128.77       107.39 o
  10  10   1       5923.21       5986.10       132.58 o
  11  10   1       1646.94       1762.38       101.47 o
 -11  11   1       1204.42       1139.17        79.59 o
 -10  11   1      11544.89      11549.34       173.46 o
  -9  11   1         79.87         86.63        27.78 o
  -8  11   1      13398.91      13072.11       160.31 o
  -7  11   1       3269.75       3431.06        64.42 o
  -6  11   1      15474.32      15658.59       150.92 o
  -5  11   1      15856.27      15694.10       132.40 o
  -4  11   1       4000.64       4223.06        51.51 o
  -3  11   1      20775.27      20578.19       139.45 o
  -2  11   1       1583.77       1803.77        26.44 o
  -1  11   1      59789.53      60558.00       297.99 o
   0  11   1       2718.58       2454.23        29.24 o
   1  11   1      18619.91      18393.45       108.32 o
   2  11   1      13695.67      13370.59        89.17 o
   3  11   1      16190.12      16920.03       161.35 o
   4  11   1      27044.88      26493.70       180.92 o
   5  11   1        271.66        261.60        20.49 o
   6  11   1      22117.26      22390.60       202.35 o
   7  11   1       2139.37       2371.61        59.89 o
   8  11   1      19365.73      19579.34       230.89 o
   9  11   1       3924.01       4076.48       107.19 o
  10  11   1       1407.88       1297.87        80.63 o
  11  11   1       2587.79       2510.97       122.35 o
 -10  12   1         19.06        113.60        38.38 o
  -9  12   1       8178.81       8144.38       124.47 o
  -8  12   1         30.61         50.43        27.55 o
  -7  12   1      22314.39      22424.02       220.35 o
  -6  12   1      19464.23      19716.99       182.54 o
  -5  12   1       3326.72       3385.99        52.35 o
  -4  12   1      20343.69      20461.21       159.63 o
  -3  12   1      13756.27      13781.46       101.51 o
  -2  12   1      28307.29      28102.57       168.99 o
  -1  12   1       6059.31       6234.19        49.52 o
   0  12   1      24264.63      24367.07       140.85 o
   1  12   1      10462.62      10670.35        74.45 o
   2  12   1      25715.37      25599.54       162.33 o
   3  12   1      20523.32      20210.80       145.34 o
   4  12   1        734.46        740.07        23.24 o
   5  12   1       9491.85       9519.97        97.51 o
   6  12   1         12.68         62.71        20.23 o
   7  12   1      25947.96      26100.39       264.27 o
   8  12   1       5712.36       5925.44       101.78 o
   9  12   1       3322.67       3347.08        91.56 o
  10  12   1       1183.83       1024.45        62.63 o
 -10  13   1       5363.36       5288.97       123.08 o
  -9  13   1         96.67         90.04        32.12 o
  -8  13   1       5784.95       5790.08       111.51 o
  -7  13   1       1045.83        966.37        46.84 o
  -6  13   1      10266.94      10294.09       146.64 o
  -5  13   1       8298.40       8341.74        89.72 o
  -4  13   1       1598.47       1653.31        33.53 o
  -3  13   1      11440.09      11296.00        85.85 o
  -2  13   1        208.24        261.23        14.68 o
  -1  13   1      29151.67      29079.40       161.34 o
   0  13   1       3626.93       3754.66        38.89 o
   1  13   1      11208.61      11104.82        80.55 o
   2  13   1       6368.45       6189.65        57.96 o
   3  13   1       8602.78       8608.05        78.98 o
   4  13   1      13837.01      14060.00       129.13 o
   5  13   1        180.94        195.32        22.76 o
   6  13   1       9676.14       9488.88       107.46 o
   7  13   1        417.58        483.20        36.59 o
   8  13   1      10113.37      10370.40       144.05 o
   9  13   1       2656.18       2657.00       102.18 o
  10  13   1        426.75        380.38        47.11 o
 -10  14   1         18.06         65.43        42.05 o
  -9  14   1       1714.02       1703.82        67.29 o
  -8  14   1        427.59        439.92        40.06 o
  -7  14   1       6157.76       6222.97        96.00 o
  -6  14   1       2270.30       2218.07        60.30 o
  -5  14   1        172.10        154.19        23.92 o
  -4  14   1       2242.84       2173.08        38.60 o
  -3  14   1       3817.34       3896.04        44.43 o
  -2  14   1      19833.95      19614.87       128.98 o
  -1  14   1       1088.55       1063.31        22.56 o
   0  14   1       3878.36       3925.61        45.80 o
   1  14   1         71.38        104.12        14.00 o
   2  14   1       8933.68       8726.07        79.72 o
   3  14   1      10509.07      10395.29        86.35 o
   4  14   1         36.56         27.77        17.75 o
   5  14   1       2214.84       2161.55        48.47 o
   6  14   1        401.35        410.39        32.48 o
   7  14   1       4496.67       4466.91        88.37 o
   8  14   1       2405.46       2476.28        72.64 o
   9  14   1       1152.15       1148.27        63.41 o
  10  14   1        212.14        124.84        43.03 o
  -9  15   1         13.43         30.45        35.29 o
  -8  15   1         26.40        -25.70        26.83 o
  -7  15   1         31.72         -0.53        23.92 o
  -6  15   1        259.09        215.54        34.24 o
  -5  15   1       1386.33       1226.48        50.54 o
  -4  15   1        145.48        125.83        17.78 o
  -3  15   1         90.26         79.98        13.23 o
  -2  15   1          2.00         -5.54        12.55 o
  -1  15   1       1681.27       1650.84        30.41 o
   0  15   1       3633.05       3773.90        46.57 o
   1  15   1          4.43          8.39        13.38 o
   2  15   1       2842.42       2792.50        41.24 o
   3  15   1       1190.31       1179.84        22.53 o
   4  15   1       2537.43       2505.80        47.16 o
   5  15   1        149.79        112.16        30.26 o
   6  15   1        190.85        182.62        28.37 o
   7  15   1         16.80        -25.88        25.88 o
   8  15   1       1554.15       1389.45        59.16 o
   9  15   1       1143.77       1042.29        64.92 o
  -9  16   1       1775.59       1632.50        83.83 o
  -8  16   1          2.44        -26.68        26.68 o
  -7  16   1         37.24        -26.42        26.42 o
  -6  16   1        799.70        768.09        47.44 o
  -5  16   1       2030.17       1982.09        71.30 o
  -4  16   1       1019.55        907.22        36.99 o
  -3  16   1         21.06          3.07        15.19 o
  -2  16   1        165.60        136.64        17.14 o
  -1  16   1       4197.70       4098.92        50.79 o
   0  16   1       5137.59       5029.41        61.48 o
   1  16   1         16.06          0.21        15.69 o
   2  16   1        195.50        140.67        17.32 o
   3  16   1       1222.68       1101.78        28.42 o
   4  16   1       2022.31       1947.36        50.01 o
   5  16   1        797.44        830.48        44.64 o
   6  16   1         33.25        -27.52        27.52 o
   7  16   1          1.42        -29.97        29.97 o
   8  16   1       1937.41       1881.86        69.15 o
   9  16   1        624.77        573.44        55.55 o
  -8  17   1       3121.97       3063.70        93.19 o
  -7  17   1        127.84         71.39        30.24 o
  -6  17   1       1863.26       1824.38        75.05 o
  -5  17   1        157.80        152.57        34.96 o
  -4  17   1       1416.22       1559.21        59.08 o
  -3  17   1        962.71        871.02        35.32 o
  -2  17   1        166.12         72.71        18.85 o
  -1  17   1       4943.37       4869.20        59.36 o
   0  17   1        131.16        138.60        20.75 o
   1  17   1       4208.05       4306.88        61.21 o
   2  17   1       2689.59       2600.80        50.80 o
   3  17   1          7.56        -24.38        24.38 o
   4  17   1        520.88        451.37        37.39 o
   5  17   1       2300.36       2263.13        67.14 o
   6  17   1       2684.56       2575.19        74.63 o
   7  17   1         49.94        -21.28        33.64 o
   8  17   1        740.74        624.28        50.04 o
  -8  18   1        601.25        496.81        51.70 o
  -7  18   1        954.16        960.38        52.57 o
  -6  18   1          1.27        -27.98        31.22 o
  -5  18   1       6770.33       6878.58       121.98 o
  -4  18   1       3193.29       3253.47        83.48 o
  -3  18   1         49.57         -4.25        21.14 o
  -2  18   1       2512.04       2494.81        55.88 o
  -1  18   1        314.90        329.22        34.38 o
   0  18   1      12887.83      12954.07       130.50 o
   1  18   1       2958.15       2913.71        59.04 o
   2  18   1        493.47        446.80        30.80 o
   3  18   1        314.51        263.32        26.39 o
   4  18   1       2606.67       2531.92        70.00 o
   5  18   1       7002.53       6978.22       116.24 o
   6  18   1        894.95        932.87        52.19 o
   7  18   1        634.15        583.71        52.38 o
   8  18   1        385.53        299.01        53.63 o
  -7  19   1        500.34        500.21        45.40 o
  -6  19   1       2144.87       2113.34        86.79 o
  -5  19   1       1591.70       1570.66        68.08 o
  -4  19   1       3769.71       3745.25        92.72 o
  -3  19   1       6485.72       6437.24       110.09 o
  -2  19   1        144.49         85.35        24.75 o
  -1  19   1       3288.36       3311.62        64.43 o
   0  19   1         26.75         65.49        22.76 o
   1  19   1       7198.95       7069.26        95.54 o
   2  19   1       3790.08       3839.75        74.51 o
   3  19   1       2398.68       2419.78        64.07 o
   4  19   1       3693.69       3748.87        85.97 o
   5  19   1        406.25        374.88        39.42 o
   6  19   1       6977.43       6976.64       121.40 o
   7  19   1       1204.12       1122.02        63.58 o
  -6  20   1        140.13        130.25        39.29 o
  -5  20   1       8460.37       8675.36       147.43 o
  -4  20   1      12374.63      12460.10       226.44 o
  -3  20   1        341.17        317.64        38.30 o
  -2  20   1       1527.31       1483.91        55.69 o
  -1  20   1        536.59        516.82        37.21 o
   0  20   1       9107.51       9293.90       110.43 o
   1  20   1       4505.99       4580.71        78.23 o
   2  20   1       1512.17       1526.33        50.53 o
   3  20   1       4080.62       4242.92        83.33 o
   4  20   1       3784.96       3925.07        89.82 o
   5  20   1       9258.59       9364.54       134.40 o
   6  20   1        264.69        252.81        41.08 o
  -6  21   1       1238.05       1353.59        72.03 o
  -5  21   1       1424.54       1366.09        68.04 o
  -4  21   1       2811.53       2907.70        88.28 o
  -3  21   1       6477.50       6708.22       118.64 o
  -2  21   1         39.02         18.12        31.25 o
  -1  21   1       3447.83       3682.80        78.86 o
   0  21   1         90.12        121.04        29.07 o
   1  21   1       4636.60       4598.89        87.35 o
   2  21   1       5053.52       5224.04       112.96 o
   3  21   1       1034.21       1089.23        55.48 o
   4  21   1       2747.93       2960.31        82.56 o
   5  21   1        394.12        410.59        42.10 o
  -4  22   1       5113.15       5293.85       117.63 o
  -3  22   1         47.85         85.18        33.31 o
  -2  22   1       1560.00       1528.35        66.32 o
  -1  22   1         91.87        117.73        32.86 o
   0  22   1       6708.91       6763.67       145.85 o
   1  22   1       4374.74       4432.83       105.95 o
   2  22   1         83.17        151.73        39.46 o
   3  22   1        263.60        326.64        44.84 o
   4  22   1       1064.15       1012.26        63.12 o
  -3  23   1       1889.84       1819.71        86.04 o
  -2  23   1        337.71        351.23        46.93 o
  -1  23   1       1466.73       1539.61        73.43 o
   0  23   1          4.63         20.60        36.94 o
   1  23   1       1902.76       1735.77        77.26 o
   2  23   1       1807.99       1661.84        77.96 o
   3  23   1          0.59          8.40        40.89 o
 -12   0   2        249.03        318.81        82.74 o
 -11   0   2        145.11        102.00        44.08 o
 -10   0   2       3169.43       3000.07        79.49 o
  -9   0   2      28811.25      28439.69       296.38 o
  -8   0   2      35849.84      36310.21       422.34 o
  -7   0   2       1470.25       1595.63        48.94 o
  -6   0   2         19.26         27.15        29.25 o
  -5   0   2      14189.84      13874.44       205.76 o
  -4   0   2      67934.73      66495.67       827.70 o
  -3   0   2      35070.62      34433.04       444.48 o
  -2   0   2      18568.76      18917.83       397.32 o
  -1   0   2       9557.88       9619.76       177.97 o
   0   0   2      35370.43      33371.44      1535.26 o
   1   0   2      43665.71      43715.64       671.43 o
   2   0   2      23588.84      23180.06       196.08 o
   3   0   2         21.03         82.48        21.56 o
   4   0   2       5235.54       5689.26        73.44 o
   5   0   2      17490.95      16988.18       175.41 o
   6   0   2      13797.39      13413.69       149.75 o
   7   0   2       3937.58       3956.01        70.80 o
   8   0   2       2361.71       2424.14        92.52 o
   9   0   2       2060.67       1925.10        93.06 o
  10   0   2       7801.73       8353.91       317.72 o
  11   0   2        118.43        324.23        55.65 o
  12   0   2       3954.82       3551.56       181.15 o
 -12   1   2       4067.61       4051.78       127.80 o
 -11   1   2        581.81        499.99        41.26 o
 -10   1   2       1704.36       1619.36        40.12 o
  -9   1   2        100.01        135.37        15.67 o
  -8   1   2      15731.49      16023.58       127.96 o
  -7   1   2      27950.04      27763.60       206.79 o
  -6   1   2         12.28         30.14        12.80 o
  -5   1   2       1706.08       1704.37        24.73 o
  -4   1   2      17982.10      18671.90       136.31 o
  -3   1   2      65369.21      63179.93       486.16 o
  -2   1   2      58755.48      56808.11       445.64 o
  -1   1   2      15200.58      15806.74       329.69 o
   0   1   2       4734.85       4489.09        55.37 o
   1   1   2      66973.45      65249.24       331.45 o
   2   1   2     151579.39     143393.61      1085.41 o
   3   1   2      17746.50      17412.28        98.84 o
   4   1   2       3581.03       3944.77        35.70 o
   5   1   2       7645.78       8259.83        80.86 o
   6   1   2      38223.48      38228.33       264.96 o
   7   1   2      45207.53      44554.40       324.30 o
   8   1   2       1005.14        868.58        33.59 o
   9   1   2        734.71        684.25        35.82 o
  10   1   2       4405.04       4464.14        93.84 o
  11   1   2      15196.53      15658.04       229.37 o
  12   1   2       2770.31       2773.82       138.33 o
 -12   2   2       1936.89       1834.55        79.68 o
 -11   2   2          0.38        -35.78        35.78 o
 -10   2   2       1247.64       1298.11        37.29 o
  -9   2   2      15411.14      15019.90       126.33 o
  -8   2   2      24716.79      24571.78       190.27 o
  -7   2   2       1066.79       1101.86        29.18 o
  -6   2   2         15.79          7.74         8.27 o
  -5   2   2       8013.35       7900.09        63.78 o
  -4   2   2      52597.36      51146.52       335.10 o
  -3   2   2      98694.47      97530.15       682.14 o
  -2   2   2       2107.06       2170.07        19.42 o
  -1   2   2        935.58        854.76        11.84 o
   0   2   2      44563.85      43089.10       308.06 o
   1   2   2      96330.18      92062.97       455.14 o
   2   2   2      10274.85      10390.80        56.18 o
   3   2   2      13847.63      14634.64        81.74 o
   4   2   2       2676.16       2824.74        29.61 o
   5   2   2      52162.27      53056.92       301.89 o
   6   2   2      14375.60      14616.26       110.33 o
   7   2   2        876.43       1007.35        33.94 o
   8   2   2       3876.66       3723.96        60.57 o
   9   2   2        717.36        697.49        36.45 o
  10   2   2      10894.29      10861.68       172.44 o
  11   2   2        295.28        468.51        77.79 o
  12   2   2       2315.34       2147.17       114.43 o
 -12   3   2       2555.96       2614.68       112.55 o
 -11   3   2       1410.73       1295.16        67.90 o
 -10   3   2          1.43        -10.99        33.97 o
  -9   3   2        762.85        673.62        34.18 o
  -8   3   2       1810.95       1735.77        32.20 o
  -7   3   2      18944.40      19020.84       144.47 o
  -6   3   2      10173.50      10342.98        82.36 o
  -5   3   2       3313.94       3337.54        37.02 o
  -4   3   2        125.46        188.44        10.53 o
  -3   3   2      39830.90      39557.59       229.47 o
  -2   3   2     112179.55     106479.61       567.23 o
  -1   3   2      17030.46      16786.44        94.32 o
   0   3   2      17603.98      17895.90        91.78 o
   1   3   2       5481.46       5653.33        33.12 o
   2   3   2      69593.74      67644.47       340.71 o
   3   3   2      64247.03      65397.66       314.36 o
   4   3   2        486.38        588.88        12.82 o
   5   3   2         41.17         56.77         7.35 o
   6   3   2      25570.45      26145.52       172.66 o
   7   3   2      21890.02      21601.96       161.84 o
   8   3   2       3478.38       3508.32        61.98 o
   9   3   2         19.59        -21.90        21.90 o
  10   3   2       2372.24       2458.74        84.10 o
  11   3   2      10973.43      11201.10       188.33 o
  12   3   2       3697.18       3609.42       130.26 o
 -12   4   2       5754.04       6026.32       166.81 o
 -11   4   2       2432.30       2475.81        86.84 o
 -10   4   2        366.67        378.84        42.99 o
  -9   4   2       1685.91       1581.19        39.20 o
  -8   4   2      23738.94      23882.99       170.71 o
  -7   4   2      21485.45      21304.33       152.14 o
  -6   4   2        253.56        253.91        12.80 o
  -5   4   2       3997.24       4304.17        42.65 o
  -4   4   2      28362.65      28764.90       178.56 o
  -3   4   2      42676.34      41746.72       226.19 o
  -2   4   2       9765.23       9703.94        54.73 o
  -1   4   2       6425.46       6670.97        38.61 o
   0   4   2       9698.62       9700.91        53.81 o
   1   4   2      59166.85      58319.20       322.76 o
   2   4   2      20685.10      20548.15       105.01 o
   3   4   2        799.66       1096.01        19.02 o
   4   4   2        277.30        283.88         9.43 o
   5   4   2       8615.24       8577.22        58.71 o
   6   4   2      16485.09      16648.20       120.49 o
   7   4   2       6004.79       6015.00        59.77 o
   8   4   2       2036.33       2116.69        37.39 o
   9   4   2         98.10        112.83        28.41 o
  10   4   2       2840.34       2890.05       124.39 o
  11   4   2        291.78        405.12        43.15 o
  12   4   2          3.70         81.59        45.49 o
 -12   5   2        674.15        744.25        61.36 o
 -11   5   2       4566.38       4767.24       251.64 o
 -10   5   2       2031.56       2066.62        66.62 o
  -9   5   2        862.10        840.52        29.99 o
  -8   5   2        148.08        145.37        14.37 o
  -7   5   2       8403.54       8610.03        78.21 o
  -6   5   2      19394.96      19615.96       139.65 o
  -5   5   2      11835.80      12435.75        88.64 o
  -4   5   2       2985.02       3257.69        29.19 o
  -3   5   2      13636.93      13546.39        79.67 o
  -2   5   2      50261.66      49038.91       232.51 o
  -1   5   2      50448.23      50880.48       223.29 o
   0   5   2        361.44        376.04         8.58 o
   1   5   2        806.21       1001.86        14.08 o
   2   5   2      33634.24      34133.65       173.57 o
   3   5   2      49978.62      49560.02       247.82 o
   4   5   2      16069.73      15825.78        92.32 o
   5   5   2        920.23        823.54        19.64 o
   6   5   2       1161.91       1240.84        24.47 o
   7   5   2      20902.33      20560.96       154.57 o
   8   5   2      19185.09      19260.41       173.17 o
   9   5   2       1851.95       1899.83       121.68 o
  10   5   2        429.47        487.20        46.87 o
  11   5   2       2660.39       2861.08        93.95 o
 -12   6   2       8047.70       8099.41       160.43 o
 -11   6   2       5469.22       5369.60       142.59 o
 -10   6   2         20.20         29.73        32.62 o
  -9   6   2        183.79        195.69        22.56 o
  -8   6   2       8331.45       8239.57        75.83 o
  -7   6   2      26341.86      26470.31       196.70 o
  -6   6   2      10782.26      10941.20        78.35 o
  -5   6   2       1696.67       1799.68        19.64 o
  -4   6   2       5783.44       5691.92        41.95 o
  -3   6   2      54307.39      53889.03       274.22 o
  -2   6   2      48425.88      48678.03       226.03 o
  -1   6   2       4009.83       4344.74        27.01 o
   0   6   2          5.02         24.76         6.01 o
   1   6   2       3943.32       3634.20        29.00 o
   2   6   2      71044.58      71784.59       343.71 o
   3   6   2       7039.79       7047.98        44.96 o
   4   6   2       2273.54       2462.76        26.12 o
   5   6   2       1310.40       1328.82        21.01 o
   6   6   2       2485.65       2433.78        31.49 o
   7   6   2      11775.23      11877.77       114.04 o
   8   6   2       1140.90       1184.28        35.91 o
   9   6   2       3107.21       3090.06        87.28 o
  10   6   2         83.86         53.81        35.37 o
  11   6   2       4915.86       5027.17       119.99 o
 -12   7   2        208.72        282.45        59.29 o
 -11   7   2       5336.01       5393.73       145.26 o
 -10   7   2       7416.37       7512.58       146.85 o
  -9   7   2        495.54        470.89        28.84 o
  -8   7   2        294.65        315.71        17.18 o
  -7   7   2       4487.02       4489.46        54.07 o
  -6   7   2      24603.60      24577.89       154.19 o
  -5   7   2      14044.08      14251.49        95.04 o
  -4   7   2       2162.82       2341.82        23.26 o
  -3   7   2         56.80        111.38         7.05 o
  -2   7   2      25596.68      25433.27       126.80 o
  -1   7   2      52595.02      51388.91       222.90 o
   0   7   2      12278.66      12068.16        63.24 o
   1   7   2        106.82        187.03        14.56 o
   2   7   2        554.67        508.63        12.02 o
   3   7   2      66927.27      66441.90       389.78 o
   4   7   2      46426.23      46472.79       252.07 o
   5   7   2       1110.83       1036.38        20.36 o
   6   7   2          1.44         11.44         9.71 o
   7   7   2       4515.27       4525.21        52.72 o
   8   7   2      34812.50      35079.72       306.09 o
   9   7   2       6519.06       6273.92       125.38 o
  10   7   2        211.42        105.41        40.31 o
  11   7   2        321.74        242.21        44.73 o
 -11   8   2      11206.00      11678.85       223.02 o
 -10   8   2        127.23        148.35        40.28 o
  -9   8   2         85.90         85.61        34.14 o
  -8   8   2      13054.31      12993.22       120.14 o
  -7   8   2      31949.92      31773.96       231.34 o
  -6   8   2       5075.53       5159.84        49.81 o
  -5   8   2        107.41        125.38         9.66 o
  -4   8   2        554.15        571.60        15.28 o
  -3   8   2      17359.93      16718.88        89.14 o
  -2   8   2      48174.24      48624.74       227.37 o
  -1   8   2       1584.40       1562.93        18.43 o
   0   8   2       1626.23       1730.71        19.07 o
   1   8   2       1655.42       1580.76        19.92 o
   2   8   2      45533.64      46352.41       224.54 o
   3   8   2      35707.45      36284.94       185.52 o
   4   8   2        320.00        359.48        13.13 o
   5   8   2       1187.24       1127.56        36.68 o
   6   8   2       8079.49       7935.94        83.40 o
   7   8   2      14793.83      14759.49       122.41 o
   8   8   2         31.19        135.86        33.50 o
   9   8   2       2878.97       2893.05        89.55 o
  10   8   2       1448.21       1335.04        71.81 o
  11   8   2       1307.17       1137.67        70.10 o
 -11   9   2       2285.09       2509.76       135.67 o
 -10   9   2       7876.97       7981.62       133.13 o
  -9   9   2          5.89        -27.56        27.56 o
  -8   9   2       2944.77       2942.93        48.95 o
  -7   9   2       2846.19       2917.33        37.76 o
  -6   9   2      22509.02      22366.80       148.77 o
  -5   9   2      10653.12      10564.55        80.17 o
  -4   9   2        100.61        145.66        19.00 o
  -3   9   2         68.72         94.51         7.54 o
  -2   9   2      23419.54      24211.57       118.83 o
  -1   9   2      49547.41      49169.29       221.35 o
   0   9   2       6825.04       6385.33        42.72 o
   1   9   2        236.01        202.18        10.80 o
   2   9   2        427.34        401.03        11.85 o
   3   9   2      37209.04      37185.41       201.89 o
   4   9   2      30106.33      29569.92       169.13 o
   5   9   2       1528.61       1517.84        33.94 o
   6   9   2       1031.16        929.91        30.28 o
   7   9   2       2116.96       2150.55        43.85 o
   8   9   2      16418.53      16434.89       197.63 o
   9   9   2       7402.17       7406.51       142.13 o
  10   9   2        444.96        349.63        50.43 o
  11   9   2         14.15        -31.76        39.95 o
 -11  10   2       5319.14       5522.47       135.06 o
 -10  10   2        814.32        827.20        51.92 o
  -9  10   2          1.74         -6.16        25.21 o
  -8  10   2        629.68        624.22        37.07 o
  -7  10   2      14598.54      14553.18       136.62 o
  -6  10   2      19729.57      20024.78       151.51 o
  -5  10   2       1887.95       1812.44        33.45 o
  -4  10   2       1054.43        978.52        21.31 o
  -3  10   2      16021.31      16395.74       104.16 o
  -2  10   2      39817.52      39899.20       188.15 o
  -1  10   2       6464.53       6232.66        41.65 o
   0  10   2        178.56        278.00        16.84 o
   1  10   2       1635.33       1797.44        22.80 o
   2  10   2      11099.84      11241.96        68.99 o
   3  10   2       4808.39       4615.21        44.56 o
   4  10   2       1700.74       1739.82        25.63 o
   5  10   2       4194.00       4323.49        56.93 o
   6  10   2        119.56        101.32        20.63 o
   7  10   2       8199.77       8194.73        99.92 o
   8  10   2       3617.14       3749.21        82.87 o
   9  10   2          1.76         30.86        42.57 o
  10  10   2        643.35        623.11        60.09 o
  11  10   2        520.78        419.88        57.99 o
 -11  11   2        672.60        681.05        64.05 o
 -10  11   2       1125.29       1150.09        60.36 o
  -9  11   2       1784.01       1774.04        90.74 o
  -8  11   2        181.17        167.56        33.69 o
  -7  11   2        546.04        556.90        32.56 o
  -6  11   2       2035.03       2074.13        38.54 o
  -5  11   2      17099.30      17058.86       133.14 o
  -4  11   2       2805.27       2649.38        41.12 o
  -3  11   2       3255.45       3439.21        37.67 o
  -2  11   2        546.11        599.74        18.69 o
  -1  11   2      14768.98      14761.05        87.71 o
   0  11   2      24370.76      23977.37       142.69 o
   1  11   2       6133.41       6105.43        53.60 o
   2  11   2       2540.06       2748.87        34.79 o
   3  11   2       3949.23       3905.68        44.25 o
   4  11   2      11725.38      11533.84        95.34 o
   5  11   2      10773.70      10902.41       104.92 o
   6  11   2       1944.03       1940.10        49.20 o
   7  11   2        556.60        479.99        35.71 o
   8  11   2       4782.98       4852.55        97.02 o
   9  11   2       5969.04       5877.68       148.51 o
  10  11   2       2098.86       2092.86        88.94 o
 -11  12   2       1558.44       1567.47        96.76 o
 -10  12   2       6088.54       6080.42       120.33 o
  -9  12   2       3776.98       3769.14        83.36 o
  -8  12   2        870.58        835.33        44.37 o
  -7  12   2       2635.00       2659.26        63.06 o
  -6  12   2       5360.87       5474.96        68.16 o
  -5  12   2      11880.89      11821.68       108.49 o
  -4  12   2       5720.15       5673.02        68.73 o
  -3  12   2         14.17         50.38        10.77 o
  -2  12   2       3622.38       3724.11        39.25 o
  -1  12   2      18076.96      18020.91       109.87 o
   0  12   2       6741.81       6793.04        58.40 o
   1  12   2         65.87         83.04        12.44 o
   2  12   2        258.06        248.14        14.60 o
   3  12   2       6144.41       6143.83        64.74 o
   4  12   2      11338.02      11146.69        94.26 o
   5  12   2       1305.70       1340.72        46.98 o
   6  12   2        273.12        293.79        27.57 o
   7  12   2          0.45         22.58        27.80 o
   8  12   2       2694.69       2673.50        76.53 o
   9  12   2       1410.44       1445.65        73.96 o
  10  12   2         38.51         53.71        45.68 o
 -10  13   2          0.09         52.67        37.79 o
  -9  13   2       6836.53       7113.50       117.30 o
  -8  13   2       4420.80       4338.24        88.87 o
  -7  13   2          2.57         15.77        28.40 o
  -6  13   2       1225.39       1158.22        37.70 o
  -5  13   2       3389.50       3393.33        62.60 o
  -4  13   2      31440.27      31132.68       228.91 o
  -3  13   2       2741.41       2601.29        34.69 o
  -2  13   2       1851.27       1916.43        29.13 o
  -1  13   2        658.03        698.50        18.90 o
   0  13   2      22270.25      22270.43       146.72 o
   1  13   2      24968.76      24414.28       158.53 o
   2  13   2       2902.08       2899.89        38.90 o
   3  13   2       1131.61       1149.29        36.85 o
   4  13   2       6527.80       6473.17        67.34 o
   5  13   2      16943.75      16935.40       149.05 o
   6  13   2       7325.49       7480.27       101.14 o
   7  13   2       1439.94       1391.35        53.29 o
   8  13   2         55.36         78.35        28.88 o
   9  13   2       3324.31       3446.80        97.11 o
  10  13   2       5377.19       5464.76       124.43 o
 -10  14   2      10485.79      10695.59       190.96 o
  -9  14   2       8926.83       9107.96       137.55 o
  -8  14   2         35.50         26.54        30.49 o
  -7  14   2        591.26        482.63        37.98 o
  -6  14   2       5962.99       6108.47       101.46 o
  -5  14   2      25699.98      25874.04       213.12 o
  -4  14   2       2620.07       2741.05        43.98 o
  -3  14   2       2150.29       2217.71        33.77 o
  -2  14   2          7.27        -10.72        10.72 o
  -1  14   2      26572.28      26755.52       161.35 o
   0  14   2      30350.12      30482.35       241.65 o
   1  14   2          1.37         64.18        14.42 o
   2  14   2       6639.67       6753.11        68.07 o
   3  14   2       3695.91       3480.76        47.75 o
   4  14   2      15943.36      16199.27       138.86 o
   5  14   2       7960.71       8139.39        93.16 o
   6  14   2       2792.16       2908.02        78.95 o
   7  14   2       4082.71       4089.14        84.81 o
   8  14   2       2432.62       2514.45        91.73 o
   9  14   2       3988.17       3892.26       104.09 o
  -9  15   2       6740.56       7050.36       131.42 o
  -8  15   2       9122.74       8884.68       178.01 o
  -7  15   2         33.86         49.41        27.11 o
  -6  15   2       4007.65       4086.40        87.83 o
  -5  15   2        622.07        642.32        39.83 o
  -4  15   2      25604.89      26046.79       213.98 o
  -3  15   2      11605.74      11534.35        91.92 o
  -2  15   2       2206.91       2097.64        33.04 o
  -1  15   2       3162.47       3254.65        43.83 o
   0  15   2      16989.35      17283.89       128.83 o
   1  15   2      28854.49      28495.94       198.78 o
   2  15   2       3906.58       3903.00        51.08 o
   3  15   2       2188.26       2137.21        29.64 o
   4  15   2        918.19        871.15        29.85 o
   5  15   2      24003.02      23972.34       230.47 o
   6  15   2      14683.84      14999.57       168.41 o
   7  15   2         77.08         94.42        29.78 o
   8  15   2       2621.78       2556.12        85.75 o
   9  15   2       2786.90       2959.24        97.63 o
  -9  16   2       7131.31       7174.26       137.10 o
  -8  16   2        167.64        123.34        37.57 o
  -7  16   2       2368.88       2212.82        71.04 o
  -6  16   2      10609.54      10676.25       153.98 o
  -5  16   2      26561.58      26478.18       290.83 o
  -4  16   2       3594.39       3770.31        67.02 o
  -3  16   2       4334.94       4199.17        57.54 o
  -2  16   2        527.21        522.59        20.35 o
  -1  16   2      19270.25      19063.32       140.70 o
   0  16   2      20508.63      20386.41       154.01 o
   1  16   2        668.51        781.08        27.91 o
   2  16   2       7420.37       7523.62        77.73 o
   3  16   2        555.07        469.70        25.92 o
   4  16   2      16560.40      16396.19       168.27 o
   5  16   2       2873.46       3031.74        68.86 o
   6  16   2        406.92        414.57        37.62 o
   7  16   2       3516.41       3727.92        86.96 o
   8  16   2        680.75        663.39        63.76 o
   9  16   2       4747.17       5074.50       160.83 o
  -8  17   2       3478.49       3580.71        97.31 o
  -7  17   2        177.00        121.21        41.62 o
  -6  17   2       1556.89       1532.36        65.66 o
  -5  17   2       1831.74       2094.44        69.06 o
  -4  17   2      19062.74      19099.03       228.87 o
  -3  17   2       2776.21       2595.42        59.64 o
  -2  17   2        916.92        788.93        31.27 o
  -1  17   2         19.71         35.18        17.52 o
   0  17   2       9751.53       9762.03        98.15 o
   1  17   2      22241.23      22248.54       183.60 o
   2  17   2        960.16        954.23        35.17 o
   3  17   2       4903.07       5002.31        76.43 o
   4  17   2       1120.42       1131.71        45.78 o
   5  17   2      17086.90      17440.20       188.39 o
   6  17   2       7295.97       7626.04       121.94 o
   7  17   2         79.61         18.64        37.01 o
   8  17   2        990.98       1010.87        62.56 o
  -8  18   2         58.54         -6.38        35.24 o
  -7  18   2         43.60        -33.26        39.36 o
  -6  18   2       3595.80       3785.98       113.43 o
  -5  18   2      12140.36      12349.42       177.57 o
  -4  18   2       3639.94       3423.46        86.58 o
  -3  18   2       1237.48       1118.85        49.03 o
  -2  18   2        470.66        489.30        29.91 o
  -1  18   2      12706.72      12846.37       135.79 o
   0  18   2       6394.67       6455.79        85.69 o
   1  18   2         69.25        147.73        24.58 o
   2  18   2       3596.41       3440.62        65.65 o
   3  18   2        605.12        580.60        33.42 o
   4  18   2       6510.90       6718.90       102.62 o
   5  18   2       2524.89       2561.35        69.57 o
   6  18   2        361.72        321.46        39.81 o
   7  18   2       1043.14        919.12        60.75 o
  -7  19   2        396.88        362.29        45.08 o
  -6  19   2         30.28         -3.46        36.89 o
  -5  19   2        571.15        630.17        49.23 o
  -4  19   2       7222.19       7436.92       131.20 o
  -3  19   2        425.44        423.30        41.76 o
  -2  19   2         73.47         71.72        23.84 o
  -1  19   2       1155.78       1072.26        46.72 o
   0  19   2       9083.94       9184.00       107.34 o
   1  19   2       7515.57       7617.99       100.86 o
   2  19   2        199.02        222.03        26.72 o
   3  19   2        149.72        118.22        27.93 o
   4  19   2       2150.04       2183.09        63.27 o
   5  19   2       3939.76       4067.23        86.23 o
   6  19   2       1822.18       1828.58        70.05 o
   7  19   2         29.36         -9.39        36.32 o
  -6  20   2       3942.46       4014.25       121.69 o
  -5  20   2       1232.49       1107.20        61.15 o
  -4  20   2        191.47        238.55        38.93 o
  -3  20   2          6.95        -19.88        32.86 o
  -2  20   2       2599.64       2522.11        66.54 o
  -1  20   2       5346.37       5457.63        97.97 o
   0  20   2        581.16        581.01        37.10 o
   1  20   2        179.87        129.86        28.25 o
   2  20   2        207.00        149.11        27.80 o
   3  20   2       5138.48       5079.49        90.82 o
   4  20   2       1701.58       1664.61        89.26 o
   5  20   2         13.56          3.77        28.33 o
   6  20   2        585.57        483.74        46.68 o
  -6  21   2       1376.54       1359.48        70.48 o
  -5  21   2       3390.84       3308.09        93.62 o
  -4  21   2       1125.03       1012.56        61.03 o
  -3  21   2          1.73        -41.77        41.77 o
  -2  21   2        151.66         98.22        34.72 o
  -1  21   2       4211.47       4417.68        87.35 o
   0  21   2       2149.54       2034.28        63.73 o
   1  21   2         45.61         -9.80        27.13 o
   2  21   2         11.32        -31.27        31.27 o
   3  21   2       1212.75       1299.01        66.25 o
   4  21   2       6859.78       6769.62       128.57 o
   5  21   2       2396.89       2355.72        90.01 o
  -4  22   2         52.63        -23.73        34.27 o
  -3  22   2       1100.54       1170.71        64.45 o
  -2  22   2       7944.03       7962.70       142.25 o
  -1  22   2        669.26        613.69        42.47 o
   0  22   2        161.00         90.54        30.20 o
   1  22   2         10.08        -29.52        29.52 o
   2  22   2       1659.64       1611.52        85.41 o
   3  22   2       3738.23       3630.37       100.08 o
   4  22   2        157.93        139.16        39.23 o
  -3  23   2        688.18        692.01        61.72 o
  -2  23   2        452.84        545.48        59.84 o
  -1  23   2       7168.87       7538.28       142.46 o
   0  23   2       2209.50       1994.91        80.24 o
   1  23   2         42.40        -38.92        38.92 o
   2  23   2        174.97        158.13        41.67 o
 -12   1   3        391.20        363.57        53.94 o
 -11   1   3       2132.09       1902.30        67.55 o
 -10   1   3       1665.06       1611.21        44.59 o
  -9   1   3        462.61        422.73        15.48 o
  -8   1   3       3326.81       3202.29        37.21 o
  -7   1   3         37.88         40.75         7.94 o
  -6   1   3       3410.41       3501.06        35.59 o
  -5   1   3       2026.97       2210.47        33.39 o
  -4   1   3      24349.70      24764.26       211.25 o
  -3   1   3      12022.12      12689.94       104.09 o
  -2   1   3        490.27        477.67        11.81 o
  -1   1   3       5010.46       4901.13        35.38 o
   0   1   3        508.31        669.33        14.68 o
   1   1   3       1434.83       1305.04        16.53 o
   2   1   3       4975.91       4961.89        35.36 o
   3   1   3      17689.49      18212.18       101.55 o
   4   1   3       2261.14       2198.31        27.25 o
   5   1   3       6005.35       6431.91        58.87 o
   6   1   3       2641.47       2623.44        40.20 o
   7   1   3        553.07        577.76        25.48 o
   8   1   3       1289.72       1252.04        39.98 o
   9   1   3          1.91        -28.51        28.51 o
  10   1   3       1244.97       1101.39        55.02 o
  11   1   3        831.27        739.80        61.62 o
  12   1   3         15.86        -23.59        46.80 o
 -12   2   3       2054.33       2134.79        86.23 o
 -11   2   3       1437.93       1288.80        65.21 o
 -10   2   3       5120.20       4893.71        74.35 o
  -9   2   3       6963.60       6880.64        64.84 o
  -8   2   3        804.18        712.59        21.20 o
  -7   2   3      13252.19      13167.46       122.06 o
  -6   2   3        124.46        118.37         8.91 o
  -5   2   3      20108.73      19989.45       141.86 o
  -4   2   3       1852.18       1614.30        29.17 o
  -3   2   3      28152.52      29073.34       191.44 o
  -2   2   3      24549.93      24760.05       149.94 o
  -1   2   3       1759.61       1836.07        16.02 o
   0   2   3      15284.34      14992.81        78.72 o
   1   2   3      29997.67      31275.62       155.82 o
   2   2   3      44673.63      45907.94       222.22 o
   3   2   3        489.48        414.87        11.17 o
   4   2   3      19930.46      20532.57       118.11 o
   5   2   3       6549.93       6459.13        83.81 o
   6   2   3          6.24         57.66        13.37 o
   7   2   3      13384.07      13311.71       127.64 o
   8   2   3       1237.34       1189.87        41.32 o
   9   2   3       4547.96       4482.65        89.58 o
  10   2   3       1359.76       1425.18        59.89 o
  11   2   3       2427.32       2459.07        93.51 o
  12   2   3       1652.87       1565.70        92.66 o
 -12   3   3       1612.10       1576.63        76.41 o
 -11   3   3       3099.59       3223.84        93.95 o
 -10   3   3       4089.71       4290.50        75.88 o
  -9   3   3       1818.82       1949.77        41.86 o
  -8   3   3      26228.32      26256.65       201.05 o
  -7   3   3        841.53        826.68        20.97 o
  -6   3   3      30121.93      30415.86       211.23 o
  -5   3   3       1066.90        955.49        20.09 o
  -4   3   3      16799.62      16548.74       118.50 o
  -3   3   3      20287.13      19890.41       135.56 o
  -2   3   3      18284.53      18662.41       108.80 o
  -1   3   3      82565.79      80035.27       441.70 o
   0   3   3      17124.51      17846.88        84.13 o
   1   3   3      66775.84      66953.36       352.97 o
   2   3   3        180.29        144.68         9.50 o
   3   3   3      10221.05       9651.53        58.22 o
   4   3   3      12527.64      12376.76        74.75 o
   5   3   3      17254.83      17882.15       128.98 o
   6   3   3      24792.10      24499.82       178.73 o
   7   3   3        101.50        137.47        17.97 o
   8   3   3      12910.94      12922.11       129.32 o
   9   3   3       1172.00       1112.71        57.38 o
  10   3   3       6168.09       6398.67       131.11 o
  11   3   3       2776.00       3121.87       106.88 o
 -12   4   3       9690.04       9668.47       175.36 o
 -11   4   3       3315.23       3343.15        96.91 o
 -10   4   3       8384.87       8600.24       140.33 o
  -9   4   3       9820.63      10010.42        99.23 o
  -8   4   3        766.34        847.33        24.12 o
  -7   4   3      33054.29      33641.32       235.94 o
  -6   4   3        567.64        628.05        18.50 o
  -5   4   3      49932.99      49697.69       328.06 o
  -4   4   3      16148.67      16665.62       105.69 o
  -3   4   3      16136.62      15753.38        92.37 o
  -2   4   3      71092.28      70839.84       588.04 o
  -1   4   3      24149.03      24080.41       130.29 o
   0   4   3      68491.74      66890.92       361.84 o
   1   4   3        199.29        218.49         9.44 o
   2   4   3      48984.73      48841.16       236.85 o
   3   4   3      32196.24      33078.75       182.22 o
   4   4   3      18098.43      18471.79       102.85 o
   5   4   3      23562.03      23713.38       218.66 o
   6   4   3       1981.20       1986.30        32.13 o
   7   4   3      22988.44      23138.45       174.30 o
   8   4   3        175.10        230.24        24.38 o
   9   4   3      10488.05      10172.97       229.16 o
  10   4   3       4065.27       4025.67       120.98 o
  11   4   3       5800.26       5722.64       134.47 o
 -12   5   3       1735.10       1676.24        81.07 o
 -11   5   3       6147.97       6428.81       149.26 o
 -10   5   3       4451.78       4340.28        96.59 o
  -9   5   3       5200.58       5097.22        91.13 o
  -8   5   3      17015.46      17073.03       130.44 o
  -7   5   3        710.61        717.55        20.06 o
  -6   5   3      20644.47      20790.02       146.02 o
  -5   5   3        426.96        386.85        14.54 o
  -4   5   3      29578.80      28707.36       161.71 o
  -3   5   3      42821.82      42373.63       223.37 o
  -2   5   3       6846.42       6366.45        41.83 o
  -1   5   3      44623.05      43328.03       215.06 o
   0   5   3       8162.00       8346.44        48.55 o
   1   5   3      89464.37      88781.91       447.14 o
   2   5   3       5037.29       5252.40        37.57 o
   3   5   3      38191.29      38510.16       191.48 o
   4   5   3      33285.28      34550.64       184.39 o
   5   5   3      16449.61      16603.38       121.70 o
   6   5   3      26108.27      26355.63       189.39 o
   7   5   3         43.51         83.88        14.16 o
   8   5   3      13543.06      13463.76       146.20 o
   9   5   3       1192.26       1182.26        72.69 o
  10   5   3      12752.47      12786.62       228.17 o
  11   5   3       5657.66       5763.74       117.07 o
 -12   6   3       1854.38       1763.14        85.28 o
 -11   6   3       3346.82       3563.05       118.61 o
 -10   6   3       3397.01       3560.11        76.45 o
  -9   6   3       8692.58       8866.59       100.09 o
  -8   6   3        962.55        970.51        24.62 o
  -7   6   3      20074.71      19937.24       134.56 o
  -6   6   3        333.61        404.55        17.66 o
  -5   6   3      27365.50      26440.78       162.62 o
  -4   6   3      16886.38      17323.22       128.37 o
  -3   6   3       9531.48       9084.32        66.80 o
  -2   6   3      50881.68      50494.79       239.02 o
  -1   6   3      14321.34      14691.25        85.76 o
   0   6   3      34533.95      33578.45       163.28 o
   1   6   3        784.86        868.29        13.87 o
   2   6   3      39078.55      38452.01       192.01 o
   3   6   3      11507.76      11875.31        69.68 o
   4   6   3      26966.01      26962.07       149.09 o
   5   6   3      16511.93      17037.94       118.02 o
   6   6   3       7262.98       7295.23        72.36 o
   7   6   3      15612.11      15933.94       143.82 o
   8   6   3        398.20        431.45        35.08 o
   9   6   3       9997.18      10214.68       194.00 o
  10   6   3       1942.05       1979.15        82.35 o
  11   6   3       3229.41       3165.57       100.74 o
 -12   7   3        433.28        491.40        57.16 o
 -11   7   3        865.85        949.29        64.83 o
 -10   7   3       1067.20       1079.12        45.87 o
  -9   7   3       2995.28       3019.62        55.33 o
  -8   7   3      20584.31      20558.16       162.68 o
  -7   7   3       1473.46       1373.19        45.62 o
  -6   7   3      15691.94      15609.07       106.18 o
  -5   7   3        859.99        918.54        18.12 o
  -4   7   3      29502.79      29295.88       157.91 o
  -3   7   3      22593.09      22574.03       120.59 o
  -2   7   3       9319.78       9307.92        54.58 o
  -1   7   3      19390.06      19106.08        97.06 o
   0   7   3       6346.72       6855.02        64.29 o
   1   7   3      35836.32      35523.05       170.15 o
   2   7   3      10273.49      10795.51        70.22 o
   3   7   3       6638.80       6132.64        44.35 o
   4   7   3       4423.54       4529.22        40.41 o
   5   7   3      11157.76      11168.21       106.88 o
   6   7   3      17265.70      17599.80       135.36 o
   7   7   3       1954.01       1918.83        36.53 o
   8   7   3       7512.60       7411.66       112.81 o
   9   7   3         36.42        108.55        37.83 o
  10   7   3       3979.73       4052.95       108.96 o
  11   7   3       2129.47       2069.10        86.74 o
 -12   8   3       1025.53       1022.64        70.79 o
 -11   8   3         60.56         86.98        41.81 o
 -10   8   3       1855.62       1913.28        80.82 o
  -9   8   3       2446.87       2477.82        53.20 o
  -8   8   3        437.09        461.37        22.63 o
  -7   8   3       5881.24       5870.89        62.54 o
  -6   8   3        923.12        946.46        21.80 o
  -5   8   3       8821.18       8741.82        61.12 o
  -4   8   3         89.64        143.98        10.34 o
  -3   8   3       7365.68       7090.90        48.02 o
  -2   8   3       6659.84       6539.40        45.34 o
  -1   8   3       9791.23       9770.22        57.23 o
   0   8   3      23419.08      24430.83       123.22 o
   1   8   3       2822.75       2950.07        27.14 o
   2   8   3      12953.06      12989.54        75.62 o
   3   8   3          1.14          8.79         7.59 o
   4   8   3      12722.81      12560.02        92.89 o
   5   8   3       3321.47       3348.44        56.52 o
   6   8   3       3485.51       3481.31        39.80 o
   7   8   3       3018.73       2979.27        45.52 o
   8   8   3          6.24         58.36        33.42 o
   9   8   3       2616.61       2759.17        90.10 o
  10   8   3         34.27          2.45        38.89 o
  11   8   3       1472.32       1518.92        79.58 o
 -11   9   3        603.01        539.95        56.69 o
 -10   9   3         70.26         36.57        28.60 o
  -9   9   3       2212.84       2166.11        58.60 o
  -8   9   3       1508.56       1492.20        40.49 o
  -7   9   3        880.36        852.00        30.09 o
  -6   9   3         40.43         38.21        11.49 o
  -5   9   3       3644.14       3624.22        35.69 o
  -4   9   3       8182.98       8197.43        59.93 o
  -3   9   3       1966.79       1913.66        21.68 o
  -2   9   3       2011.15       1919.16        22.33 o
  -1   9   3       1200.09       1195.50        17.32 o
   0   9   3       7815.61       7901.77        50.30 o
   1   9   3       2991.38       2794.94        29.86 o
   2   9   3       1138.99       1196.00        18.49 o
   3   9   3       1068.11        951.42        22.70 o
   4   9   3        803.65        841.70        23.74 o
   5   9   3      11238.01      10955.13        86.46 o
   6   9   3         44.43         31.95        14.08 o
   7   9   3         13.76         23.45        19.04 o
   8   9   3       1167.36       1158.55        63.35 o
   9   9   3       1494.43       1527.82        72.18 o
  10   9   3       1319.03       1337.62        73.77 o
  11   9   3        355.50        286.40        51.41 o
 -11  10   3       1223.41       1169.36        73.61 o
 -10  10   3        187.24        167.67        40.86 o
  -9  10   3         49.85         28.06        31.05 o
  -8  10   3         79.90         97.27        24.64 o
  -7  10   3        136.37        152.60        16.44 o
  -6  10   3       1718.38       1667.53        28.70 o
  -5  10   3        921.43        850.96        23.11 o
  -4  10   3        542.48        621.68        17.83 o
  -3  10   3       3783.36       3866.01        46.04 o
  -2  10   3       1405.95       1579.27        20.49 o
  -1  10   3       2498.29       2492.97        24.31 o
   0  10   3         23.86         23.06         8.28 o
   1  10   3       5389.21       5431.51        42.59 o
   2  10   3        114.53        148.98        10.81 o
   3  10   3        432.51        432.54        14.15 o
   4  10   3       1843.96       1821.87        28.53 o
   5  10   3        148.59        154.84        13.91 o
   6  10   3       1618.46       1518.05        36.65 o
   7  10   3       1499.26       1497.09        51.70 o
   8  10   3        340.35        431.87        77.34 o
   9  10   3         23.03         71.06        38.07 o
  10  10   3        611.16        542.19        56.87 o
 -11  11   3       1167.56        975.45        83.19 o
 -10  11   3       2396.81       2459.01        79.88 o
  -9  11   3        359.99        314.08        32.99 o
  -8  11   3          8.48        -22.25        22.25 o
  -7  11   3         13.03         -9.46        15.25 o
  -6  11   3        233.44        240.06        17.97 o
  -5  11   3       4854.15       4905.66        50.95 o
  -4  11   3        836.14        785.34        18.46 o
  -3  11   3        200.12        248.03        11.86 o
  -2  11   3        289.40        270.21        14.93 o
  -1  11   3       1974.54       1999.83        26.84 o
   0  11   3      10118.98      10111.19        71.08 o
   1  11   3       1101.56       1095.37        23.67 o
   2  11   3         78.63         91.58        11.57 o
   3  11   3        391.26        418.76        14.85 o
   4  11   3       6236.42       6173.33        63.07 o
   5  11   3       3259.65       3240.57        54.53 o
   6  11   3        294.86        286.49        24.15 o
   7  11   3         50.41        -24.90        24.90 o
   8  11   3        615.78        600.54        54.19 o
   9  11   3        966.35        893.78        61.01 o
  10  11   3        421.00        340.04        68.82 o
 -11  12   3       1680.48       1598.77        98.90 o
 -10  12   3       1306.78       1233.32        66.91 o
  -9  12   3         82.04         51.32        30.20 o
  -8  12   3        266.09        233.57        30.68 o
  -7  12   3        400.36        380.34        28.59 o
  -6  12   3       2306.28       2364.37        43.32 o
  -5  12   3       2148.86       2232.67        43.81 o
  -4  12   3        126.95        118.46        12.73 o
  -3  12   3       1554.42       1714.73        28.26 o
  -2  12   3       2256.07       2406.95        33.03 o
  -1  12   3          8.77         26.09        11.55 o
   0  12   3        159.66        193.82        13.87 o
   1  12   3        954.13        832.47        23.40 o
   2  12   3       2335.30       2507.33        36.60 o
   3  12   3       2359.36       2211.97        29.17 o
   4  12   3        387.23        380.19        19.30 o
   5  12   3        286.02        300.11        26.55 o
   6  12   3       2096.87       1956.52        50.85 o
   7  12   3        758.72        678.48        43.43 o
   8  12   3       1920.67       1842.26        79.97 o
   9  12   3        175.07        124.96        41.96 o
  10  12   3       1664.49       1718.12        86.52 o
 -10  13   3       1951.68       1917.56        97.41 o
  -9  13   3         15.29         -2.66        27.89 o
  -8  13   3        374.44        397.93        36.54 o
  -7  13   3         77.21         35.87        22.85 o
  -6  13   3       2849.03       2838.52        51.46 o
  -5  13   3       2912.72       2845.69        50.16 o
  -4  13   3        182.55        223.39        16.83 o
  -3  13   3        243.25        217.01        14.56 o
  -2  13   3       2764.37       2883.40        38.42 o
  -1  13   3       5747.98       5858.03        55.52 o
   0  13   3       4346.41       4256.93        50.37 o
   1  13   3         12.53         21.87        13.71 o
   2  13   3        783.78        741.50        24.44 o
   3  13   3        404.39        433.50        16.08 o
   4  13   3       1596.03       1560.03        33.94 o
   5  13   3       1163.57       1075.17        35.95 o
   6  13   3         25.48         16.49        21.48 o
   7  13   3        210.90        207.03        34.63 o
   8  13   3       2058.98       1866.62        82.62 o
   9  13   3       2311.87       2281.31        94.08 o
  10  13   3         27.77         56.66        42.68 o
 -10  14   3          0.34         13.64        52.31 o
  -9  14   3          1.42          0.73        31.66 o
  -8  14   3         71.55         96.10        29.76 o
  -7  14   3        352.20        362.77        32.61 o
  -6  14   3        388.41        429.56        37.37 o
  -5  14   3          8.16         25.07        17.83 o
  -4  14   3         54.70         87.58        12.71 o
  -3  14   3          1.42         23.08        12.23 o
  -2  14   3          9.91         18.17        10.44 o
  -1  14   3       1106.34       1074.30        26.14 o
   0  14   3        232.88        302.54        19.25 o
   1  14   3       2637.98       2640.16        49.96 o
   2  14   3         51.68         63.93        12.56 o
   3  14   3         53.13         50.01         8.97 o
   4  14   3        201.50        216.57        23.69 o
   5  14   3        172.12        225.52        23.96 o
   6  14   3        205.73        184.04        28.84 o
   7  14   3       1934.49       1896.04        85.28 o
   8  14   3         55.74         63.98        48.64 o
   9  14   3          0.61        -10.25        34.05 o
  -9  15   3        980.40       1044.30        61.12 o
  -8  15   3       1064.64       1034.32        58.39 o
  -7  15   3       1272.74       1305.51        56.76 o
  -6  15   3        580.35        595.89        41.31 o
  -5  15   3       2095.55       2082.53        58.43 o
  -4  15   3        301.74        414.10        22.13 o
  -3  15   3        620.91        630.44        22.50 o
  -2  15   3         28.28         11.80        13.48 o
  -1  15   3       1030.12        990.93        27.51 o
   0  15   3       4592.44       4571.42        59.37 o
   1  15   3        197.67        282.39        21.36 o
   2  15   3        182.60        198.67        15.95 o
   3  15   3       2061.62       2009.60        30.70 o
   4  15   3       1859.08       1803.09        46.91 o
   5  15   3       1678.55       1583.89        52.34 o
   6  15   3        737.91        756.47        42.70 o
   7  15   3        312.32        367.24        39.31 o
   8  15   3        552.83        649.83        57.32 o
   9  15   3        239.87        164.50        42.50 o
  -9  16   3        137.46        181.62        41.38 o
  -8  16   3        113.93        133.77        37.27 o
  -7  16   3        776.09        652.04        47.39 o
  -6  16   3          0.60         31.54        31.37 o
  -5  16   3       1520.93       1698.14        83.90 o
  -4  16   3         33.62        143.59        24.12 o
  -3  16   3        199.47        230.28        22.81 o
  -2  16   3        670.52        659.73        23.90 o
  -1  16   3        281.50        269.91        18.87 o
   0  16   3       1300.69       1289.34        41.50 o
   1  16   3        140.36        159.52        18.42 o
   2  16   3         17.47         55.59        16.37 o
   3  16   3         57.42         60.14        19.07 o
   4  16   3        529.73        481.46        31.27 o
   5  16   3        171.49        251.13        30.47 o
   6  16   3         80.43        148.17        32.12 o
   7  16   3         31.59         55.46        32.39 o
   8  16   3         55.31         68.84        38.46 o
  -8  17   3       4130.42       4300.38       107.93 o
  -7  17   3        416.59        361.28        42.00 o
  -6  17   3         89.19         72.50        33.86 o
  -5  17   3        204.35        219.45        36.79 o
  -4  17   3       4184.67       4409.96        87.97 o
  -3  17   3       6848.63       6741.07       104.74 o
  -2  17   3        895.05        862.18        36.73 o
  -1  17   3        352.04        291.89        22.31 o
   0  17   3        157.30        147.80        21.11 o
   1  17   3       6185.78       6376.24        80.95 o
   2  17   3       3011.75       2955.31        50.00 o
   3  17   3        827.65        775.74        35.14 o
   4  17   3         52.75         36.08        24.84 o
   5  17   3       1704.23       1597.83        59.74 o
   6  17   3       4039.37       4140.76        90.62 o
   7  17   3        399.99        408.27        45.81 o
   8  17   3        154.59        121.24        42.65 o
  -8  18   3        204.77        165.51        42.66 o
  -7  18   3       1203.43       1127.54        60.27 o
  -6  18   3        292.92        291.63        40.50 o
  -5  18   3       1675.46       1569.18        64.87 o
  -4  18   3       2147.16       2158.80        71.58 o
  -3  18   3        124.33        125.88        28.97 o
  -2  18   3       2147.58       2129.01        65.94 o
  -1  18   3          3.04        -10.19        19.82 o
   0  18   3       1098.38       1066.62        38.48 o
   1  18   3       2979.26       3052.27        62.30 o
   2  18   3       2347.08       2390.90        55.57 o
   3  18   3       1547.36       1436.98        48.28 o
   4  18   3       1329.41       1197.27        46.42 o
   5  18   3       3010.46       2990.18        73.57 o
   6  18   3         37.89         72.52        32.57 o
   7  18   3       3134.37       3111.03        92.63 o
  -7  19   3       2170.66       2107.85        79.61 o
  -6  19   3        594.91        502.01        48.45 o
  -5  19   3        306.01        242.02        41.01 o
  -4  19   3       2881.72       2839.16        83.85 o
  -3  19   3       7121.23       7372.56       160.14 o
  -2  19   3        514.34        430.26        37.41 o
  -1  19   3       1113.94       1079.98        47.77 o
   0  19   3        226.74        211.71        29.71 o
   1  19   3       7494.43       7696.20       111.12 o
   2  19   3       6992.89       6786.27        94.85 o
   3  19   3        100.34         84.50        26.68 o
   4  19   3       1468.79       1386.41        50.66 o
   5  19   3        530.76        459.74        40.28 o
   6  19   3       4418.35       4462.79        98.35 o
   7  19   3       1382.58       1523.54       119.59 o
  -6  20   3        133.54         86.48        37.23 o
  -5  20   3        523.93        436.58        47.72 o
  -4  20   3       1649.34       1626.02        70.34 o
  -3  20   3        498.45        440.03        46.49 o
  -2  20   3       1895.57       1778.80        64.40 o
  -1  20   3         85.88         52.94        26.78 o
   0  20   3       3023.61       2888.17        75.06 o
   1  20   3        348.10        322.81        33.76 o
   2  20   3       1399.27       1251.60        58.31 o
   3  20   3       1333.43       1275.55        53.82 o
   4  20   3         38.65         42.96        28.80 o
   5  20   3       1555.53       1385.45        63.52 o
   6  20   3        251.27        217.26        45.45 o
  -5  21   3         93.48         30.32        38.94 o
  -4  21   3        822.70        624.57        52.72 o
  -3  21   3       3516.27       3392.88        94.53 o
  -2  21   3       1498.75       1285.43        65.03 o
  -1  21   3         42.60        -29.09        29.09 o
   0  21   3        293.09        206.95        34.03 o
   1  21   3       1911.94       1669.30        59.27 o
   2  21   3       1385.44       1233.67        59.33 o
   3  21   3       1004.60        943.39        50.47 o
   4  21   3        216.80        144.75        34.23 o
   5  21   3        656.37        610.25        50.12 o
  -4  22   3        231.72        120.04        40.25 o
  -3  22   3         38.94        -26.60        33.60 o
  -2  22   3          0.06        -48.59        48.59 o
  -1  22   3         12.84        -29.22        29.22 o
   0  22   3        138.23         61.76        29.70 o
   1  22   3        813.19        687.79        48.89 o
   2  22   3        161.09         53.88        36.05 o
   3  22   3         28.54         -5.11        33.17 o
   4  22   3          0.66        -30.49        35.17 o
  -3  23   3         19.27        -30.58        33.39 o
  -2  23   3       1748.77       1668.86        75.81 o
  -1  23   3       3851.16       3958.75       103.98 o
   0  23   3          1.28        -38.43        38.43 o
   1  23   3         53.85        -15.92        37.91 o
   2  23   3        668.48        538.37        53.13 o
 -12   0   4        109.28        -29.68        59.05 o
 -11   0   4        357.79        239.54        52.11 o
 -10   0   4       3180.95       3196.82        87.05 o
  -9   0   4       1472.31       1317.14        51.30 o
  -8   0   4       1851.49       1968.08        56.63 o
  -7   0   4         52.11         -6.63        25.48 o
  -6   0   4       5186.60       4957.27        89.31 o
  -5   0   4      12956.52      13569.27       200.33 o
  -4   0   4       1829.30       1619.63        45.19 o
  -3   0   4      16633.66      16980.07       191.92 o
  -2   0   4        681.46        710.26        19.37 o
  -1   0   4         54.59        -11.06        11.06 o
   0   0   4      18477.10      18807.47       151.67 o
   1   0   4      11052.18      11675.34       101.21 o
   2   0   4       5198.35       5286.96        57.40 o
   3   0   4       7213.99       8208.00        81.43 o
   4   0   4        486.31        487.28        23.79 o
   5   0   4        656.82        680.11        43.42 o
   6   0   4       4894.91       4713.73        78.81 o
   7   0   4       2171.03       2273.86        63.92 o
   8   0   4        602.77        614.99        49.30 o
   9   0   4       1094.84        906.36        69.10 o
  10   0   4         25.96         27.33        38.81 o
  11   0   4       3469.47       3344.90       163.77 o
 -12   1   4       1917.47       1725.31        89.73 o
 -11   1   4          4.27        -35.55        35.55 o
 -10   1   4       7448.79       7752.16        99.53 o
  -9   1   4      14433.95      14613.04       133.48 o
  -8   1   4      13847.57      13664.66       110.15 o
  -7   1   4       4419.70       4285.62        51.42 o
  -6   1   4       6114.28       6018.68        62.77 o
  -5   1   4      46760.79      46738.43       387.46 o
  -4   1   4      36380.52      36659.92       329.73 o
  -3   1   4      17280.14      17886.15       144.63 o
  -2   1   4       2290.50       2222.74        22.59 o
  -1   1   4      83663.95      81779.96       483.92 o
   0   1   4      34531.56      33617.68       177.46 o
   1   1   4      19009.32      19243.50       101.29 o
   2   1   4       4627.59       4625.13        34.50 o
   3   1   4       6769.65       6541.03        48.41 o
   4   1   4      35146.03      35636.24       196.21 o
   5   1   4      21390.82      21750.24       225.71 o
   6   1   4       6378.99       6463.92        72.22 o
   7   1   4       4753.18       4683.73        66.65 o
   8   1   4       3154.59       2929.64        61.42 o
   9   1   4       2142.20       2021.84        73.31 o
  10   1   4       6398.78       6320.32       116.32 o
  11   1   4        790.20        814.54        61.62 o
 -12   2   4        102.21         10.41        39.80 o
 -11   2   4       2779.96       2636.08       105.79 o
 -10   2   4       2604.29       2709.98        56.93 o
  -9   2   4         10.65         29.79        12.38 o
  -8   2   4        747.50        705.94        23.75 o
  -7   2   4          6.44          4.68        10.71 o
  -6   2   4       5183.46       5081.29        54.47 o
  -5   2   4        819.43        866.09        21.00 o
  -4   2   4      10775.18      10740.45        85.37 o
  -3   2   4        304.42        254.02        10.22 o
  -2   2   4       1517.23       1905.09        24.42 o
  -1   2   4      11146.08      11425.07        67.57 o
   0   2   4        243.25        403.62         9.55 o
   1   2   4      13841.90      13855.22        78.03 o
   2   2   4        440.43        494.40        12.89 o
   3   2   4        456.46        405.40        11.41 o
   4   2   4        108.61         79.67         9.19 o
   5   2   4       9657.24       9657.12        82.12 o
   6   2   4       6317.92       6409.60        75.57 o
   7   2   4       2071.23       2233.36        45.57 o
   8   2   4        983.59        970.63        38.82 o
   9   2   4        958.55        892.37        62.88 o
  10   2   4       3048.97       3017.08        80.81 o
  11   2   4       1955.77       1783.58        83.04 o
 -12   3   4        872.19        852.90        62.43 o
 -11   3   4       3855.31       3782.62       100.09 o
 -10   3   4       9265.49       9579.17       124.23 o
  -9   3   4       4799.89       4833.19        65.28 o
  -8   3   4       5878.79       5865.26        76.57 o
  -7   3   4       2150.41       2104.24        35.96 o
  -6   3   4      22419.16      22061.18       169.40 o
  -5   3   4      33422.17      32356.77       245.21 o
  -4   3   4       9148.22       8809.13        69.04 o
  -3   3   4      22324.82      23966.39       161.46 o
  -2   3   4      18923.55      19441.37       123.05 o
  -1   3   4      24387.29      23468.47       119.35 o
   0   3   4      80748.37      80102.18       376.27 o
   1   3   4      22442.74      23197.56       117.42 o
   2   3   4      21856.37      23478.56       120.60 o
   3   3   4      16631.84      16507.06        95.04 o
   4   3   4      16024.57      14842.55        88.58 o
   5   3   4      14281.41      14503.13       102.43 o
   6   3   4       1631.81       1658.11        37.97 o
   7   3   4        422.85        463.52        25.08 o
   8   3   4       8320.95       8170.20       104.59 o
   9   3   4       5233.39       5085.69       109.25 o
  10   3   4       2308.46       2531.76        88.96 o
  11   3   4        540.11        599.87        76.52 o
 -12   4   4       1398.45       1436.11        75.10 o
 -11   4   4       1173.15       1143.49        64.52 o
 -10   4   4         74.41        125.14        26.37 o
  -9   4   4        443.96        504.22        24.94 o
  -8   4   4        308.22        294.60        22.84 o
  -7   4   4       2892.46       2986.12        39.94 o
  -6   4   4       7716.27       7706.56        74.54 o
  -5   4   4       2696.13       2822.40        38.03 o
  -4   4   4       1416.61       1327.20        20.55 o
  -3   4   4       1909.69       2046.74        23.04 o
  -2   4   4       2007.91       1907.96        21.13 o
  -1   4   4       8511.00       9245.53        53.03 o
   0   4   4      30748.78      31272.23       147.15 o
   1   4   4      29533.61      30451.10       148.04 o
   2   4   4       1071.01       1089.34        15.38 o
   3   4   4        381.83        552.09        15.03 o
   4   4   4       3636.95       3910.53        33.48 o
   5   4   4      15856.23      16019.75       116.31 o
   6   4   4       5895.80       5719.14        63.40 o
   7   4   4        432.25        450.54        24.49 o
   8   4   4          0.80         79.69        20.88 o
   9   4   4       2178.22       2373.83        91.44 o
  10   4   4       3328.73       3361.94       114.35 o
  11   4   4        365.74        402.42        50.78 o
 -12   5   4         32.15         29.55        32.30 o
 -11   5   4       9713.39      10074.90       173.86 o
 -10   5   4      15946.38      15743.40       198.60 o
  -9   5   4      12252.83      12230.03       110.89 o
  -8   5   4         21.54         13.52        12.91 o
  -7   5   4        871.37        900.65        23.09 o
  -6   5   4      42462.57      42382.42       301.32 o
  -5   5   4      44445.09      44040.88       269.96 o
  -4   5   4       2363.86       2151.08        26.62 o
  -3   5   4         27.49         66.85         7.88 o
  -2   5   4      27862.19      28433.86       159.97 o
  -1   5   4     108718.15     105556.16       592.10 o
   0   5   4      49549.26      49676.85       229.85 o
   1   5   4         31.27         93.52        11.03 o
   2   5   4         74.24        110.22         8.84 o
   3   5   4      62858.77      64384.77       304.30 o
   4   5   4      39137.56      38721.37       195.93 o
   5   5   4      10529.17      10622.95        85.40 o
   6   5   4         21.40         34.62         9.89 o
   7   5   4        807.90        840.81        25.68 o
   8   5   4      15840.04      16075.49       200.14 o
   9   5   4       8990.27       9026.71       178.32 o
  10   5   4         94.99        163.47        46.68 o
  11   5   4        130.45        142.46        44.95 o
 -12   6   4       2761.58       2826.34        90.47 o
 -11   6   4       8740.08       8878.27       164.31 o
 -10   6   4         21.48        119.48        27.64 o
  -9   6   4       4426.06       4720.40        58.65 o
  -8   6   4        275.45        296.84        15.14 o
  -7   6   4      11467.24      11463.94        94.21 o
  -6   6   4       4049.85       4088.44        49.99 o
  -5   6   4       7733.05       7869.46        58.70 o
  -4   6   4      24912.99      24998.71       144.71 o
  -3   6   4        976.82       1082.23        18.03 o
  -2   6   4      34216.84      34775.28       188.55 o
  -1   6   4       4734.03       5120.72        35.83 o
   0   6   4      46951.58      46686.14       217.99 o
   1   6   4       9016.34       8833.04        55.28 o
   2   6   4      10477.06      11289.01        71.77 o
   3   6   4      11208.77      11273.48        68.73 o
   4   6   4       9171.45       9512.51        71.65 o
   5   6   4      32591.09      33014.47       230.79 o
   6   6   4       1790.45       1782.01        33.92 o
   7   6   4       5700.90       5875.13        71.99 o
   8   6   4        122.56        266.07        33.78 o
   9   6   4      14223.58      14568.24       244.42 o
  10   6   4       7999.29       8136.27       178.11 o
  11   6   4        135.08        176.42        47.58 o
 -12   7   4          6.14         24.30        40.32 o
 -11   7   4       7599.70       7647.14       152.37 o
 -10   7   4      16848.48      17028.10       212.37 o
  -9   7   4       2005.39       1938.88        43.70 o
  -8   7   4        343.26        329.37        14.60 o
  -7   7   4       7265.57       7278.15        67.26 o
  -6   7   4      45792.90      45721.54       283.42 o
  -5   7   4      51521.92      51020.14       281.13 o
  -4   7   4       6431.56       6689.69        49.25 o
  -3   7   4       2626.27       2947.83        25.64 o
  -2   7   4      30940.10      30864.36       166.42 o
  -1   7   4      68053.18      67186.84       323.11 o
   0   7   4      35033.12      34676.39       170.78 o
   1   7   4       1780.76       1899.82        21.33 o
   2   7   4        307.00        267.52        11.03 o
   3   7   4      32808.35      32633.66       179.06 o
   4   7   4      58159.76      58301.36       355.29 o
   5   7   4       3170.19       3164.33        41.49 o
   6   7   4       3182.16       3291.86        44.20 o
   7   7   4       9998.78       9876.82        93.87 o
   8   7   4      18372.64      18270.49       224.28 o
   9   7   4       8222.40       8456.06       176.12 o
  10   7   4         50.46         85.31        38.86 o
  11   7   4       1015.02        929.01        67.30 o
 -11   8   4       3094.72       3202.45       104.21 o
 -10   8   4          7.71         44.49        33.05 o
  -9   8   4       4100.79       3954.90        67.13 o
  -8   8   4        387.06        394.29        23.71 o
  -7   8   4      13686.66      13878.62       102.37 o
  -6   8   4       2947.32       3044.30        36.24 o
  -5   8   4       9219.10       9191.71        67.53 o
  -4   8   4       6951.92       7031.43        50.43 o
  -3   8   4        821.11        759.24        13.80 o
  -2   8   4      16060.21      16739.61        96.24 o
  -1   8   4        622.19        663.54        15.58 o
   0   8   4      36162.69      37256.15       179.40 o
   1   8   4       4569.32       4350.69        35.12 o
   2   8   4       4862.28       4850.69        38.20 o
   3   8   4       3468.44       3487.70        37.96 o
   4   8   4       8644.79       8657.75        75.93 o
   5   8   4      23793.71      23978.97       177.40 o
   6   8   4        801.75        765.14        22.37 o
   7   8   4       6287.22       6600.08       122.36 o
   8   8   4        614.08        642.79        50.40 o
   9   8   4       5462.77       5447.95       123.45 o
  10   8   4       8668.07       8932.68       166.52 o
  11   8   4        417.54        313.15        50.31 o
 -11   9   4       7455.12       7312.09       153.72 o
 -10   9   4       8436.53       8442.87       138.22 o
  -9   9   4       1483.17       1422.22        50.29 o
  -8   9   4        213.13        179.54        19.51 o
  -7   9   4       4718.96       4745.22        54.19 o
  -6   9   4      26674.89      26926.86       171.58 o
  -5   9   4      19384.32      19463.30       124.58 o
  -4   9   4       3123.34       3165.23        31.45 o
  -3   9   4       2788.91       2821.68        34.57 o
  -2   9   4      25592.36      25783.43       137.08 o
  -1   9   4      37827.33      37821.34       192.81 o
   0   9   4      34693.89      35091.23       175.87 o
   1   9   4         77.23        142.94         9.25 o
   2   9   4       9180.15       9525.38        65.24 o
   3   9   4      20869.51      20728.83       139.37 o
   4   9   4      19790.83      19881.50       140.46 o
   5   9   4       5788.97       5708.75        70.80 o
   6   9   4       1206.80       1233.53        39.80 o
   7   9   4       3151.79       3156.56        73.07 o
   8   9   4      12524.81      12550.94       193.30 o
   9   9   4       5332.71       5478.29       123.67 o
  10   9   4         11.70         42.99        40.70 o
 -11  10   4       1212.88       1105.32        80.86 o
 -10  10   4        211.44        187.87        36.26 o
  -9  10   4        308.99        231.85        29.84 o
  -8  10   4        688.17        659.09        31.76 o
  -7  10   4       2007.90       2017.35        33.19 o
  -6  10   4         24.85         10.78        11.12 o
  -5  10   4       1717.21       1738.30        26.40 o
  -4  10   4         54.51         46.46         9.13 o
  -3  10   4       1157.15       1297.51        19.90 o
  -2  10   4        590.47        688.41        24.34 o
  -1  10   4       3535.85       3621.67        33.36 o
   0  10   4        388.00        378.99        13.41 o
   1  10   4        579.82        548.30        14.56 o
   2  10   4        691.61        694.75        18.78 o
   3  10   4          2.14         16.77        10.43 o
   4  10   4       4985.61       5025.77        57.03 o
   5  10   4       1856.44       1909.09        37.32 o
   6  10   4       1920.38       1877.41        28.92 o
   7  10   4        837.65        758.26        44.44 o
   8  10   4        455.75        442.08        48.51 o
   9  10   4       2465.40       2457.09        88.98 o
  10  10   4       1347.78       1141.48        74.89 o
 -11  11   4       4341.93       4314.64       139.75 o
 -10  11   4       1284.74       1210.72        63.22 o
  -9  11   4       4141.00       4029.42        83.10 o
  -8  11   4       8020.08       7918.61       113.87 o
  -7  11   4       7977.15       7885.97        76.80 o
  -6  11   4       3796.33       3804.35        45.00 o
  -5  11   4       2536.83       2564.38        33.00 o
  -4  11   4       4590.88       4373.04        43.32 o
  -3  11   4      16275.01      15855.56       102.84 o
  -2  11   4      19279.51      19339.88       127.15 o
  -1  11   4       5456.66       5640.37        49.17 o
   0  11   4       6718.42       6771.02        55.20 o
   1  11   4      14523.01      14168.28       103.49 o
   2  11   4       9771.29       9522.07        90.30 o
   3  11   4      15980.43      16001.13       120.43 o
   4  11   4       3523.61       3750.13        58.63 o
   5  11   4       4743.85       4747.30        54.79 o
   6  11   4       9332.21       9002.92       106.71 o
   7  11   4        992.36        968.06        58.78 o
   8  11   4        708.80        746.50        57.84 o
   9  11   4       2724.91       2648.10        96.49 o
  10  11   4        282.58        216.72        48.56 o
 -10  12   4        205.00        181.75        42.99 o
  -9  12   4       2728.45       2743.10        71.13 o
  -8  12   4        130.69        151.51        29.60 o
  -7  12   4       1796.55       1760.68        48.57 o
  -6  12   4         23.11         31.20        11.09 o
  -5  12   4       2999.21       3066.93        40.26 o
  -4  12   4       2692.78       2631.50        34.96 o
  -3  12   4       1218.28       1323.99        23.22 o
  -2  12   4       4283.00       4107.06        45.78 o
  -1  12   4         19.99         45.10        13.23 o
   0  12   4        996.14        914.57        27.51 o
   1  12   4          1.85         12.08        11.73 o
   2  12   4       6552.36       6452.47        61.13 o
   3  12   4      10681.52      10527.50        88.40 o
   4  12   4        657.68        630.24        25.43 o
   5  12   4       1055.31       1032.57        27.75 o
   6  12   4        677.23        693.40        39.15 o
   7  12   4       4584.43       4605.94       112.55 o
   8  12   4       1405.63       1384.09        71.45 o
   9  12   4        108.37         52.33        43.07 o
  10  12   4         89.72         13.96        45.81 o
 -10  13   4        246.99        270.33        51.01 o
  -9  13   4       2792.46       3040.33        85.18 o
  -8  13   4      12955.38      13189.86       174.80 o
  -7  13   4       8588.97       8670.07       116.84 o
  -6  13   4        604.17        522.74        32.96 o
  -5  13   4         39.91         22.10        21.29 o
  -4  13   4      19419.17      19430.21       134.24 o
  -3  13   4      41942.42      42014.88       250.21 o
  -2  13   4       5127.31       5054.76        53.68 o
  -1  13   4        364.24        363.30        16.60 o
   0  13   4       2705.39       2730.36        46.59 o
   1  13   4      35937.57      36285.37       250.75 o
   2  13   4      26170.57      25871.17       173.45 o
   3  13   4         13.95         42.87        11.26 o
   4  13   4        558.16        502.00        22.99 o
   5  13   4       3792.00       3735.46        68.32 o
   6  13   4      18804.36      18430.45       216.80 o
   7  13   4       4417.69       4334.16       109.84 o
   8  13   4        241.01        206.00        41.30 o
   9  13   4        233.46        270.94        46.24 o
 -10  14   4       3572.31       3371.03       128.33 o
  -9  14   4      10591.27      10810.82       166.51 o
  -8  14   4        883.45        906.87        56.92 o
  -7  14   4      10043.26      10105.88       145.39 o
  -6  14   4       3796.53       3642.42        77.88 o
  -5  14   4       7048.41       7175.50       101.01 o
  -4  14   4      12968.36      12899.46       103.84 o
  -3  14   4       4011.09       4187.03        47.29 o
  -2  14   4      33776.84      33607.61       226.92 o
  -1  14   4        178.33        145.96        14.01 o
   0  14   4      17781.04      18061.96       148.82 o
   1  14   4       4521.28       4545.21        58.46 o
   2  14   4      14534.38      14380.12       111.34 o
   3  14   4      12890.50      12948.14       102.99 o
   4  14   4       1461.89       1452.51        35.79 o
   5  14   4       5027.33       5094.33        76.54 o
   6  14   4        489.00        542.23        43.55 o
   7  14   4      14335.20      14656.71       201.36 o
   8  14   4       5248.74       5279.72       129.34 o
   9  14   4        993.90        966.01        69.81 o
  -9  15   4       3200.95       3526.97        97.66 o
  -8  15   4      23587.24      24631.96       314.86 o
  -7  15   4      10762.37      10846.86       155.14 o
  -6  15   4       4542.22       4619.25        94.62 o
  -5  15   4         78.86         89.22        26.45 o
  -4  15   4      34551.77      35280.55       278.57 o
  -3  15   4      32560.02      32456.84       222.39 o
  -2  15   4        760.49        715.76        26.71 o
  -1  15   4       2963.74       2997.15        45.49 o
   0  15   4         27.43         57.23        17.50 o
   1  15   4      54044.28      53576.55       359.00 o
   2  15   4      22445.13      22474.77       158.88 o
   3  15   4       2300.43       2173.94        36.77 o
   4  15   4       1360.30       1373.26        37.46 o
   5  15   4       6138.79       6129.08       100.23 o
   6  15   4      31387.36      31850.82       319.38 o
   7  15   4       4670.82       4895.55       126.58 o
   8  15   4       2591.68       2725.08        90.63 o
  -9  16   4       9303.42       9471.13       160.11 o
  -8  16   4        458.86        575.46        54.99 o
  -7  16   4       6125.67       6707.38       121.34 o
  -6  16   4       3879.64       3781.61        89.62 o
  -5  16   4      12867.72      13048.95       173.78 o
  -4  16   4      12449.00      12523.55       135.74 o
  -3  16   4       1750.02       2038.88        49.75 o
  -2  16   4      16600.55      16780.84       169.98 o
  -1  16   4       3034.85       2861.03        48.74 o
   0  16   4      13217.50      13291.05       122.75 o
   1  16   4       2605.74       2740.36        50.06 o
   2  16   4      18277.31      18403.84       138.47 o
   3  16   4      16867.42      16727.20       142.09 o
   4  16   4        546.67        490.71        32.89 o
   5  16   4      11346.05      11566.77       140.15 o
   6  16   4        144.42        309.44        40.94 o
   7  16   4      20449.71      20525.76       258.32 o
   8  16   4       2054.10       2329.31       115.20 o
  -8  17   4      15103.30      15735.99       236.78 o
  -7  17   4       5771.02       5905.39       148.01 o
  -6  17   4       1333.66       1331.89        61.55 o
  -5  17   4       1200.06       1185.91        60.21 o
  -4  17   4      11991.99      12200.05       153.87 o
  -3  17   4      38668.19      39254.41       347.17 o
  -2  17   4       1804.23       1842.58        63.26 o
  -1  17   4       2950.97       2903.90        55.69 o
   0  17   4        177.58        208.02        22.18 o
   1  17   4      33653.25      33821.43       269.08 o
   2  17   4      20784.52      20842.62       173.25 o
   3  17   4          5.53         62.07        21.23 o
   4  17   4       3630.89       3440.10        67.94 o
   5  17   4       2249.23       2240.19        62.51 o
   6  17   4      19003.32      19463.91       243.58 o
   7  17   4       1806.25       2017.74        87.24 o
  -8  18   4        201.47        368.87        49.16 o
  -7  18   4       1924.52       2002.67        76.03 o
  -6  18   4       2137.55       1923.87        73.42 o
  -5  18   4       2255.51       2317.67        75.56 o
  -4  18   4       5000.48       5118.88       106.25 o
  -3  18   4        339.44        408.88        35.24 o
  -2  18   4       8937.15       9053.16       129.06 o
  -1  18   4        161.85        134.06        28.58 o
   0  18   4      10643.84      10565.26       141.23 o
   1  18   4       1249.58       1394.04        48.94 o
   2  18   4       6982.17       7020.63        99.49 o
   3  18   4       9490.39       9606.82       117.96 o
   4  18   4         93.33         35.49        25.40 o
   5  18   4       2744.48       2773.38        71.69 o
   6  18   4        707.23        702.70        52.07 o
   7  18   4       7045.17       7191.92       153.62 o
  -7  19   4       2898.39       2858.57        89.94 o
  -6  19   4        338.19        259.91        42.87 o
  -5  19   4        109.06         79.56        37.28 o
  -4  19   4       3283.07       3308.70        90.04 o
  -3  19   4      11047.38      11027.59       151.17 o
  -2  19   4       3362.18       3370.66        77.97 o
  -1  19   4        319.36        241.57        32.84 o
   0  19   4       1241.66       1191.15        53.20 o
   1  19   4       9651.38       9705.22       141.93 o
   2  19   4       7211.05       7261.36       101.19 o
   3  19   4        562.73        521.70        38.77 o
   4  19   4         57.51          8.04        28.47 o
   5  19   4        605.25        576.91        45.89 o
   6  19   4       6488.91       6499.31       135.55 o
  -6  20   4        457.83        311.93        46.98 o
  -5  20   4        412.35        369.33        43.08 o
  -4  20   4        968.86        910.36        56.37 o
  -3  20   4         31.27        -22.34        32.17 o
  -2  20   4        686.37        656.27        45.88 o
  -1  20   4        969.26        899.82        49.76 o
   0  20   4          9.91        -28.01        28.01 o
   1  20   4         57.59         62.32        30.39 o
   2  20   4         51.74         11.35        29.45 o
   3  20   4       1084.28       1040.16        56.24 o
   4  20   4        943.24        838.42        51.17 o
   5  20   4          0.48        -34.49        34.49 o
  -5  21   4        512.31        346.86        57.99 o
  -4  21   4       1495.31       1323.80        68.18 o
  -3  21   4        460.11        380.34        46.64 o
  -2  21   4       4523.10       4536.25       105.25 o
  -1  21   4       4119.75       3997.15        91.84 o
   0  21   4         73.78          1.43        30.86 o
   1  21   4        748.89        658.58        47.26 o
   2  21   4       1482.76       1423.52        61.45 o
   3  21   4       2134.36       2209.97        74.85 o
   4  21   4       1068.73        976.03        55.47 o
  -4  22   4        407.59        315.37        46.21 o
  -3  22   4        139.14         20.17        40.04 o
  -2  22   4       1335.38       1324.70        67.60 o
  -1  22   4        710.72        673.49        49.97 o
   0  22   4       1657.68       1475.19        67.76 o
   1  22   4         68.95         33.20        36.18 o
   2  22   4        295.02        216.14        43.44 o
   3  22   4        162.87        132.13        42.41 o
  -2  23   4       4997.92       5216.07       118.62 o
  -1  23   4       4820.76       4905.84       125.72 o
   0  23   4        309.71        250.59        49.06 o
   1  23   4        220.48         70.22        41.87 o
 -12   1   5          5.30         -9.93        39.38 o
 -11   1   5        415.55        298.18        31.58 o
 -10   1   5        505.83        426.21        28.67 o
  -9   1   5          0.60         57.94        18.12 o
  -8   1   5       1849.88       1786.60        41.59 o
  -7   1   5         13.25        -12.55        12.55 o
  -6   1   5       1738.45       1648.03        35.13 o
  -5   1   5        596.18        485.15        27.00 o
  -4   1   5       1118.24       1185.72        23.18 o
  -3   1   5       2940.87       2921.65        38.77 o
  -2   1   5       2488.23       2512.08        25.09 o
  -1   1   5         91.26        100.91         7.04 o
   0   1   5          4.90         65.69         6.76 o
   1   1   5        144.71        258.60         9.13 o
   2   1   5       1538.88       1423.96        18.70 o
   3   1   5        772.83        732.75        17.42 o
   4   1   5       4165.36       4159.18        32.73 o
   5   1   5        510.40        468.70        18.51 o
   6   1   5       1975.17       1975.63        42.03 o
   7   1   5        557.37        530.27        30.11 o
   8   1   5          9.90        -12.59        21.79 o
   9   1   5       2240.93       2097.46        69.49 o
  10   1   5        249.82        154.08        36.76 o
  11   1   5       1335.96       1373.58        84.27 o
 -12   2   5       2319.09       2207.55        86.86 o
 -11   2   5       2350.72       2252.06        70.24 o
 -10   2   5        225.00        219.57        26.05 o
  -9   2   5       2613.37       2613.92        52.13 o
  -8   2   5       2901.96       2866.71        51.13 o
  -7   2   5       6785.67       6742.81        77.84 o
  -6   2   5      10860.40      10893.32        94.47 o
  -5   2   5       8409.75       8470.91        86.19 o
  -4   2   5       8411.94       8268.89        66.03 o
  -3   2   5       3226.82       3511.07        37.21 o
  -2   2   5       7113.36       6913.45        51.60 o
  -1   2   5       8662.98       9188.45        52.49 o
   0   2   5      18256.23      18551.19        92.94 o
   1   2   5       3149.39       2876.58        25.64 o
   2   2   5       7338.21       7690.64        53.91 o
   3   2   5       9698.46       9387.87        64.33 o
   4   2   5       1656.94       1696.69        22.00 o
   5   2   5      12500.61      12404.04        94.71 o
   6   2   5        132.11        181.46        19.25 o
   7   2   5       6232.36       6314.65        87.25 o
   8   2   5       4949.02       4793.03        78.85 o
   9   2   5       4344.25       4326.36        91.95 o
  10   2   5       1174.85       1151.79        65.31 o
  11   2   5        752.70        762.60        61.79 o
 -12   3   5       3059.99       2885.78        87.08 o
 -11   3   5       1907.06       1756.46        60.05 o
 -10   3   5       6132.24       6087.10        89.04 o
  -9   3   5         18.68         75.00        17.80 o
  -8   3   5      15184.16      14922.10       130.25 o
  -7   3   5       4045.55       4013.58        46.41 o
  -6   3   5       8489.53       8554.91        79.95 o
  -5   3   5       5965.41       5972.21        57.40 o
  -4   3   5       8341.24       8816.50        66.82 o
  -3   3   5      45137.39      45347.45       263.12 o
  -2   3   5       1811.47       2104.03        22.00 o
  -1   3   5      20588.00      20510.38       109.88 o
   0   3   5      35478.20      36625.93       170.94 o
   1   3   5      17844.99      18115.36        95.84 o
   2   3   5      36762.30      38036.11       189.08 o
   3   3   5       6384.77       6804.68        63.38 o
   4   3   5      14769.59      14688.99        98.29 o
   5   3   5        596.04        634.60        19.41 o
   6   3   5      19104.75      19555.65       171.50 o
   7   3   5       6377.00       6371.82        81.21 o
   8   3   5       4451.47       4493.92        83.28 o
   9   3   5       4423.77       4433.52        93.89 o
  10   3   5       2458.38       2336.73        89.85 o
  11   3   5       3954.68       4036.68       114.92 o
 -12   4   5       1828.80       1819.14        73.27 o
 -11   4   5       4136.95       4288.74        88.07 o
 -10   4   5        339.16        338.21        26.05 o
  -9   4   5       9530.77       9545.35        92.44 o
  -8   4   5        985.23        982.94        29.63 o
  -7   4   5       5865.45       5781.23        59.11 o
  -6   4   5       9321.60       9025.21        84.37 o
  -5   4   5        239.44        241.59        10.56 o
  -4   4   5      23540.40      23140.05       153.43 o
  -3   4   5         29.41         70.86         7.20 o
  -2   4   5      28336.72      28138.58       180.40 o
  -1   4   5      20153.13      19960.45        97.84 o
   0   4   5      17214.14      17034.35        88.34 o
   1   4   5      21570.55      21495.96       109.44 o
   2   4   5      14325.74      14962.17        79.84 o
   3   4   5      31013.95      31474.77       157.68 o
   4   4   5        415.48        499.65        14.56 o
   5   4   5      12467.84      12330.66        91.85 o
   6   4   5       2135.82       2148.23        46.00 o
   7   4   5       7858.34       8136.78       100.95 o
   8   4   5       8278.54       8250.87       145.32 o
   9   4   5       3603.15       3781.11       117.36 o
  10   4   5       5979.76       6311.06       136.54 o
  11   4   5        415.29        429.11        55.89 o
 -12   5   5       4608.66       4649.29       109.91 o
 -11   5   5        378.27        424.86        38.78 o
 -10   5   5       4854.49       4983.36        87.52 o
  -9   5   5        553.11        621.20        24.36 o
  -8   5   5      11363.99      11631.34       100.17 o
  -7   5   5       5517.42       5416.20        59.71 o
  -6   5   5       3547.51       3455.82        50.30 o
  -5   5   5      26462.78      27070.28       181.43 o
  -4   5   5       3064.86       3428.98        36.24 o
  -3   5   5      87060.86      88016.23       495.12 o
  -2   5   5        525.31        408.34        11.32 o
  -1   5   5      31910.15      32774.07       180.11 o
   0   5   5       2085.97       1706.80        20.46 o
   1   5   5      21217.71      22130.14       110.70 o
   2   5   5      46783.09      46814.75       231.10 o
   3   5   5         37.27         41.34         7.61 o
   4   5   5      24168.21      24316.14       155.46 o
   5   5   5        567.97        583.87        26.24 o
   6   5   5      17524.01      17878.34       145.80 o
   7   5   5       1236.94       1202.47        46.75 o
   8   5   5       4373.06       4509.61        95.87 o
   9   5   5       6785.69       6687.62       152.75 o
  10   5   5        500.54        535.41        64.71 o
  11   5   5       6761.69       6689.54       148.68 o
 -12   6   5        149.53        111.34        38.50 o
 -11   6   5       5704.05       5449.37       124.64 o
 -10   6   5       1125.29       1106.18        46.75 o
  -9   6   5       9025.38       8812.47        85.79 o
  -8   6   5        367.82        338.43        19.09 o
  -7   6   5      14551.12      14416.16       124.85 o
  -6   6   5      13663.34      13759.31       124.84 o
  -5   6   5         12.04         54.61        14.84 o
  -4   6   5      36298.07      36968.96       222.26 o
  -3   6   5        135.24        135.33         8.78 o
  -2   6   5      36828.17      37049.12       213.87 o
  -1   6   5       3536.27       3102.58        26.14 o
   0   6   5      19871.42      20865.72       105.21 o
   1   6   5      12577.73      12170.32        74.03 o
   2   6   5        902.76        922.08        16.97 o
   3   6   5      48460.79      49906.81       327.14 o
   4   6   5       1919.85       1985.50        38.92 o
   5   6   5      18857.08      19092.36       138.57 o
   6   6   5        197.36        203.39        17.29 o
   7   6   5       9463.60       9298.82       100.01 o
   8   6   5       6858.45       7131.64       124.43 o
   9   6   5        671.78        658.77        62.61 o
  10   6   5       4475.35       4559.97       159.76 o
  11   6   5         18.35         32.27        50.96 o
 -12   7   5       2158.18       2154.17       105.58 o
 -11   7   5        482.90        462.08        51.75 o
 -10   7   5       2194.03       2368.53        72.42 o
  -9   7   5       1883.88       1945.95        49.75 o
  -8   7   5       5533.96       5604.04        70.04 o
  -7   7   5      13994.68      14043.60       116.12 o
  -6   7   5          8.75         49.02        11.71 o
  -5   7   5       4895.15       4701.27        48.64 o
  -4   7   5        352.60        376.63        17.56 o
  -3   7   5      11619.22      11107.28        71.12 o
  -2   7   5      18048.65      18023.43       105.00 o
  -1   7   5       4229.26       4380.80        33.63 o
   0   7   5       9617.57       9287.97        54.06 o
   1   7   5         19.82         12.11         7.76 o
   2   7   5      17841.03      17546.67       102.33 o
   3   7   5        285.61        278.79        14.46 o
   4   7   5      10389.81      10251.89        81.88 o
   5   7   5        606.61        628.21        20.49 o
   6   7   5       8193.33       8101.67       104.26 o
   7   7   5       5567.59       5596.44       102.64 o
   8   7   5         36.36         40.57        43.87 o
   9   7   5       3485.93       3665.48       121.66 o
  10   7   5        334.10        262.79        56.49 o
 -11   8   5        325.64        376.74        49.09 o
 -10   8   5       2115.05       2199.10        71.50 o
  -9   8   5         21.19         40.09        19.01 o
  -8   8   5       4032.43       3947.56        52.70 o
  -7   8   5         80.20        100.70        13.51 o
  -6   8   5       8173.66       8123.18        72.86 o
  -5   8   5       3709.70       3808.83        51.96 o
  -4   8   5       1616.14       1526.87        21.79 o
  -3   8   5       2739.64       2687.14        27.51 o
  -2   8   5       3785.28       3670.72        34.54 o
  -1   8   5      25459.55      25458.87       131.69 o
   0   8   5       3213.83       3382.75        28.23 o
   1   8   5      14121.52      13722.45        79.88 o
   2   8   5       1725.30       1913.48        27.97 o
   3   8   5       8018.68       8014.18        70.15 o
   4   8   5       6648.44       6742.21        61.58 o
   5   8   5        102.50        136.89        16.96 o
   6   8   5       9273.52       9455.88        87.39 o
   7   8   5        123.32        188.11        35.61 o
   8   8   5       6927.64       7185.93       159.98 o
   9   8   5        233.38        261.74        42.40 o
  10   8   5        106.04        156.16        45.72 o
 -11   9   5       3446.58       3614.23       165.04 o
 -10   9   5         95.81        118.27        32.26 o
  -9   9   5       2354.74       2229.28        59.82 o
  -8   9   5        606.04        578.70        29.51 o
  -7   9   5       5411.57       5491.53        53.39 o
  -6   9   5       7743.61       7740.26        74.90 o
  -5   9   5       1265.23       1246.39        24.62 o
  -4   9   5       5662.78       5490.16        49.95 o
  -3   9   5       4344.97       4390.77        44.95 o
  -2   9   5      14494.87      14281.25        90.94 o
  -1   9   5       3497.63       3659.36        32.69 o
   0   9   5       8905.39       8759.67        54.61 o
   1   9   5       1950.00       1951.95        25.48 o
   2   9   5      15338.64      15562.00       103.51 o
   3   9   5       8567.27       8386.45        73.89 o
   4   9   5         17.81         36.42        13.74 o
   5   9   5       5140.57       5199.38        62.48 o
   6   9   5       1201.75       1174.86        30.13 o
   7   9   5      10790.97      10835.38       144.64 o
   8   9   5       1426.83       1239.96        66.57 o
   9   9   5       1089.49        998.09        63.72 o
  10   9   5        721.76        628.75        62.36 o
 -11  10   5         72.83        149.44        55.01 o
 -10  10   5       6582.82       6424.61       133.20 o
  -9  10   5       1263.55       1213.51        50.07 o
  -8  10   5       3251.43       3178.04        58.95 o
  -7  10   5       3853.15       3783.63        39.12 o
  -6  10   5       3344.79       3378.14        40.81 o
  -5  10   5      16370.27      16265.81       116.98 o
  -4  10   5         11.96         40.48        12.81 o
  -3  10   5      13392.04      13388.09        99.69 o
  -2  10   5        251.25        279.76        13.23 o
  -1  10   5      16399.89      16247.35       106.12 o
   0  10   5      16811.38      17042.82       103.39 o
   1  10   5       4943.88       5046.02        49.45 o
   2  10   5       4871.12       4836.08        52.63 o
   3  10   5       3065.05       2947.81        44.89 o
   4  10   5       7070.66       7112.25        71.13 o
   5  10   5       4279.34       4278.41        61.02 o
   6  10   5       4347.72       4378.43        67.41 o
   7  10   5       2462.72       2435.27       100.84 o
   8  10   5       2493.80       2478.45        89.08 o
   9  10   5       3682.91       3677.33       109.08 o
  10  10   5          4.33        -40.65        40.65 o
 -11  11   5       5457.78       5491.14       156.34 o
 -10  11   5       2595.41       2592.73        91.09 o
  -9  11   5       2107.00       1944.89        68.44 o
  -8  11   5       1993.44       1925.82        59.81 o
  -7  11   5       5021.77       5087.30        65.69 o
  -6  11   5      17813.15      17904.76       124.25 o
  -5  11   5         44.93         26.73        11.04 o
  -4  11   5       7802.10       7761.78        68.34 o
  -3  11   5       1051.96       1105.84        23.03 o
  -2  11   5      19952.21      19717.13       134.57 o
  -1  11   5      15970.42      16453.69       117.92 o
   0  11   5       3867.61       3868.55        45.78 o
   1  11   5      16626.12      16910.14       123.94 o
   2  11   5       2551.34       2575.01        44.93 o
   3  11   5      16965.03      17155.35       141.56 o
   4  11   5       1875.86       1890.77        36.67 o
   5  11   5       3923.10       4066.58        62.72 o
   6  11   5       1853.24       1804.38        54.08 o
   7  11   5       6267.73       6032.30       131.19 o
   8  11   5       3341.28       3397.69       101.56 o
   9  11   5        197.83        227.05        48.81 o
  10  11   5       1734.31       1642.16        85.85 o
 -10  12   5       4662.25       4648.95       132.72 o
  -9  12   5       4199.51       4065.18       115.98 o
  -8  12   5       1461.30       1378.05        76.33 o
  -7  12   5       1628.54       1675.97        47.64 o
  -6  12   5       3711.60       3844.10        63.91 o
  -5  12   5      14750.46      14608.74       115.35 o
  -4  12   5        524.97        525.10        16.13 o
  -3  12   5      11293.24      11156.36        88.04 o
  -2  12   5         97.56        129.91        14.02 o
  -1  12   5       4876.45       4907.61        54.94 o
   0  12   5      12014.67      12056.63        96.34 o
   1  12   5         98.27         65.28        12.33 o
   2  12   5       9658.04       9677.83        84.09 o
   3  12   5       1286.11       1116.74        30.51 o
   4  12   5       9737.22       9860.42       112.16 o
   5  12   5       2572.24       2504.94        52.50 o
   6  12   5        153.85        123.71        29.00 o
   7  12   5       1778.41       1783.58        67.66 o
   8  12   5        716.99        632.82        75.60 o
   9  12   5       5713.13       5682.19       138.48 o
 -10  13   5       1041.64        935.12        66.07 o
  -9  13   5       1483.57       1447.54        65.15 o
  -8  13   5        229.69        289.36        74.52 o
  -7  13   5       2022.66       2065.38        62.41 o
  -6  13   5       7655.37       7621.56        92.10 o
  -5  13   5         57.84         27.78        14.96 o
  -4  13   5       4367.69       4100.41        48.47 o
  -3  13   5         37.57         59.06        13.29 o
  -2  13   5      10886.49      11009.67        89.88 o
  -1  13   5       3222.84       3187.65        44.93 o
   0  13   5        323.70        272.95        16.66 o
   1  13   5       1752.34       1747.68        33.93 o
   2  13   5       1226.69       1146.74        29.52 o
   3  13   5       9069.08       9052.29        82.75 o
   4  13   5       1343.96       1362.28        27.38 o
   5  13   5        248.40        193.95        24.19 o
   6  13   5       2777.88       2773.95        80.25 o
   7  13   5        502.99        493.02        44.92 o
   8  13   5       3024.09       3013.26       104.14 o
   9  13   5        221.96        296.72        53.88 o
 -10  14   5       2746.90       2610.54       118.11 o
  -9  14   5       1268.64       1261.33        64.51 o
  -8  14   5          9.46         14.63        37.14 o
  -7  14   5       1608.22       1568.90        60.15 o
  -6  14   5         15.89         51.44        24.68 o
  -5  14   5      11947.05      11642.00       117.95 o
  -4  14   5        931.40        916.79        26.38 o
  -3  14   5       1999.76       1986.17        34.75 o
  -2  14   5         12.35         36.23        14.61 o
  -1  14   5        660.49        648.10        25.98 o
   0  14   5      12196.21      12021.41       114.39 o
   1  14   5         61.67         50.59        14.79 o
   2  14   5       3372.50       3302.84        46.84 o
   3  14   5        268.30        248.28        17.88 o
   4  14   5       7230.20       7152.44        86.66 o
   5  14   5       2522.50       2498.22        64.44 o
   6  14   5        133.44        135.83        42.94 o
   7  14   5        466.33        554.04        46.60 o
   8  14   5         80.53         67.75        47.87 o
   9  14   5       2260.57       2062.79        96.04 o
  -9  15   5         57.45        -11.77        34.05 o
  -8  15   5          0.53          3.68        34.53 o
  -7  15   5        474.49        537.74        42.64 o
  -6  15   5       3830.80       3642.72        84.05 o
  -5  15   5        898.62        897.52        42.82 o
  -4  15   5        163.06        143.26        25.60 o
  -3  15   5        579.68        561.59        26.70 o
  -2  15   5       2824.11       2828.06        48.04 o
  -1  15   5       1633.65       1521.52        40.12 o
   0  15   5        835.93        820.46        28.60 o
   1  15   5        180.35        175.86        18.06 o
   2  15   5       2028.26       1943.70        39.87 o
   3  15   5       3937.25       3872.57        52.26 o
   4  15   5        190.12        167.72        22.34 o
   5  15   5         27.93        -15.01        27.13 o
   6  15   5         62.27         82.98        32.21 o
   7  15   5       2360.34       2318.20        74.86 o
   8  15   5       1070.70       1145.10        65.74 o
  -9  16   5          0.87          7.64        35.83 o
  -8  16   5        137.01         90.77        44.38 o
  -7  16   5        400.79        434.77        44.22 o
  -6  16   5        859.82        903.24        50.59 o
  -5  16   5        344.61        321.42        35.33 o
  -4  16   5        282.84        329.63        32.68 o
  -3  16   5        698.83        648.89        32.88 o
  -2  16   5        273.11        346.49        29.88 o
  -1  16   5       3544.37       3471.30        62.13 o
   0  16   5       1203.94       1136.53        52.43 o
   1  16   5        102.47        127.38        20.51 o
   2  16   5       2555.44       2510.92        45.18 o
   3  16   5        136.88        151.52        21.25 o
   4  16   5          2.86        -14.17        23.21 o
   5  16   5        210.55        154.24        37.05 o
   6  16   5        150.75        176.94        34.94 o
   7  16   5        753.56        664.54        49.73 o
   8  16   5       1607.72       1516.78        75.10 o
  -8  17   5       1467.69       1436.51        76.28 o
  -7  17   5       1080.27       1045.46        57.61 o
  -6  17   5        125.00         70.34        39.80 o
  -5  17   5          2.28         -0.91        28.46 o
  -4  17   5       3664.51       3570.21        85.67 o
  -3  17   5       2568.33       2592.83        64.96 o
  -2  17   5        230.44        218.21        29.70 o
  -1  17   5          5.30        -25.15        25.15 o
   0  17   5        593.91        556.70        41.08 o
   1  17   5       2133.49       2158.81        45.45 o
   2  17   5        647.68        553.37        30.32 o
   3  17   5         88.34         98.29        26.44 o
   4  17   5        181.42        173.84        28.05 o
   5  17   5        444.70        374.16        40.44 o
   6  17   5       2239.83       2224.16        88.13 o
   7  17   5        267.56        273.66        40.96 o
  -8  18   5        895.81        891.74        67.86 o
  -7  18   5       4516.87       4465.08       108.12 o
  -6  18   5        603.56        551.28        47.73 o
  -5  18   5        930.33        851.92        53.25 o
  -4  18   5        519.95        427.30        44.34 o
  -3  18   5       3653.95       3756.32        80.73 o
  -2  18   5       3989.91       3877.86        82.95 o
  -1  18   5          3.66        -21.67        22.98 o
   0  18   5       1962.81       1885.88        61.40 o
   1  18   5        124.39        195.57        25.17 o
   2  18   5       4339.87       4358.96        80.47 o
   3  18   5       3873.72       3826.26        84.74 o
   4  18   5         88.09         21.57        26.82 o
   5  18   5        881.09        756.49        51.44 o
   6  18   5       2033.92       2112.22        79.86 o
   7  18   5       2013.71       1792.49       206.86 o
  -7  19   5         24.53         72.70        43.59 o
  -6  19   5        736.56        684.45        52.29 o
  -5  19   5        163.70        132.40        37.83 o
  -4  19   5       2789.98       2794.31        82.18 o
  -3  19   5       3977.47       3955.49        85.73 o
  -2  19   5        722.23        740.99        46.10 o
  -1  19   5        805.69        757.70        46.18 o
   0  19   5       1138.23       1103.71        55.94 o
   1  19   5       7194.38       6943.60       103.75 o
   2  19   5       1511.53       1378.26        53.24 o
   3  19   5       1369.57       1238.86        56.75 o
   4  19   5        217.87        177.48        35.62 o
   5  19   5       2760.59       2722.81        98.87 o
   6  19   5       4812.78       4685.74       132.34 o
  -6  20   5        266.01        165.40        43.24 o
  -5  20   5        979.53        920.22        81.10 o
  -4  20   5        243.93        197.42        41.35 o
  -3  20   5       5525.65       5582.37       114.75 o
  -2  20   5       6244.84       6176.86       109.51 o
  -1  20   5        105.14         84.03        32.33 o
   0  20   5       2826.68       2850.40        85.95 o
   1  20   5        650.78        601.18        44.52 o
   2  20   5       5175.58       5094.89        99.10 o
   3  20   5       1571.21       1265.10        59.49 o
   4  20   5        384.24        346.82        40.56 o
   5  20   5        503.17        351.16        50.65 o
  -5  21   5        471.08        441.69        46.48 o
  -4  21   5       1980.11       1843.27        76.30 o
  -3  21   5       2062.07       1957.01        76.52 o
  -2  21   5        662.80        642.95        51.63 o
  -1  21   5         17.76          4.11        29.57 o
   0  21   5       2046.03       2032.15        80.96 o
   1  21   5       3769.46       3448.98        88.51 o
   2  21   5        282.14        221.07        41.86 o
   3  21   5        471.99        388.46        46.18 o
   4  21   5         64.54        -13.19        34.22 o
  -4  22   5       1200.48       1189.71        67.13 o
  -3  22   5       1294.49       1267.64       101.47 o
  -2  22   5          2.37        -11.09        36.05 o
  -1  22   5          0.93        -12.35        37.07 o
   0  22   5         36.82         53.90        38.47 o
   1  22   5       2055.88       2074.93        76.59 o
   2  22   5        933.33        772.31        58.33 o
   3  22   5         88.59         40.00        40.36 o
  -1  23   5        175.01        123.41        43.55 o
   0  23   5       1915.13       1924.59       117.34 o
 -12   0   6      18719.10      19901.74       351.60 o
 -11   0   6       5510.04       5524.60       112.78 o
 -10   0   6       2615.11       2585.86        72.58 o
  -9   0   6       8256.64       8160.57       118.10 o
  -8   0   6      18988.94      19090.92       229.85 o
  -7   0   6      75846.77      74982.66       735.48 o
  -6   0   6       2813.42       2867.04        64.58 o
  -5   0   6       9094.90       8950.20       126.86 o
  -4   0   6         78.25         95.79        19.73 o
  -3   0   6     106687.87     103568.09       921.61 o
  -2   0   6     135987.14     131909.75      1087.55 o
  -1   0   6        668.21        768.28        28.41 o
   0   0   6       9541.45       9650.51        82.78 o
   1   0   6      29023.42      29417.20       237.07 o
   2   0   6     129075.62     125926.42      1047.93 o
   3   0   6      44160.46      44051.92       328.51 o
   4   0   6       6895.72       6968.31        84.72 o
   5   0   6       2850.87       3105.24        57.41 o
   6   0   6      32028.41      32262.83       350.98 o
   7   0   6      38383.32      39016.21       471.67 o
   8   0   6       6402.05       6444.38       134.42 o
   9   0   6       5817.88       5682.12       154.93 o
  10   0   6        751.20        848.31        77.52 o
  11   0   6      15364.65      15500.21       383.65 o
 -12   1   6       2697.35       3254.44       119.03 o
 -11   1   6       1389.24       1355.34        45.54 o
 -10   1   6         94.09         39.52        20.46 o
  -9   1   6      18673.88      18939.51       165.12 o
  -8   1   6      33888.28      34189.99       260.58 o
  -7   1   6       1259.78       1369.77        31.88 o
  -6   1   6       9952.80      10040.64       101.91 o
  -5   1   6       2685.09       2549.55        35.39 o
  -4   1   6      89136.97      86084.72       660.02 o
  -3   1   6      33896.83      33183.29       211.07 o
  -2   1   6       4869.94       4564.67        37.19 o
  -1   1   6       8604.67       7939.63       137.27 o
   0   1   6      16427.61      16232.76        97.00 o
   1   1   6      81451.16      79741.16       434.18 o
   2   1   6       9737.38      10273.23        66.57 o
   3   1   6      33554.95      33948.42       183.88 o
   4   1   6       6318.28       6404.02        53.03 o
   5   1   6      19141.47      18813.28       138.92 o
   6   1   6      23026.05      23567.42       191.39 o
   7   1   6         25.02        173.58        23.65 o
   8   1   6      18205.70      18268.28       186.85 o
   9   1   6        102.80         84.16        30.95 o
  10   1   6       9167.66       9433.00       151.00 o
  11   1   6       1611.98       1759.34       166.09 o
 -12   2   6       9344.66       9819.90       142.40 o
 -11   2   6       5749.66       5801.03        85.36 o
 -10   2   6        662.11        560.16        33.97 o
  -9   2   6        904.27       1026.99        36.70 o
  -8   2   6      14255.97      14536.20       125.37 o
  -7   2   6      35190.80      34917.74       275.24 o
  -6   2   6       4220.30       4278.65        57.96 o
  -5   2   6       3456.87       3410.61        40.32 o
  -4   2   6        144.92        299.00        18.27 o
  -3   2   6     121344.30     117422.30       739.96 o
  -2   2   6      56062.54      54642.18       318.49 o
  -1   2   6       1259.88       1400.02        14.61 o
   0   2   6        586.46        468.43        12.40 o
   1   2   6      20107.96      19729.61       108.37 o
   2   2   6     104271.80     102302.29       517.05 o
   3   2   6      25985.54      26538.94       157.54 o
   4   2   6       1635.96       1532.59        24.39 o
   5   2   6        167.64        133.24        12.32 o
   6   2   6      27742.96      27410.68       229.31 o
   7   2   6      24458.17      24419.19       280.22 o
   8   2   6       3757.85       3892.81        73.06 o
   9   2   6       1380.28       1255.66        57.53 o
  10   2   6        458.21        441.04        51.82 o
  11   2   6       9267.94       9504.14       184.61 o
 -12   3   6       4236.33       4591.66       133.12 o
 -11   3   6          3.08        -24.93        24.93 o
 -10   3   6         32.34          2.68        19.89 o
  -9   3   6      22749.89      22442.38       179.72 o
  -8   3   6      29398.96      29501.26       230.90 o
  -7   3   6         20.34          9.54        14.37 o
  -6   3   6       1322.15       1243.82        39.46 o
  -5   3   6       4326.99       4078.96        45.94 o
  -4   3   6      61311.77      61793.11       400.60 o
  -3   3   6      30922.76      31801.00       206.26 o
  -2   3   6      12277.99      12848.30        78.94 o
  -1   3   6      14645.74      15386.65        86.46 o
   0   3   6      30163.37      30905.35       147.41 o
   1   3   6      55259.00      55060.12       282.71 o
   2   3   6       1410.53       1603.08        21.81 o
   3   3   6      19399.66      20054.59       117.27 o
   4   3   6       1025.01       1145.96        25.43 o
   5   3   6      19744.77      19706.62       142.82 o
   6   3   6       4490.18       4427.60        64.85 o
   7   3   6       3298.52       3534.62       119.41 o
   8   3   6       3058.78       3136.39       109.96 o
   9   3   6        293.67        246.51        40.82 o
  10   3   6       2958.70       3147.32       101.29 o
  11   3   6        161.33        230.47        51.78 o
 -12   4   6       2065.57       2160.65        80.41 o
 -11   4   6       1325.31       1244.17        49.31 o
 -10   4   6         49.27         15.14        19.99 o
  -9   4   6        128.25        155.40        19.89 o
  -8   4   6      18193.94      18293.27       140.77 o
  -7   4   6      21312.88      21248.26       169.57 o
  -6   4   6       2059.70       2139.45        34.87 o
  -5   4   6       2045.37       2185.14        32.52 o
  -4   4   6      12682.89      12924.03        93.52 o
  -3   4   6      35979.87      34282.95       197.15 o
  -2   4   6      18968.42      18207.31       107.16 o
  -1   4   6        235.21        252.52         8.70 o
   0   4   6        238.91        232.07         9.18 o
   1   4   6      28390.29      28275.64       141.54 o
   2   4   6      41282.14      41021.37       200.44 o
   3   4   6      10010.64      10283.55        68.60 o
   4   4   6       1411.09       1447.31        26.87 o
   5   4   6       5715.56       5675.46        57.23 o
   6   4   6      31076.17      30757.87       251.53 o
   7   4   6      17601.34      18115.90       184.14 o
   8   4   6        155.69        133.78        31.84 o
   9   4   6        543.57        462.86        57.85 o
  10   4   6       4454.13       4412.28       118.38 o
  11   4   6       2776.20       2948.38       106.77 o
 -12   5   6        505.08        417.91        47.79 o
 -11   5   6       2805.93       2695.26        65.28 o
 -10   5   6       5992.34       6036.59        98.07 o
  -9   5   6       3683.33       3759.15        56.17 o
  -8   5   6       4572.16       4450.19        54.18 o
  -7   5   6       2300.86       2254.25        39.87 o
  -6   5   6       3292.28       3274.71        44.01 o
  -5   5   6      10890.69      10733.73        82.88 o
  -4   5   6       1720.30       1560.19        27.52 o
  -3   5   6       6667.38       6733.49        53.87 o
  -2   5   6         44.70         55.12         7.51 o
  -1   5   6       8904.67       9225.44        57.03 o
   0   5   6      27734.41      28401.62       144.79 o
   1   5   6        567.28        425.83        11.47 o
   2   5   6        490.91        550.04        13.35 o
   3   5   6       1780.96       2046.95        25.63 o
   4   5   6       1483.69       1417.25        25.64 o
   5   5   6       4712.27       4734.92        66.55 o
   6   5   6         46.76         56.37        11.14 o
   7   5   6        161.75        170.76        25.52 o
   8   5   6          3.51        -27.58        27.58 o
   9   5   6        597.72        604.04        60.61 o
  10   5   6         61.96        112.43        45.37 o
 -12   6   6         13.94        -38.09        38.09 o
 -11   6   6         55.20         12.22        30.39 o
 -10   6   6       1428.33       1526.38        53.89 o
  -9   6   6       8001.31       8083.22        82.94 o
  -8   6   6       3256.69       3126.79        45.49 o
  -7   6   6          6.04        -22.80        22.80 o
  -6   6   6       1238.78       1249.15        24.11 o
  -5   6   6       8751.78       8838.66        68.32 o
  -4   6   6      27856.94      28087.19       172.75 o
  -3   6   6      11874.43      12016.97        79.01 o
  -2   6   6       7155.25       7190.60        51.00 o
  -1   6   6       6205.17       6102.50        43.11 o
   0   6   6      48463.29      49270.17       248.33 o
   1   6   6      29890.37      30030.65       151.44 o
   2   6   6       8771.24       8719.05        54.74 o
   3   6   6       1872.72       1808.99        25.79 o
   4   6   6       3840.08       3771.02        40.88 o
   5   6   6      23575.66      23878.13       163.41 o
   6   6   6       2164.35       2089.66        34.53 o
   7   6   6        662.11        702.50        39.24 o
   8   6   6       2329.03       2170.41        90.15 o
   9   6   6       4275.61       4166.35       126.66 o
  10   6   6       6121.50       6092.89       163.59 o
 -12   7   6        155.60         59.71        41.99 o
 -11   7   6       2688.13       2707.42        86.66 o
 -10   7   6       8754.60       8658.34       122.78 o
  -9   7   6       1946.57       1957.99        44.33 o
  -8   7   6         88.09         62.46        15.32 o
  -7   7   6       2082.32       2022.85        39.27 o
  -6   7   6      18511.34      18429.06       135.29 o
  -5   7   6      18994.48      19402.09       133.42 o
  -4   7   6       3137.18       3151.73        35.99 o
  -3   7   6        205.51        240.25        14.00 o
  -2   7   6       7394.84       7563.74        57.42 o
  -1   7   6      41474.98      42464.56       207.22 o
   0   7   6       1577.73       1491.79        19.43 o
   1   7   6       2585.73       2773.99        27.97 o
   2   7   6        654.20        648.00        18.37 o
   3   7   6       2675.80       2638.44        32.69 o
   4   7   6      13204.57      13427.69        99.13 o
   5   7   6         19.98         53.55        13.00 o
   6   7   6       4376.50       4434.31        53.70 o
   7   7   6         81.78         25.80        27.07 o
   8   7   6       3535.68       3553.89       113.37 o
   9   7   6       2919.12       2971.78       115.93 o
  10   7   6         29.61         90.87        49.57 o
 -11   8   6          2.88         35.47        47.87 o
 -10   8   6       4219.78       4424.99        97.51 o
  -9   8   6      16807.35      16635.30       159.91 o
  -8   8   6       2479.69       2386.54        43.47 o
  -7   8   6        531.00        548.28        23.99 o
  -6   8   6        650.12        625.24        20.94 o
  -5   8   6      18962.67      18950.10       132.12 o
  -4   8   6      33260.50      33251.21       198.76 o
  -3   8   6        810.66        777.55        20.47 o
  -2   8   6        426.31        565.65        18.97 o
  -1   8   6      13306.21      13571.81        80.66 o
   0   8   6      45436.45      45988.10       224.42 o
   1   8   6      13255.05      13018.20        84.83 o
   2   8   6        777.69        812.31        27.85 o
   3   8   6       1102.88       1078.45        25.29 o
   4   8   6      15891.98      16081.49       115.50 o
   5   8   6      37746.46      38124.67       256.63 o
   6   8   6       3192.82       3285.03        64.56 o
   7   8   6          6.20         23.58        28.27 o
   8   8   6        301.14        293.16        54.09 o
   9   8   6      11496.83      11452.29       220.01 o
  10   8   6       6275.62       6295.99       142.38 o
 -11   9   6       8189.98       8637.61       190.85 o
 -10   9   6       7975.17       7993.91       151.33 o
  -9   9   6       1215.76       1145.96        47.07 o
  -8   9   6        101.06         94.99        21.15 o
  -7   9   6       1528.74       1457.43        31.14 o
  -6   9   6      26602.34      26684.71       188.27 o
  -5   9   6       9715.73       9768.76        78.97 o
  -4   9   6        694.46        797.35        22.72 o
  -3   9   6        143.78        178.08        12.97 o
  -2   9   6      11308.44      11644.61        85.44 o
  -1   9   6      24240.15      24354.51       146.94 o
   0   9   6       1217.48       1217.19        20.86 o
   1   9   6       1596.11       1573.86        26.78 o
   2   9   6        266.76        272.06        15.13 o
   3   9   6      12973.42      12870.87       106.40 o
   4   9   6      10427.56      10680.96        90.46 o
   5   9   6        502.07        567.73        25.43 o
   6   9   6       3125.90       3081.16        61.58 o
   7   9   6          0.32        -24.43        24.43 o
   8   9   6       5909.43       5716.79       147.97 o
   9   9   6        375.57        433.82        49.65 o
  10   9   6       1660.77       1600.18        84.58 o
 -11  10   6          8.58         37.56        46.51 o
 -10  10   6       3482.16       3727.82       122.67 o
  -9  10   6       4102.50       4086.86        89.83 o
  -8  10   6          3.75          2.93        18.42 o
  -7  10   6        161.61        153.14        18.07 o
  -6  10   6       8219.27       8140.61        74.98 o
  -5  10   6      13043.85      13168.89       104.89 o
  -4  10   6      12307.30      12210.42       106.34 o
  -3  10   6        597.85        568.52        20.45 o
  -2  10   6       2884.90       2788.70        36.26 o
  -1  10   6       7624.95       7567.30        62.50 o
   0  10   6      33145.50      33036.10       191.21 o
   1  10   6      14376.75      14496.00       110.30 o
   2  10   6         90.62         67.58        22.54 o
   3  10   6       1877.20       1740.76        35.28 o
   4  10   6      11134.83      11250.93        99.88 o
   5  10   6      18734.39      18665.32       152.33 o
   6  10   6       1837.53       1742.21        52.67 o
   7  10   6         13.56         -8.41        29.88 o
   8  10   6       1334.80       1477.15        95.20 o
   9  10   6       7006.38       7027.85       149.70 o
  10  10   6       5383.99       5559.70       152.09 o
 -11  11   6       5498.00       5630.23       159.30 o
 -10  11   6       3755.51       3904.85       109.50 o
  -9  11   6        292.14        252.51        34.55 o
  -8  11   6        364.30        369.41        36.63 o
  -7  11   6       6047.54       6356.31        75.43 o
  -6  11   6       9911.35      10188.79        94.07 o
  -5  11   6       1648.73       1664.68        40.10 o
  -4  11   6          3.20         13.62        17.07 o
  -3  11   6       2125.28       2123.79        35.80 o
  -2  11   6       3400.20       3339.76        42.96 o
  -1  11   6      10020.22      10230.04        79.90 o
   0  11   6       2187.30       2281.24        30.52 o
   1  11   6         49.55         83.91        13.05 o
   2  11   6       2565.18       2410.60        40.02 o
   3  11   6       7551.49       7413.27        79.85 o
   4  11   6         77.79         79.39        16.60 o
   5  11   6          9.42         71.93        17.20 o
   6  11   6        311.79        327.67        39.83 o
   7  11   6        568.97        598.77        45.06 o
   8  11   6        987.52       1107.74        75.44 o
   9  11   6        126.53        184.39        48.54 o
 -10  12   6       2955.86       3159.67       100.98 o
  -9  12   6        921.65        957.90        80.70 o
  -8  12   6        842.49        677.98        48.30 o
  -7  12   6        655.08        635.31        29.35 o
  -6  12   6       6540.24       6665.77        85.09 o
  -5  12   6      15370.55      15110.15       118.16 o
  -4  12   6       2078.97       2061.87        38.29 o
  -3  12   6        428.80        439.61        21.09 o
  -2  12   6       5756.12       5991.89        59.25 o
  -1  12   6      24646.14      24380.10       177.16 o
   0  12   6       7671.10       7553.81        64.23 o
   1  12   6        373.82        350.51        18.23 o
   2  12   6        245.86        313.71        18.90 o
   3  12   6      11253.33      11072.01       113.63 o
   4  12   6      18481.69      18073.66       152.11 o
   5  12   6       2940.74       2947.73        66.30 o
   6  12   6        918.77        884.38        47.08 o
   7  12   6       2800.24       2830.32        80.42 o
   8  12   6       4568.11       4557.65       122.84 o
   9  12   6       2680.28       2938.03       103.28 o
 -10  13   6        438.36        502.01        57.80 o
  -9  13   6        155.30        141.45        38.35 o
  -8  13   6       4586.23       4358.68       103.70 o
  -7  13   6       6676.89       6823.39       111.81 o
  -6  13   6       2148.55       2262.75        50.16 o
  -5  13   6        374.31        396.81        27.07 o
  -4  13   6       1333.08       1314.72        32.96 o
  -3  13   6       5822.34       6060.32        65.30 o
  -2  13   6      11164.72      11143.76        88.65 o
  -1  13   6          3.49         22.68        12.89 o
   0  13   6        576.55        528.79        16.17 o
   1  13   6       1510.10       1502.00        31.17 o
   2  13   6       3881.38       3794.17        49.80 o
   3  13   6       2872.43       2878.49        43.99 o
   4  13   6         84.53        152.73        17.86 o
   5  13   6        658.76        624.77        34.48 o
   6  13   6       1496.98       1464.30        64.15 o
   7  13   6       1035.31       1101.31        58.65 o
   8  13   6          2.04        -24.87        39.42 o
   9  13   6        398.01        420.25        57.77 o
 -10  14   6        866.37        888.67        69.47 o
  -9  14   6          0.06        -20.86        45.53 o
  -8  14   6         44.12        -41.82        41.82 o
  -7  14   6       1991.37       1953.22        64.45 o
  -6  14   6       6029.46       6056.56       101.57 o
  -5  14   6       1458.64       1467.63        52.72 o
  -4  14   6          8.31         -2.68        16.34 o
  -3  14   6       5010.65       4751.44        54.27 o
  -2  14   6       8590.93       8803.41        82.80 o
  -1  14   6      18829.60      18634.75       139.71 o
   0  14   6        959.29        823.61        22.83 o
   1  14   6        430.72        369.36        20.56 o
   2  14   6       7326.30       7597.21        76.05 o
   3  14   6      11930.02      11898.31       102.94 o
   4  14   6       7300.81       7321.17        85.63 o
   5  14   6        190.23        117.95        31.70 o
   6  14   6        311.58        248.90        39.10 o
   7  14   6       3987.72       3823.15       122.51 o
   8  14   6       6338.31       6255.94       145.09 o
  -9  15   6        311.48        175.76        47.23 o
  -8  15   6       3923.88       3934.17       105.23 o
  -7  15   6       9014.84       8800.01       193.64 o
  -6  15   6        501.96        571.35        43.27 o
  -5  15   6        161.94        124.08        30.94 o
  -4  15   6       1705.95       1632.93        44.00 o
  -3  15   6       7824.24       7748.89        83.51 o
  -2  15   6      14061.86      14022.53       125.72 o
  -1  15   6         30.30         37.08        15.75 o
   0  15   6       2543.37       2512.87        47.41 o
   1  15   6       2056.98       2057.28        39.12 o
   2  15   6       7529.82       7452.33        89.26 o
   3  15   6        399.45        346.96        22.39 o
   4  15   6       1950.26       1878.47        47.99 o
   5  15   6       1031.06        905.53        50.06 o
   6  15   6       1939.99       1754.06        64.28 o
   7  15   6       4453.76       4461.61       108.28 o
   8  15   6        535.43        668.92        62.58 o
  -9  16   6         94.41         11.20        47.37 o
  -8  16   6        106.07         85.83        42.52 o
  -7  16   6       4228.42       4083.92        94.89 o
  -6  16   6       9464.66       9371.18       143.81 o
  -5  16   6       1321.16       1306.10        57.97 o
  -4  16   6        126.50         65.58        28.29 o
  -3  16   6       1102.12        987.19        38.99 o
  -2  16   6       8999.57       8995.30       100.77 o
  -1  16   6       9778.65       9661.17       105.93 o
   0  16   6        628.47        609.83        28.91 o
   1  16   6          5.05         -1.68        15.01 o
   2  16   6       3500.44       3319.82        51.74 o
   3  16   6      14666.56      14583.10       149.93 o
   4  16   6       4761.23       4879.76        90.26 o
   5  16   6        451.84        362.61        40.51 o
   6  16   6        386.45        256.31        38.57 o
   7  16   6       4019.63       3914.79       104.44 o
  -8  17   6       3055.45       3082.48       101.45 o
  -7  17   6       5301.93       5418.96       127.80 o
  -6  17   6        420.53        402.98        41.68 o
  -5  17   6        216.21        163.93        34.72 o
  -4  17   6        400.95        411.76        41.95 o
  -3  17   6       5669.59       5906.34        94.95 o
  -2  17   6       3659.11       3690.06        75.16 o
  -1  17   6        206.25        173.05        24.21 o
   0  17   6         40.47        -13.60        18.64 o
   1  17   6       1927.60       1814.57        46.39 o
   2  17   6       6288.76       6217.62       110.40 o
   3  17   6       1772.93       1717.78        50.83 o
   4  17   6       1606.09       1493.09        56.50 o
   5  17   6         56.68         55.21        31.02 o
   6  17   6       2239.84       2137.87        79.62 o
   7  17   6        527.98        404.29        54.18 o
  -7  18   6       1198.57       1193.01        73.02 o
  -6  18   6       2734.71       2913.04        97.66 o
  -5  18   6       3108.01       2979.10        82.93 o
  -4  18   6         19.57         31.40        28.89 o
  -3  18   6         39.59         34.96        27.78 o
  -2  18   6       4967.95       5072.98        95.30 o
  -1  18   6       7793.76       8042.34       122.23 o
   0  18   6        718.97        694.61        43.39 o
   1  18   6        164.11         89.73        24.14 o
   2  18   6        591.50        498.73        36.31 o
   3  18   6       4224.47       4321.83        90.39 o
   4  18   6       6392.83       6282.89       123.15 o
   5  18   6        632.97        664.52        80.28 o
   6  18   6        218.79        131.03        62.46 o
  -7  19   6       3018.92       3052.05       105.59 o
  -6  19   6       3870.85       3746.72        96.25 o
  -5  19   6        415.75        380.51        44.48 o
  -4  19   6          9.11         35.47        35.66 o
  -3  19   6        382.84        404.18        39.41 o
  -2  19   6       5977.33       6322.67       110.03 o
  -1  19   6       1703.98       1728.84        67.67 o
   0  19   6        330.59        278.17        31.98 o
   1  19   6        261.53        180.23        33.42 o
   2  19   6       1165.97       1134.07        48.21 o
   3  19   6       2436.22       2544.04        75.47 o
   4  19   6        185.57        181.87        39.02 o
   5  19   6       1077.07       1109.66        70.40 o
  -6  20   6        500.56        604.59        53.79 o
  -5  20   6       4752.13       4752.70       109.97 o
  -4  20   6       3375.11       3396.93        93.92 o
  -3  20   6        123.67        101.28        37.23 o
  -2  20   6         47.65         82.96        33.72 o
  -1  20   6       4380.87       4338.43        92.50 o
   0  20   6       6344.33       6289.50       112.38 o
   1  20   6        683.58        643.47        46.04 o
   2  20   6         29.59         69.86        33.57 o
   3  20   6       1079.05       1041.44        61.01 o
   4  20   6       5496.49       5495.67       112.36 o
  -5  21   6       2970.69       2965.25        91.56 o
  -4  21   6       1162.37       1075.82        63.56 o
  -3  21   6        249.06        200.71        43.75 o
  -2  21   6       4376.22       4550.98       108.83 o
  -1  21   6       4911.09       4899.32       110.10 o
   0  21   6        608.40        609.62        45.05 o
   1  21   6       1654.45       1507.66        70.60 o
   2  21   6        205.33        181.70        41.60 o
   3  21   6       4317.67       4252.56       142.77 o
  -3  22   6        752.52        627.69        55.80 o
  -2  22   6        603.15        612.45        52.78 o
  -1  22   6       3770.21       4049.85       104.03 o
   0  22   6      11659.70      11845.28       182.02 o
   1  22   6       1673.68       1628.81        75.84 o
   2  22   6       1613.98       1407.96        71.62 o
 -12   1   7          1.34         95.25        41.31 o
 -11   1   7          0.81         69.50        20.48 o
 -10   1   7         79.71         45.94        20.16 o
  -9   1   7         10.29        -14.34        14.34 o
  -8   1   7        103.63        175.87        21.77 o
  -7   1   7        541.51        484.26        23.36 o
  -6   1   7        493.61        484.89        27.13 o
  -5   1   7        846.97        875.47        19.03 o
  -4   1   7          8.72         25.97         7.86 o
  -3   1   7        470.74        507.34        14.86 o
  -2   1   7        458.47        531.75        12.60 o
  -1   1   7       2928.39       3016.99        39.84 o
   0   1   7         49.33         28.33         6.83 o
   1   1   7          1.49          9.07         6.91 o
   2   1   7        648.80        691.48        16.22 o
   3   1   7         94.55        101.17        10.72 o
   4   1   7       1274.83       1296.28        24.70 o
   5   1   7        340.28        329.67        13.24 o
   6   1   7       1977.77       1974.50        45.95 o
   7   1   7       1989.59       2038.47        51.93 o
   8   1   7        906.97        934.86        41.45 o
   9   1   7        439.44        351.85        39.89 o
  10   1   7        483.20        457.89        50.11 o
 -12   2   7       2356.63       2448.80        68.46 o
 -11   2   7        175.59        236.70        25.56 o
 -10   2   7        103.19         72.99        20.49 o
  -9   2   7        739.37        646.00        26.83 o
  -8   2   7          1.96         27.93        15.01 o
  -7   2   7       3418.98       3464.63        50.72 o
  -6   2   7         42.43         62.14        13.64 o
  -5   2   7       1233.86       1350.96        20.99 o
  -4   2   7       1758.59       1718.61        27.51 o
  -3   2   7       1724.96       1781.84        23.88 o
  -2   2   7        546.37        533.32        10.90 o
  -1   2   7        723.59        864.50        20.69 o
   0   2   7         26.98         46.32         6.49 o
   1   2   7        506.46        520.30        13.85 o
   2   2   7       4394.59       4560.50        40.90 o
   3   2   7       1994.84       2149.96        29.76 o
   4   2   7          0.13         22.58        12.02 o
   5   2   7        490.00        580.10        16.91 o
   6   2   7       1093.91       1030.24        38.60 o
   7   2   7        916.95        899.37        38.29 o
   8   2   7        297.48        364.79        30.77 o
   9   2   7        667.71        561.11        50.96 o
  10   2   7        163.35        153.14        43.52 o
 -12   3   7        546.81        480.66        38.90 o
 -11   3   7        599.47        535.19        33.58 o
 -10   3   7       2310.36       2131.83        49.23 o
  -9   3   7        507.65        448.90        23.54 o
  -8   3   7          3.47         28.86        14.52 o
  -7   3   7        211.72        227.37        20.12 o
  -6   3   7         71.79         61.61        11.56 o
  -5   3   7       3092.65       3124.02        35.35 o
  -4   3   7       3145.31       3255.72        38.43 o
  -3   3   7       1564.39       1712.88        30.59 o
  -2   3   7        962.88       1063.90        16.03 o
  -1   3   7        286.66        334.96        12.31 o
   0   3   7         21.44         48.29        10.26 o
   1   3   7       1345.44       1403.97        19.62 o
   2   3   7       1389.21       1442.50        21.72 o
   3   3   7       3397.02       3605.64        39.69 o
   4   3   7       8296.92       8564.19        75.51 o
   5   3   7       2399.10       2507.99        34.98 o
   6   3   7         82.28         92.20        14.16 o
   7   3   7          0.47         13.05        25.89 o
   8   3   7       1306.03       1276.02        56.79 o
   9   3   7        483.43        431.00        47.45 o
  10   3   7        982.53        853.25        63.34 o
 -12   4   7        272.90        266.00        38.68 o
 -11   4   7       1014.91        963.58        42.21 o
 -10   4   7         80.41         60.35        20.16 o
  -9   4   7        629.46        577.90        26.99 o
  -8   4   7        947.94        985.02        31.16 o
  -7   4   7       1659.65       1715.03        37.79 o
  -6   4   7       1319.76       1314.68        28.59 o
  -5   4   7        763.25        805.25        18.98 o
  -4   4   7        774.07        880.34        20.28 o
  -3   4   7       1648.78       1651.44        23.12 o
  -2   4   7      10058.89      10660.45        65.48 o
  -1   4   7       1193.26       1238.13        18.94 o
   0   4   7       2364.15       2611.54        23.56 o
   1   4   7       3808.34       4144.14        33.21 o
   2   4   7       2352.53       2496.67        28.92 o
   3   4   7       1916.20       2066.75        28.63 o
   4   4   7         91.07         77.00        12.18 o
   5   4   7       2239.45       2142.42        35.80 o
   6   4   7         45.41         43.44        15.64 o
   7   4   7       2325.09       2284.87        68.19 o
   8   4   7       1746.37       1590.97        72.08 o
   9   4   7        448.82        406.32        46.62 o
  10   4   7       1038.14        929.95        64.79 o
 -12   5   7          0.08        -31.71        31.71 o
 -11   5   7         30.86        -23.52        23.52 o
 -10   5   7        479.38        428.23        34.42 o
  -9   5   7         72.11         83.05        18.63 o
  -8   5   7       3454.14       3325.17        47.42 o
  -7   5   7         70.05         25.01        13.35 o
  -6   5   7       1161.40       1147.68        20.69 o
  -5   5   7        547.40        593.78        21.83 o
  -4   5   7        508.72        568.14        14.78 o
  -3   5   7       1532.31       1645.35        43.67 o
  -2   5   7         73.76        126.34         7.13 o
  -1   5   7       2104.74       2326.84        23.17 o
   0   5   7        169.54        197.26        11.89 o
   1   5   7         23.05         62.10         9.68 o
   2   5   7          4.67         16.88         8.09 o
   3   5   7       1253.94       1117.35        22.50 o
   4   5   7         11.80         11.05        10.97 o
   5   5   7        194.04        177.20        15.48 o
   6   5   7         73.63         98.86        12.37 o
   7   5   7        453.06        361.44        36.88 o
   8   5   7       1143.50       1035.31        71.97 o
   9   5   7        339.47        247.50        54.35 o
  10   5   7         96.85         86.87        44.28 o
 -12   6   7        177.38         85.38        37.17 o
 -11   6   7         14.36        -28.06        28.06 o
 -10   6   7         21.33        -12.71        24.24 o
  -9   6   7        498.79        500.63        26.06 o
  -8   6   7        253.79        264.41        18.78 o
  -7   6   7        199.17        175.09        19.02 o
  -6   6   7         46.13         36.29         9.84 o
  -5   6   7       3420.54       3287.15        36.73 o
  -4   6   7       2127.45       2217.29        26.08 o
  -3   6   7        687.50        839.08        18.00 o
  -2   6   7        776.10        775.72        15.55 o
  -1   6   7        501.35        644.03        14.76 o
   0   6   7       1175.44       1113.86        17.07 o
   1   6   7       1670.80       1788.23        23.79 o
   2   6   7        318.35        421.25        15.29 o
   3   6   7        404.09        452.00        18.40 o
   4   6   7        585.68        469.49        18.49 o
   5   6   7       1898.62       1860.85        34.43 o
   6   6   7         92.27         72.12        14.60 o
   7   6   7        115.24         95.78        30.81 o
   8   6   7        118.65         90.94        46.19 o
   9   6   7        143.10         49.80        57.96 o
  10   6   7        297.06        193.28        54.98 o
 -11   7   7         40.63        -33.67        33.67 o
 -10   7   7        438.66        453.43        36.65 o
  -9   7   7         72.14         59.84        22.16 o
  -8   7   7       1826.00       1595.65        38.68 o
  -7   7   7       1924.37       1881.51        44.87 o
  -6   7   7       7017.93       6836.79        61.95 o
  -5   7   7        677.96        595.40        18.28 o
  -4   7   7       1877.05       1847.09        26.82 o
  -3   7   7       1335.44       1276.01        20.50 o
  -2   7   7        235.74        319.40        13.49 o
  -1   7   7       7457.49       7480.11        54.63 o
   0   7   7        301.71        341.90        11.98 o
   1   7   7       8896.55       8715.78        64.45 o
   2   7   7        144.65        132.03        10.44 o
   3   7   7        401.74        344.30        14.29 o
   4   7   7       2016.17       2008.17        34.42 o
   5   7   7       2526.99       2739.28        40.35 o
   6   7   7       3089.88       3088.90        51.07 o
   7   7   7        982.98        871.51        49.75 o
   8   7   7        742.93        723.32        64.93 o
   9   7   7        150.66        208.30        53.45 o
  10   7   7        389.10        304.75        63.37 o
 -11   8   7        421.96        379.49        50.23 o
 -10   8   7       2031.28       2017.68        95.46 o
  -9   8   7       6727.26       6658.23       101.11 o
  -8   8   7        151.79        179.56        20.73 o
  -7   8   7       5686.87       5694.11        56.60 o
  -6   8   7        265.12        253.94        17.70 o
  -5   8   7      12991.03      12901.54       110.15 o
  -4   8   7       7298.79       6951.80        59.24 o
  -3   8   7       2180.79       2156.55        30.37 o
  -2   8   7      10484.15      10309.50        76.66 o
  -1   8   7       4387.05       4613.37        45.40 o
   0   8   7      37196.41      37411.94       235.45 o
   1   8   7       1411.84       1357.37        24.11 o
   2   8   7       5025.78       4745.09        46.49 o
   3   8   7       1335.05       1219.43        27.13 o
   4   8   7       5607.48       5630.14        56.86 o
   5   8   7       9137.49       8996.16        80.19 o
   6   8   7         92.14         81.14        21.38 o
   7   8   7       3441.11       3142.71        82.76 o
   8   8   7          0.29        -41.57        41.57 o
   9   8   7       2366.51       2363.74       124.69 o
  10   8   7        725.68        650.21        71.96 o
 -11   9   7       2062.47       2064.90       125.00 o
 -10   9   7       5932.49       6307.28       133.86 o
  -9   9   7        400.11        407.12        41.11 o
  -8   9   7      13210.92      13211.78       133.32 o
  -7   9   7       1147.84       1096.74        27.10 o
  -6   9   7      10785.31      10954.84        88.49 o
  -5   9   7       7505.48       7287.91        72.37 o
  -4   9   7       7909.03       7964.30        74.98 o
  -3   9   7      16453.55      16474.02       125.84 o
  -2   9   7       1390.46       1424.36        27.19 o
  -1   9   7      31188.88      31216.24       244.38 o
   0   9   7          9.79         56.69         9.88 o
   1   9   7      20906.10      20612.11       138.16 o
   2   9   7       6131.33       6195.31        61.58 o
   3   9   7       7535.38       7401.60        77.96 o
   4   9   7      11873.14      11999.41       100.99 o
   5   9   7       2031.84       2168.87        38.09 o
   6   9   7      11444.86      11229.34       128.68 o
   7   9   7        239.32        205.33        41.66 o
   8   9   7       5082.26       4957.10       139.31 o
   9   9   7        962.11       1011.35        79.96 o
 -11  10   7       2053.71       1863.04        94.17 o
 -10  10   7       2982.68       3218.28        99.34 o
  -9  10   7      12439.28      12781.50       257.26 o
  -8  10   7       1211.17       1255.30        50.18 o
  -7  10   7      11268.76      11111.65       101.09 o
  -6  10   7       1797.62       1765.51        32.45 o
  -5  10   7      20664.70      20712.95       152.05 o
  -4  10   7      25131.59      25523.17       192.57 o
  -3  10   7       2236.70       2260.46        36.31 o
  -2  10   7      17288.04      17373.04       140.52 o
  -1  10   7       1689.58       1774.08        28.79 o
   0  10   7      42703.73      43411.66       254.28 o
   1  10   7       6928.04       7055.26        74.00 o
   2  10   7      11779.19      11823.62        97.06 o
   3  10   7      10194.59      10094.97        98.00 o
   4  10   7       8459.29       8700.78        94.95 o
   5  10   7      22068.71      22327.29       198.14 o
   6  10   7         42.80         50.94        26.86 o
   7  10   7       7829.65       7831.51       148.95 o
   8  10   7        398.58        469.74        54.97 o
   9  10   7       7311.83       7445.39       158.58 o
 -10  11   7       7339.86       7376.61       150.13 o
  -9  11   7        912.87        971.58        68.40 o
  -8  11   7      15084.31      15143.30       210.19 o
  -7  11   7        161.11        179.99        18.81 o
  -6  11   7      15337.76      15226.59       135.96 o
  -5  11   7       6737.86       6991.62        76.33 o
  -4  11   7      14367.10      14477.82       119.12 o
  -3  11   7      18323.69      18247.71       141.86 o
  -2  11   7       2099.30       2151.53        41.11 o
  -1  11   7      38061.98      38125.50       246.80 o
   0  11   7         14.61         64.53        10.79 o
   1  11   7      24299.83      24309.43       168.96 o
   2  11   7       5864.21       6006.46        69.70 o
   3  11   7       5777.93       5849.75        71.10 o
   4  11   7      16026.96      16278.18       141.35 o
   5  11   7       2963.33       3196.25        59.48 o
   6  11   7      15433.68      15422.76       170.54 o
   7  11   7        445.73        426.12        49.63 o
   8  11   7       9843.67       9828.16       179.76 o
   9  11   7       2215.11       2302.68       123.12 o
 -10  12   7       2713.53       2834.18       110.90 o
  -9  12   7      12705.21      12843.12       254.00 o
  -8  12   7       1437.60       1471.16        66.04 o
  -7  12   7       9805.25       9580.60       124.33 o
  -6  12   7       1111.08       1100.00        32.15 o
  -5  12   7      24448.22      24843.80       192.50 o
  -4  12   7      13549.96      13787.07       118.34 o
  -3  12   7          6.03         24.17        15.75 o
  -2  12   7      20259.52      20393.61       172.84 o
  -1  12   7        804.10        832.35        25.16 o
   0  12   7      47714.70      48090.45       316.86 o
   1  12   7       9538.42       9609.15        79.85 o
   2  12   7       8971.63       8877.28       112.50 o
   3  12   7       4840.93       4900.94        63.10 o
   4  12   7       4514.98       4555.50        67.22 o
   5  12   7      31717.72      31934.53       292.52 o
   6  12   7          2.33         17.37        29.29 o
   7  12   7       8661.09       8656.97       163.79 o
   8  12   7        162.78        164.80        45.36 o
   9  12   7       6552.39       6880.63       172.68 o
 -10  13   7       4811.16       4809.19       158.34 o
  -9  13   7          2.69         57.30        42.93 o
  -8  13   7       4503.63       4564.61       108.99 o
  -7  13   7        955.69        856.34        45.20 o
  -6  13   7       7068.67       7108.79        91.61 o
  -5  13   7       7012.57       7036.91        85.54 o
  -4  13   7       6285.66       6298.23        71.13 o
  -3  13   7      15493.89      15511.63       136.43 o
  -2  13   7        736.54        668.27        30.22 o
  -1  13   7      16631.85      16584.45       127.74 o
   0  13   7       1718.74       1737.15        38.05 o
   1  13   7      14902.39      15220.80       113.25 o
   2  13   7       9628.34       9687.27        88.67 o
   3  13   7       5849.46       5750.53        75.60 o
   4  13   7      20893.36      20670.62       182.32 o
   5  13   7       2119.65       2187.62        62.26 o
   6  13   7       8528.27       8479.47       172.76 o
   7  13   7        303.90        278.67        47.85 o
   8  13   7       4327.27       4419.42       125.30 o
  -9  14   7       4744.08       4767.58       140.17 o
  -8  14   7       1272.49       1112.62        64.13 o
  -7  14   7        877.45        760.63        51.37 o
  -6  14   7          1.01        -17.35        20.98 o
  -5  14   7       6154.98       6202.84        81.33 o
  -4  14   7      11583.53      11221.62       116.57 o
  -3  14   7        132.37        140.90        20.54 o
  -2  14   7       1874.56       1804.97        44.24 o
  -1  14   7       3430.84       3468.71        45.65 o
   0  14   7       9129.24       8926.55        87.96 o
   1  14   7       1931.29       2020.65        37.18 o
   2  14   7       2099.04       1915.20        38.46 o
   3  14   7       1186.13       1077.96        32.82 o
   4  14   7       2412.31       2342.40        54.76 o
   5  14   7       6908.25       6780.42       123.23 o
   6  14   7        603.75        459.50        46.68 o
   7  14   7        970.52        845.72        67.26 o
   8  14   7         55.74          2.58        40.44 o
  -9  15   7         65.24        -40.56        46.86 o
  -8  15   7       1830.01       1547.07        76.51 o
  -7  15   7        784.53        627.39        54.24 o
  -6  15   7       1279.68       1166.42        54.92 o
  -5  15   7       1149.45       1067.75        40.72 o
  -4  15   7        908.41        846.24        35.87 o
  -3  15   7       1197.23       1044.27        36.41 o
  -2  15   7        364.29        344.70        27.61 o
  -1  15   7       3603.89       3517.38        68.72 o
   0  15   7          0.63        -10.77        16.03 o
   1  15   7       1217.28       1070.40        30.03 o
   2  15   7       1041.32        932.89        30.26 o
   3  15   7         23.97        -20.03        20.03 o
   4  15   7        222.65        202.07        27.71 o
   5  15   7         52.26         12.99        29.28 o
   6  15   7        939.53        854.84        55.32 o
   7  15   7        302.56        235.05        52.26 o
  -8  16   7       1557.64       1474.20        74.61 o
  -7  16   7        221.47        186.34        45.53 o
  -6  16   7        434.54        408.57        41.58 o
  -5  16   7         49.74        -11.56        30.21 o
  -4  16   7        475.74        407.12        31.50 o
  -3  16   7       1669.76       1589.25        45.95 o
  -2  16   7       1361.08       1254.22        44.35 o
  -1  16   7        768.42        654.22        32.04 o
   0  16   7        413.72        354.82        24.34 o
   1  16   7       2185.11       1985.97        45.23 o
   2  16   7       1634.94       1535.57        41.70 o
   3  16   7       1270.59       1146.55        42.26 o
   4  16   7        245.39        159.33        30.08 o
   5  16   7        223.93        147.64        33.75 o
   6  16   7        197.82        152.85        39.11 o
   7  16   7        177.96        106.19        45.85 o
  -8  17   7       1480.32       1468.79        77.98 o
  -7  17   7         29.05        -12.35        38.30 o
  -6  17   7        927.61        826.67        53.62 o
  -5  17   7       1034.66        866.17        53.16 o
  -4  17   7       1643.94       1592.85        63.81 o
  -3  17   7        948.19        890.45        44.05 o
  -2  17   7       1880.65       1936.54        59.21 o
  -1  17   7       1809.84       1851.55        69.42 o
   0  17   7         27.41        -20.50        20.50 o
   1  17   7        864.28        840.57        35.27 o
   2  17   7        550.87        454.12        33.90 o
   3  17   7       2230.48       2250.95        62.63 o
   4  17   7       1485.21       1294.75        61.57 o
   5  17   7        418.43        284.87        48.26 o
   6  17   7        636.84        528.30        56.71 o
  -7  18   7       6747.47       6540.14       143.13 o
  -6  18   7       1806.48       1691.74        70.68 o
  -5  18   7        456.42        449.20        44.63 o
  -4  18   7        219.30        238.39        39.11 o
  -3  18   7       6075.70       6260.57       107.90 o
  -2  18   7       5533.29       5568.96       101.32 o
  -1  18   7         38.21          4.18        24.83 o
   0  18   7       1344.66       1304.13        50.14 o
   1  18   7        222.81        191.07        33.52 o
   2  18   7       7214.29       7130.49       107.76 o
   3  18   7       3188.50       3246.22        81.58 o
   4  18   7        272.25        245.24        40.42 o
   5  18   7        500.29        505.17        57.39 o
   6  18   7        552.32        461.15        55.33 o
  -6  19   7       5049.96       5086.63       112.83 o
  -5  19   7       1720.29       1676.67        72.13 o
  -4  19   7       4813.08       5111.63       111.31 o
  -3  19   7       3592.39       3754.07        88.17 o
  -2  19   7        582.82        605.45        45.03 o
  -1  19   7      10326.83      10172.31       143.62 o
   0  19   7         57.16         46.49        25.56 o
   1  19   7       6465.69       6261.19       109.90 o
   2  19   7        914.67        943.37        58.93 o
   3  19   7       2824.10       2995.22        88.34 o
   4  19   7       3741.18       3922.08       130.24 o
   5  19   7        973.24        927.68        64.73 o
  -5  20   7       1999.17       2207.05        97.33 o
  -4  20   7        344.36        391.04        46.78 o
  -3  20   7       6432.48       6677.44       155.57 o
  -2  20   7       8668.43       8810.64       184.46 o
  -1  20   7         62.69         90.43        31.52 o
   0  20   7       2324.50       2332.72        73.20 o
   1  20   7         11.43         53.59        30.84 o
   2  20   7       8946.77       9117.58       154.44 o
   3  20   7       3769.50       3919.26       102.78 o
   4  20   7        763.16        804.82        64.36 o
  -4  21   7       2282.41       2380.56       107.38 o
  -3  21   7       2492.77       2654.40        96.69 o
  -2  21   7        521.25        677.64        51.67 o
  -1  21   7       6792.30       7008.70       177.38 o
   0  21   7         68.95        139.88        49.92 o
   1  21   7       4201.41       4303.71       106.82 o
   2  21   7       1202.34       1247.75        66.83 o
   3  21   7       1450.89       1430.25        87.69 o
  -2  22   7       7589.48       7835.13       145.97 o
  -1  22   7        535.31        516.89        52.53 o
   0  22   7       1709.93       1766.82        79.99 o
 -12   0   8       8655.14       9072.19       191.99 o
 -11   0   8      26459.74      26457.97       362.90 o
 -10   0   8       3219.14       3275.43        71.76 o
  -9   0   8       1105.33       1046.45        42.20 o
  -8   0   8       1393.93       1432.74        47.85 o
  -7   0   8      17970.80      17442.58       208.12 o
  -6   0   8      84894.38      83216.97       899.39 o
  -5   0   8       2631.79       2618.59        48.19 o
  -4   0   8       7999.75       7842.43        97.22 o
  -3   0   8      25228.19      25701.04       241.91 o
  -2   0   8     110885.83     108423.38      1142.42 o
  -1   0   8      31037.35      29881.07       311.50 o
   0   0   8       1074.73       1040.96        26.74 o
   1   0   8       9233.65       9227.54        87.01 o
   2   0   8      63291.00      63920.57       441.66 o
   3   0   8      77229.13      77171.02       742.88 o
   4   0   8       1266.76       1475.39        98.58 o
   5   0   8      11100.98      10898.54       130.01 o
   6   0   8        227.51        220.97        30.38 o
   7   0   8      34513.35      34796.09       435.62 o
   8   0   8      14175.93      14936.80       236.06 o
   9   0   8       1011.28       1000.39        80.13 o
  10   0   8       3528.61       3350.63       192.97 o
 -12   1   8       5647.10       5910.44       100.36 o
 -11   1   8        214.96        434.38        29.16 o
 -10   1   8      12470.42      12496.00       108.47 o
  -9   1   8       1193.51       1062.77        31.36 o
  -8   1   8      13495.87      13276.41       113.39 o
  -7   1   8       6639.86       6649.61        74.65 o
  -6   1   8      13817.41      13789.51       132.65 o
  -5   1   8      47472.79      46933.23       326.50 o
  -4   1   8       1138.44       1143.93        22.53 o
  -3   1   8      40142.64      40355.52       247.20 o
  -2   1   8        890.38        974.97        27.34 o
  -1   1   8      68594.08      68469.78       448.96 o
   0   1   8      45248.91      44448.44       240.76 o
   1   1   8      13373.38      13603.34        84.35 o
   2   1   8      17924.62      17479.07       111.62 o
   3   1   8      14373.99      14646.55       183.05 o
   4   1   8      62201.54      61704.46       431.06 o
   5   1   8       6250.86       5993.00        62.32 o
   6   1   8       5658.81       5635.43        73.59 o
   7   1   8       1159.05       1322.93        61.67 o
   8   1   8      18914.63      19227.89       200.10 o
   9   1   8      11661.79      12182.10       175.62 o
  10   1   8        102.21         89.94        46.58 o
 -12   2   8       3387.49       3500.35        84.83 o
 -11   2   8      22436.83      22449.32       199.97 o
 -10   2   8       5627.87       5790.82        76.00 o
  -9   2   8        590.15        498.20        24.68 o
  -8   2   8       2646.84       2625.84        45.09 o
  -7   2   8      40579.86      39779.28       292.75 o
  -6   2   8      41261.45      40937.22       280.21 o
  -5   2   8        978.52        972.12        44.51 o
  -4   2   8       4212.23       4302.52        42.79 o
  -3   2   8      11162.12      11096.52        74.44 o
  -2   2   8      83474.02      80814.88       386.68 o
  -1   2   8      39577.58      39505.63       229.40 o
   0   2   8          4.07         57.18        10.14 o
   1   2   8       1831.57       1871.79        24.56 o
   2   2   8      27818.75      27741.20       208.57 o
   3   2   8      82654.93      82267.62       647.71 o
   4   2   8       4454.81       4471.94        60.04 o
   5   2   8       3409.78       3405.14        43.01 o
   6   2   8         32.71         19.45        13.46 o
   7   2   8      22250.35      22123.68       214.44 o
   8   2   8      11612.08      11936.43       247.57 o
   9   2   8        475.99        517.87        51.36 o
  10   2   8       3476.96       3459.32       108.35 o
 -12   3   8       2442.17       2405.23        78.26 o
 -11   3   8         86.32        159.46        26.99 o
 -10   3   8       2663.58       2795.61        55.85 o
  -9   3   8        231.54        219.77        19.69 o
  -8   3   8       3679.07       3587.07        52.82 o
  -7   3   8       4136.47       4111.68        72.20 o
  -6   3   8       2333.07       2320.88        36.19 o
  -5   3   8      15826.62      15529.82       113.21 o
  -4   3   8       1055.25       1092.63        23.76 o
  -3   3   8       2105.03       1911.95        25.47 o
  -2   3   8         95.05        176.58         7.99 o
  -1   3   8      16515.53      15736.83        91.30 o
   0   3   8      19368.26      19436.35       104.80 o
   1   3   8        606.07        656.20        15.25 o
   2   3   8       1990.52       1959.00        30.56 o
   3   3   8       2501.46       2363.52        51.84 o
   4   3   8      17304.05      16998.50       146.74 o
   5   3   8       4278.46       4327.03        50.72 o
   6   3   8       1174.24       1144.57        32.74 o
   7   3   8        171.20        234.51        29.55 o
   8   3   8       7172.89       7516.78       131.11 o
   9   3   8       8529.17       8579.29       159.63 o
  10   3   8        966.24        894.79        67.19 o
 -12   4   8       1826.32       1638.55        70.56 o
 -11   4   8       4116.34       4170.90        76.41 o
 -10   4   8       6264.09       6164.07        82.47 o
  -9   4   8       1552.11       1469.05        37.01 o
  -8   4   8        500.80        459.02        25.98 o
  -7   4   8      18216.66      18265.02       162.82 o
  -6   4   8      27741.56      26977.54       273.70 o
  -5   4   8      12400.47      12367.85        95.02 o
  -4   4   8       6397.33       6736.59        61.34 o
  -3   4   8       7547.74       7525.29        57.08 o
  -2   4   8      39448.16      39227.96       205.44 o
  -1   4   8      44728.04      44600.63       239.57 o
   0   4   8        828.09        762.21        13.46 o
   1   4   8         36.83         43.92         8.47 o
   2   4   8      11523.52      11546.96        86.54 o
   3   4   8       9065.33       8698.89       100.23 o
   4   4   8       9348.50       9188.58        90.20 o
   5   4   8       2065.38       1987.75        38.61 o
   6   4   8          3.04         -0.37        13.29 o
   7   4   8       4871.27       4856.38        97.38 o
   8   4   8       6367.41       6259.67       234.35 o
   9   4   8       1695.12       1549.86        74.00 o
  10   4   8        609.37        603.44        58.09 o
 -12   5   8        147.93         58.55        36.22 o
 -11   5   8        877.24        786.06        42.14 o
 -10   5   8         35.82         49.90        23.47 o
  -9   5   8       1504.76       1491.56        39.22 o
  -8   5   8        324.00        342.66        22.96 o
  -7   5   8        793.70        748.14        27.26 o
  -6   5   8       1313.06       1284.88        24.81 o
  -5   5   8       3344.56       3421.94        39.59 o
  -4   5   8       3254.09       3117.33        31.89 o
  -3   5   8        523.74        568.63        19.27 o
  -2   5   8         16.26         43.62         6.80 o
  -1   5   8        560.35        544.56        14.70 o
   0   5   8      20092.08      20484.47       119.29 o
   1   5   8       1440.64       1327.33        21.52 o
   2   5   8        134.82        168.42        13.36 o
   3   5   8       1068.27       1160.05        31.58 o
   4   5   8       2318.51       2370.81        45.23 o
   5   5   8      14021.12      14162.22       120.47 o
   6   5   8       1468.51       1424.79        39.52 o
   7   5   8          5.36        -25.85        38.65 o
   8   5   8       1246.80       1127.38        74.32 o
   9   5   8       1689.82       1533.59       103.24 o
  10   5   8       1822.92       1729.34        86.15 o
 -11   6   8       2724.73       2686.99        74.47 o
 -10   6   8      12916.34      12740.69       147.86 o
  -9   6   8      11125.91      11102.29       104.98 o
  -8   6   8       2593.72       2659.82        49.06 o
  -7   6   8         56.09         21.97        13.06 o
  -6   6   8      15116.60      14564.90       110.65 o
  -5   6   8      34758.30      34632.95       220.14 o
  -4   6   8       5213.97       5136.77        48.17 o
  -3   6   8       2488.25       2636.27        29.96 o
  -2   6   8       1632.79       1531.19        21.71 o
  -1   6   8      17336.92      17253.78       113.51 o
   0   6   8      39203.58      39839.11       237.61 o
   1   6   8       6778.17       6828.26        53.64 o
   2   6   8        761.76        763.88        18.30 o
   3   6   8       5021.76       4948.60        49.69 o
   4   6   8      21873.63      22043.83       156.68 o
   5   6   8       7415.46       7458.13        77.50 o
   6   6   8        709.25        615.58        28.57 o
   7   6   8          1.92        -26.63        26.63 o
   8   6   8       1064.52       1036.85        75.08 o
   9   6   8       2735.86       2653.01       113.59 o
  10   6   8       1563.23       1468.79        96.68 o
 -11   7   8       3868.46       3665.99        93.76 o
 -10   7   8       2348.95       2404.95        67.30 o
  -9   7   8        769.56        760.44        32.45 o
  -8   7   8       6914.29       7051.36        76.79 o
  -7   7   8        514.25        470.52        20.33 o
  -6   7   8       4734.73       4859.21        49.80 o
  -5   7   8        130.02        178.48        15.32 o
  -4   7   8      13543.38      13546.95        96.85 o
  -3   7   8       4005.53       4087.07        38.52 o
  -2   7   8         78.71         85.15        11.26 o
  -1   7   8       4755.02       5059.22        49.46 o
   0   7   8       1811.62       1811.77        35.30 o
   1   7   8      22815.35      23154.13       140.95 o
   2   7   8       2985.52       2907.05        32.71 o
   3   7   8         45.56         67.36        12.39 o
   4   7   8          0.05         44.07        12.81 o
   5   7   8       6027.89       6161.70        67.44 o
   6   7   8      12405.79      12248.00       136.28 o
   7   7   8       2985.64       2794.99        79.22 o
   8   7   8       1324.70       1172.27        78.21 o
   9   7   8        153.53        104.00        53.42 o
 -11   8   8         29.05          0.39        38.44 o
 -10   8   8       7309.65       7346.89       128.48 o
  -9   8   8      18617.53      18736.80       202.82 o
  -8   8   8       3598.73       3673.77        80.61 o
  -7   8   8          7.73         12.19        12.25 o
  -6   8   8       1702.05       1620.59        32.87 o
  -5   8   8      33805.66      33580.62       227.04 o
  -4   8   8      23003.09      23100.42       151.71 o
  -3   8   8       1361.56       1187.19        31.29 o
  -2   8   8        517.31        548.95        19.97 o
  -1   8   8      29793.41      30357.88       203.56 o
   0   8   8      46905.65      47130.27       304.43 o
   1   8   8      12293.58      12199.84        93.80 o
   2   8   8         93.92        116.50        13.65 o
   3   8   8        201.33        195.20        14.98 o
   4   8   8      11044.70      11096.31        90.90 o
   5   8   8      16004.45      16026.36       125.11 o
   6   8   8       2516.79       2490.03        57.09 o
   7   8   8       1785.44       1735.08        70.40 o
   8   8   8        156.69         98.79        47.10 o
   9   8   8       5331.83       5305.69       154.19 o
 -11   9   8       1038.49        894.97        64.25 o
 -10   9   8       4200.62       4215.89       110.14 o
  -9   9   8        244.43        278.06        33.47 o
  -8   9   8       7198.43       7283.08        90.95 o
  -7   9   8          2.02         11.69        12.47 o
  -6   9   8       4243.21       4320.37        54.89 o
  -5   9   8       1983.04       2185.56        37.66 o
  -4   9   8       7459.66       7522.72        79.90 o
  -3   9   8      12997.81      13082.51       102.67 o
  -2   9   8        435.35        408.13        20.18 o
  -1   9   8       6257.54       6455.06        60.12 o
   0   9   8         59.32        101.14        11.89 o
   1   9   8      26214.17      26418.00       177.75 o
   2   9   8       9244.02       9195.79        80.84 o
   3   9   8         39.88         34.78        15.04 o
   4   9   8       2336.13       2365.60        43.14 o
   5   9   8       3627.92       3829.11        65.22 o
   6   9   8      12394.70      12295.44       139.20 o
   7   9   8       2312.10       2156.15        96.02 o
   8   9   8        810.60        706.22        71.56 o
   9   9   8          8.57         72.18        50.48 o
 -11  10   8          3.58        -29.20        38.81 o
 -10  10   8       6279.19       6415.55       139.23 o
  -9  10   8      11283.03      11687.71       231.15 o
  -8  10   8       7513.04       7582.94        99.75 o
  -7  10   8        384.50        411.64        22.27 o
  -6  10   8        745.19        755.16        25.84 o
  -5  10   8      18899.79      18444.09       137.32 o
  -4  10   8      30353.38      30365.92       224.60 o
  -3  10   8       6715.58       6775.03        75.93 o
  -2  10   8        552.62        506.58        23.18 o
  -1  10   8       3251.58       3235.16        41.39 o
   0  10   8      21830.85      21793.79       157.51 o
   1  10   8      17047.21      17047.21       125.84 o
   2  10   8        424.91        360.52        20.73 o
   3  10   8        676.77        578.61        25.78 o
   4  10   8      12637.57      12350.36       116.42 o
   5  10   8      15679.89      15428.64       162.34 o
   6  10   8       1593.63       1625.37        57.45 o
   7  10   8        442.83        420.94        60.82 o
   8  10   8        119.07        106.86        49.76 o
   9  10   8       4385.94       4580.39       128.51 o
 -10  11   8        653.52        734.84        59.93 o
  -9  11   8        198.70        216.46        48.16 o
  -8  11   8        867.17        948.84        48.41 o
  -7  11   8        773.62        786.81        32.90 o
  -6  11   8        602.21        474.48        23.16 o
  -5  11   8        841.04        965.51        33.12 o
  -4  11   8       1125.88       1078.67        35.87 o
  -3  11   8       6917.32       6998.15        84.69 o
  -2  11   8       1979.56       1877.53        39.64 o
  -1  11   8        691.10        696.99        22.30 o
   0  11   8          5.08         35.03        11.64 o
   1  11   8       5116.94       5209.79        58.96 o
   2  11   8       8354.58       8073.11        79.69 o
   3  11   8        320.08        316.73        21.59 o
   4  11   8       1279.71       1301.19        38.66 o
   5  11   8       1398.16       1328.04        44.04 o
   6  11   8       7498.50       7713.85       111.63 o
   7  11   8       3060.88       3101.47        98.34 o
   8  11   8         16.71        -39.14        39.14 o
 -10  12   8       1129.05       1044.89        69.38 o
  -9  12   8       5011.53       5195.34       267.43 o
  -8  12   8       4546.14       4740.15       141.06 o
  -7  12   8       2648.34       2694.23        65.26 o
  -6  12   8       2378.25       2245.35        51.84 o
  -5  12   8       5486.51       5681.89        70.54 o
  -4  12   8      14632.87      14836.22       138.67 o
  -3  12   8       9755.16       9863.75       103.49 o
  -2  12   8       5341.23       5389.13        81.27 o
  -1  12   8       1483.04       1531.11        32.91 o
   0  12   8       3945.00       3977.73        55.42 o
   1  12   8      14118.89      14208.43       117.21 o
   2  12   8       4318.26       4388.19        56.41 o
   3  12   8        161.27        223.72        19.79 o
   4  12   8        377.66        408.64        27.14 o
   5  12   8       3484.84       3627.57        75.20 o
   6  12   8       4154.91       4062.02        96.21 o
   7  12   8       1456.31       1198.72        72.20 o
   8  12   8         81.94         45.47        43.94 o
 -10  13   8        196.44        118.70        43.72 o
  -9  13   8        901.98        848.19        80.17 o
  -8  13   8        153.86        148.28        41.06 o
  -7  13   8       1084.10       1097.17        72.58 o
  -6  13   8       1639.84       1529.75        46.10 o
  -5  13   8       1137.82       1178.73        38.54 o
  -4  13   8        271.74        294.83        24.88 o
  -3  13   8       2723.38       2686.80        52.64 o
  -2  13   8        689.88        650.10        29.26 o
  -1  13   8       1149.95       1127.59        30.72 o
   0  13   8        117.70        111.19        18.66 o
   1  13   8        613.21        589.13        23.09 o
   2  13   8       3807.62       3744.56        57.93 o
   3  13   8       2361.32       2371.94        48.96 o
   4  13   8        746.11        656.02        46.21 o
   5  13   8         33.62          6.99        26.29 o
   6  13   8        328.78        291.45        40.64 o
   7  13   8       1694.18       1763.27        87.36 o
   8  13   8       1695.27       1516.12       128.52 o
  -9  14   8       1567.42       1539.88       102.75 o
  -8  14   8       6435.73       6708.98       137.41 o
  -7  14   8       7552.73       7409.27       142.13 o
  -6  14   8        825.80        755.50        37.46 o
  -5  14   8         46.53         31.37        20.92 o
  -4  14   8       4629.05       4750.21        70.80 o
  -3  14   8       8376.10       8536.53        98.63 o
  -2  14   8       5986.39       5962.47        75.54 o
  -1  14   8        315.60        327.12        19.34 o
   0  14   8       3764.35       3708.04        53.55 o
   1  14   8      10759.05      10858.82        95.88 o
   2  14   8       5963.90       5913.88        69.98 o
   3  14   8       6852.00       6796.87        86.68 o
   4  14   8         58.41         50.97        25.46 o
   5  14   8        984.60        975.05        55.61 o
   6  14   8       4515.09       4334.16       102.11 o
   7  14   8       1296.45       1370.81        79.67 o
  -9  15   8       1310.20       1211.25        85.07 o
  -8  15   8        372.42        397.68        47.41 o
  -7  15   8       1342.51       1370.85        79.12 o
  -6  15   8       1326.11       1138.06        55.92 o
  -5  15   8         66.23        -13.99        28.47 o
  -4  15   8       1859.27       1774.96        47.58 o
  -3  15   8         68.47         74.26        21.99 o
  -2  15   8       5608.99       5698.28        75.64 o
  -1  15   8       3755.97       3622.56        60.01 o
   0  15   8       1741.25       1675.22        39.59 o
   1  15   8        883.03        832.18        30.83 o
   2  15   8       1378.62       1315.03        39.34 o
   3  15   8       5440.18       5432.54        77.42 o
   4  15   8       4831.55       4665.86        85.19 o
   5  15   8        205.86        108.37        35.34 o
   6  15   8          0.94        -30.62        30.62 o
   7  15   8       2387.62       2363.63        99.60 o
  -8  16   8       7245.70       7361.01       149.43 o
  -7  16   8       5739.57       5664.93       129.16 o
  -6  16   8       1646.92       1611.25        65.22 o
  -5  16   8         83.06         40.59        29.80 o
  -4  16   8       4597.95       4694.31        81.81 o
  -3  16   8      10961.15      11045.73       139.32 o
  -2  16   8       8565.92       8710.12        98.85 o
  -1  16   8         29.48          1.67        20.86 o
   0  16   8         99.28         92.15        20.93 o
   1  16   8       3543.39       3492.70        60.49 o
   2  16   8       7895.16       7848.23       102.88 o
   3  16   8       1682.30       1577.00        52.77 o
   4  16   8          7.10         -2.73        30.71 o
   5  16   8        240.84        188.78        39.89 o
   6  16   8       2467.96       2391.71        90.36 o
  -8  17   8       1029.46        999.00       124.89 o
  -7  17   8        213.27        173.51        44.31 o
  -6  17   8       2137.34       1995.22        75.53 o
  -5  17   8        202.20        129.60        40.49 o
  -4  17   8       2474.97       2478.70        67.20 o
  -3  17   8        570.12        567.42        35.26 o
  -2  17   8       4025.19       4030.28        71.08 o
  -1  17   8       1931.68       1802.36        52.38 o
   0  17   8        347.67        260.11        31.44 o
   1  17   8        432.07        376.88        31.48 o
   2  17   8       3848.81       3828.97       143.09 o
   3  17   8       3641.01       3541.43        90.63 o
   4  17   8        266.61        216.07        39.59 o
   5  17   8        446.57        304.08        48.11 o
   6  17   8        223.19        153.63        45.47 o
  -7  18   8       5675.29       5971.13       140.68 o
  -6  18   8        243.91        312.09        47.34 o
  -5  18   8          3.72        -33.00        33.00 o
  -4  18   8       5022.33       5099.66       108.03 o
  -3  18   8       7416.02       7271.42       119.49 o
  -2  18   8       1905.86       1820.56        61.67 o
  -1  18   8         27.98        -27.63        27.63 o
   0  18   8        956.79        936.48        46.12 o
   1  18   8       6630.78       6705.49       113.21 o
   2  18   8       3181.61       3280.76        85.37 o
   3  18   8        188.21        197.73        46.22 o
   4  18   8         66.92          0.83        55.50 o
   5  18   8        731.20        769.83        62.28 o
  -6  19   8        269.83        233.47        51.07 o
  -5  19   8       1998.41       2026.12        77.92 o
  -4  19   8          1.60         20.99        34.65 o
  -3  19   8       1738.02       1699.36        68.60 o
  -2  19   8        890.91        885.87        47.23 o
  -1  19   8        124.21         47.38        31.73 o
   0  19   8        389.65        384.03        40.88 o
   1  19   8        392.83        444.31        42.20 o
   2  19   8       2207.56       2472.00        86.28 o
   3  19   8        358.03        335.77        50.44 o
   4  19   8         61.16         20.81        44.60 o
  -5  20   8       3574.03       3770.48       101.28 o
  -4  20   8       6511.19       6861.74       131.66 o
  -3  20   8       1453.95       1450.06        68.92 o
  -2  20   8         37.25         46.99        29.76 o
  -1  20   8        161.68        193.42        42.39 o
   0  20   8       3977.26       4148.57       103.68 o
   1  20   8       5437.14       5561.88       108.49 o
   2  20   8        356.56        375.46        48.46 o
   3  20   8        141.34        188.56        47.78 o
  -3  21   8       1915.29       1878.79        78.53 o
  -2  21   8        456.60        430.39        44.82 o
  -1  21   8       1375.77       1284.30        67.26 o
   0  21   8        418.49        455.93        50.31 o
   1  21   8       2011.84       2049.34        91.52 o
 -12   1   9        486.34        422.09        36.57 o
 -11   1   9       1587.05       1593.51        44.89 o
 -10   1   9        931.79        914.75        31.50 o
  -9   1   9        761.23        690.81        27.15 o
  -8   1   9          8.88        -14.28        14.28 o
  -7   1   9        113.13         71.35        16.58 o
  -6   1   9       1681.78       1637.35        32.26 o
  -5   1   9       1939.75       1970.59        32.06 o
  -4   1   9       5107.91       5189.29        53.35 o
  -3   1   9       1858.81       1941.38        23.97 o
  -2   1   9       2661.86       2764.31        46.35 o
  -1   1   9         61.13         74.17        14.43 o
   0   1   9        582.44        616.63        11.38 o
   1   1   9       1449.15       1366.97        20.69 o
   2   1   9       1331.75       1429.93        28.83 o
   3   1   9       3108.69       3137.39        42.80 o
   4   1   9       1346.13       1323.52        29.80 o
   5   1   9        538.95        476.72        20.49 o
   6   1   9        424.80        384.55        27.50 o
   7   1   9        220.70        229.42        26.20 o
   8   1   9        467.05        512.39        48.32 o
   9   1   9        131.13        157.58        41.62 o
  10   1   9       1294.56       1166.05        73.07 o
 -12   2   9        782.24        773.25        42.88 o
 -11   2   9       2688.62       2632.20        56.57 o
 -10   2   9       1192.11       1223.05        37.12 o
  -9   2   9        930.62        919.91        30.54 o
  -8   2   9       1155.96       1082.69        31.19 o
  -7   2   9       1081.94       1134.44        31.87 o
  -6   2   9         79.05         85.36        13.49 o
  -5   2   9       5820.77       5712.91        55.73 o
  -4   2   9       2406.06       2447.32        32.54 o
  -3   2   9       2873.29       2747.70        27.78 o
  -2   2   9       9227.93       9611.83        82.02 o
  -1   2   9        775.35        762.41        21.82 o
   0   2   9      15612.06      16299.15       115.45 o
   1   2   9        495.27        487.77        14.72 o
   2   2   9      12463.63      12564.27       103.73 o
   3   2   9       5791.63       5891.67        69.72 o
   4   2   9       3917.07       3951.31        52.75 o
   5   2   9       3804.08       3801.66        48.11 o
   6   2   9        344.82        341.46        26.40 o
   7   2   9       3862.15       3796.25        69.94 o
   8   2   9         34.50         23.82        33.63 o
   9   2   9       2418.43       2457.86        89.88 o
  10   2   9       1578.83       1551.42        81.79 o
 -11   3   9       3157.63       3248.13        74.34 o
 -10   3   9       2906.14       2971.55        54.05 o
  -9   3   9       2232.40       2174.81        42.26 o
  -8   3   9       6889.57       6884.23        76.88 o
  -7   3   9       1450.44       1412.31        34.76 o
  -6   3   9      15695.19      15566.84       125.89 o
  -5   3   9       4082.37       4257.43        47.65 o
  -4   3   9       8610.15       8461.06        73.73 o
  -3   3   9      12613.61      13019.76        88.61 o
  -2   3   9      16071.03      16095.83       100.75 o
  -1   3   9      13583.63      13780.23        99.32 o
   0   3   9       1967.37       1968.29        26.29 o
   1   3   9      14103.93      13911.36       109.95 o
   2   3   9       1599.60       1738.45        32.81 o
   3   3   9      13966.15      13763.20       121.39 o
   4   3   9       5024.26       5040.82        66.51 o
   5   3   9       3388.78       3399.96        45.94 o
   6   3   9       4064.98       4018.05        64.96 o
   7   3   9        867.73        824.53        39.73 o
   8   3   9       4712.82       4752.52       113.44 o
   9   3   9        841.32        886.71        79.31 o
 -11   4   9       1075.06       1047.44        47.73 o
 -10   4   9       3782.50       3796.21        65.37 o
  -9   4   9       6225.76       6321.70        73.67 o
  -8   4   9       3219.88       3203.80        52.82 o
  -7   4   9      17352.02      17087.93       148.47 o
  -6   4   9        676.92        684.12        15.69 o
  -5   4   9      20156.06      20023.23       142.18 o
  -4   4   9        302.57        332.90        14.91 o
  -3   4   9      11302.72      11023.64        78.38 o
  -2   4   9      10410.30      10434.52        73.35 o
  -1   4   9       9322.99       9421.42        68.18 o
   0   4   9      10125.62       9763.39        76.08 o
   1   4   9        424.38        445.95        17.71 o
   2   4   9      13748.07      13594.85       107.82 o
   3   4   9       1521.74       1616.33        38.57 o
   4   4   9      13480.17      13417.89       120.90 o
   5   4   9       3725.05       3755.34        54.06 o
   6   4   9       3517.20       3454.80        58.96 o
   7   4   9      12989.58      13206.70       162.80 o
   8   4   9        153.02        132.71        36.78 o
   9   4   9       4684.32       4688.28       120.22 o
 -11   5   9       6510.01       6508.24       115.45 o
 -10   5   9       3012.59       3043.35        68.76 o
  -9   5   9       3299.25       3330.29        55.71 o
  -8   5   9       6581.69       6639.09        79.38 o
  -7   5   9       3262.51       3300.09        49.44 o
  -6   5   9      17020.26      17197.17       127.72 o
  -5   5   9        961.22        889.63        22.46 o
  -4   5   9      18629.35      18789.94       122.09 o
  -3   5   9        753.43        785.05        19.76 o
  -2   5   9      17354.77      17050.88       114.53 o
  -1   5   9      15941.38      16327.36       115.27 o
   0   5   9         63.10         73.49         9.07 o
   1   5   9      17415.31      17459.14       132.97 o
   2   5   9        783.82        809.54        21.48 o
   3   5   9      21565.83      21128.12       163.52 o
   4   5   9       2234.78       2260.81        42.07 o
   5   5   9       2403.76       2447.62        49.37 o
   6   5   9       7807.65       7814.83        95.69 o
   7   5   9        203.73        265.58        32.58 o
   8   5   9       7991.48       8090.75       175.87 o
   9   5   9         14.78         -8.46        37.66 o
 -11   6   9        508.50        543.36        41.22 o
 -10   6   9       3855.56       3978.57        77.49 o
  -9   6   9       1993.89       2048.26        48.01 o
  -8   6   9       2556.87       2536.79        48.27 o
  -7   6   9       7593.74       7508.73        82.04 o
  -6   6   9        390.96        375.48        16.73 o
  -5   6   9      14400.17      14403.10       104.00 o
  -4   6   9        704.16        678.65        20.73 o
  -3   6   9      20929.78      20958.19       146.80 o
  -2   6   9       4637.32       4588.17        42.16 o
  -1   6   9       2990.95       2976.88        35.83 o
   0   6   9      12387.13      12477.98        91.84 o
   1   6   9       3679.33       3532.09        36.69 o
   2   6   9      14292.77      14563.24       105.99 o
   3   6   9        373.90        343.45        19.44 o
   4   6   9       6835.24       6656.37        73.49 o
   5   6   9         71.71         63.05        22.29 o
   6   6   9        542.23        547.83        30.57 o
   7   6   9       4397.00       4393.41        87.42 o
   8   6   9        365.44        384.35        54.23 o
   9   6   9       1914.08       1896.01       102.36 o
 -11   7   9       2845.46       2800.80        83.74 o
 -10   7   9        210.35        174.66        34.25 o
  -9   7   9       3223.00       3319.02        68.43 o
  -8   7   9         10.21         22.31        18.47 o
  -7   7   9       3024.49       2968.96        48.24 o
  -6   7   9       6021.85       5980.50        69.78 o
  -5   7   9         23.37         33.06        13.82 o
  -4   7   9       4296.31       4209.69        47.41 o
  -3   7   9        883.09        842.03        20.89 o
  -2   7   9      13354.59      13290.91       111.18 o
  -1   7   9       4549.12       4682.94        52.23 o
   0   7   9       3094.53       2961.57        35.72 o
   1   7   9       8867.58       9258.54        71.56 o
   2   7   9       5164.81       5173.12        50.38 o
   3   7   9       6436.01       6373.92        67.65 o
   4   7   9         35.32         12.88        15.05 o
   5   7   9       3154.79       2955.37        57.13 o
   6   7   9        528.02        570.54        31.55 o
   7   7   9       5750.41       5863.11       111.32 o
   8   7   9       1985.59       1851.11       165.62 o
   9   7   9         83.38        -23.68        45.66 o
 -11   8   9         73.31         45.64        37.81 o
 -10   8   9        656.45        616.50        55.34 o
  -9   8   9        203.30        214.41        29.86 o
  -8   8   9       7887.33       7952.48        98.32 o
  -7   8   9        862.24        825.56        32.17 o
  -6   8   9       4137.96       4017.97        51.44 o
  -5   8   9       1394.92       1298.41        41.37 o
  -4   8   9       1515.34       1393.71        34.94 o
  -3   8   9       8846.87       8864.91        82.75 o
  -2   8   9         77.70         58.91        14.22 o
  -1   8   9       8317.31       8136.11        76.65 o
   0   8   9       1150.98       1195.54        31.89 o
   1   8   9       7431.40       7418.79        66.72 o
   2   8   9       6595.96       6542.99        64.46 o
   3   8   9        684.36        598.25        23.87 o
   4   8   9       2742.21       2782.27        45.25 o
   5   8   9        129.28        116.51        22.25 o
   6   8   9       3788.02       4000.99        72.71 o
   7   8   9        463.59        445.01        52.46 o
   8   8   9       1559.62       1527.50        90.19 o
   9   8   9        336.67        238.69        61.89 o
 -11   9   9       1273.12       1136.93        71.43 o
 -10   9   9          3.20        -33.67        33.67 o
  -9   9   9        424.93        426.82        45.47 o
  -8   9   9        768.56        751.77        34.29 o
  -7   9   9       5476.08       5295.34        73.49 o
  -6   9   9        730.15        722.98        28.28 o
  -5   9   9        283.31        349.57        34.89 o
  -4   9   9       3048.21       3053.24        56.91 o
  -3   9   9       4357.67       4424.44        52.89 o
  -2   9   9       9279.81       9142.38        90.13 o
  -1   9   9       3081.50       3091.89        38.02 o
   0   9   9       3193.28       3192.11        42.36 o
   1   9   9        989.08       1018.75        25.90 o
   2   9   9       8287.58       8468.13        77.41 o
   3   9   9       7230.43       6970.41        83.00 o
   4   9   9        746.34        704.30        31.24 o
   5   9   9       2287.18       2318.91        53.15 o
   6   9   9       2305.38       2432.23        59.19 o
   7   9   9       4249.53       4204.75       185.18 o
   8   9   9        106.67         24.21        45.60 o
 -10  10   9        315.95        266.20        46.94 o
  -9  10   9       2955.60       2843.18       104.55 o
  -8  10   9       4931.69       4898.67        87.50 o
  -7  10   9        456.35        416.41        29.58 o
  -6  10   9       1626.43       1583.93        35.78 o
  -5  10   9          9.35         19.86        18.11 o
  -4  10   9       3627.77       3867.22        54.43 o
  -3  10   9       7526.88       7602.84        78.82 o
  -2  10   9       5439.09       5604.05        68.34 o
  -1  10   9       5360.90       5432.45        63.68 o
   0  10   9       5769.53       5878.34        60.87 o
   1  10   9       6414.09       6567.69        67.13 o
   2  10   9       1048.45        998.84        30.61 o
   3  10   9       4841.41       4801.28        68.19 o
   4  10   9       1282.77       1269.34        40.32 o
   5  10   9       3769.85       3667.83        66.56 o
   6  10   9       5829.64       5925.49       101.80 o
   7  10   9       1365.42       1176.09        81.48 o
   8  10   9       2711.03       2659.64       116.71 o
 -10  11   9       1326.66       1145.24        77.72 o
  -9  11   9        297.49        234.72        50.83 o
  -8  11   9       3578.29       3428.72        80.29 o
  -7  11   9       9540.39       9570.03       120.03 o
  -6  11   9         85.52         56.41        20.29 o
  -5  11   9       4214.96       4150.78        61.80 o
  -4  11   9         86.27        182.73        31.95 o
  -3  11   9      14923.42      15051.78       155.26 o
  -2  11   9       8557.78       8343.43        89.53 o
  -1  11   9        671.21        717.08        21.80 o
   0  11   9       5745.90       5750.01        60.48 o
   1  11   9        581.35        629.36        24.07 o
   2  11   9      16074.40      16135.15       131.17 o
   3  11   9        351.95        329.26        22.29 o
   4  11   9       7476.10       7324.37        90.47 o
   5  11   9        126.05        123.18        29.68 o
   6  11   9       6493.80       6335.13       119.74 o
   7  11   9       3702.62       3603.43       109.67 o
   8  11   9        325.45        252.75        49.26 o
 -10  12   9         20.98        -27.28        42.41 o
  -9  12   9       3453.78       3313.15       115.70 o
  -8  12   9       1721.87       1683.04        77.93 o
  -7  12   9       1163.84       1096.54        48.33 o
  -6  12   9       2279.30       2238.37        51.81 o
  -5  12   9       1910.50       1890.35        44.34 o
  -4  12   9       9257.90       9254.16       101.00 o
  -3  12   9       2515.52       2674.58        50.50 o
  -2  12   9       7265.66       7201.27        85.28 o
  -1  12   9        155.47        148.84        22.97 o
   0  12   9       2658.45       2637.55        47.30 o
   1  12   9       7488.91       7536.29        82.60 o
   2  12   9        194.36        212.60        20.90 o
   3  12   9      10154.00      10121.96       103.43 o
   4  12   9        620.13        592.00        30.98 o
   5  12   9       5510.98       5523.06       118.35 o
   6  12   9       1605.12       1629.73        82.39 o
   7  12   9       1975.74       1851.43        83.67 o
   8  12   9       1769.86       1641.60        87.14 o
  -9  13   9          0.60        -39.05        39.05 o
  -8  13   9       2518.54       2555.57        86.65 o
  -7  13   9       2448.74       2466.12        83.10 o
  -6  13   9          1.52         27.93        20.17 o
  -5  13   9       2403.63       2398.79        50.61 o
  -4  13   9        123.30        166.91        22.34 o
  -3  13   9      11488.48      11747.74       124.59 o
  -2  13   9       1460.86       1487.65        41.98 o
  -1  13   9        334.11        293.99        26.96 o
   0  13   9        125.15        124.64        18.64 o
   1  13   9       3064.95       2986.39        45.94 o
   2  13   9       9843.19       9618.73       100.27 o
   3  13   9         57.07         64.04        19.62 o
   4  13   9       2535.75       2382.47        61.25 o
   5  13   9        127.90         59.00        30.53 o
   6  13   9       1713.29       1755.10        74.49 o
   7  13   9       1299.43       1285.35        77.49 o
  -9  14   9        884.71        839.76        73.02 o
  -8  14   9        800.01        882.96        60.30 o
  -7  14   9         53.11         12.74        35.46 o
  -6  14   9        443.43        387.38        31.07 o
  -5  14   9        149.14        139.73        22.85 o
  -4  14   9       2986.52       3064.91        58.41 o
  -3  14   9       1477.85       1495.87        50.66 o
  -2  14   9        932.90        967.40        35.31 o
  -1  14   9        268.25        257.93        25.73 o
   0  14   9       1551.32       1512.05        41.23 o
   1  14   9       2537.57       2596.67        52.53 o
   2  14   9       1072.75       1074.85        35.84 o
   3  14   9       3409.72       3319.03        60.22 o
   4  14   9         87.56         98.52        28.99 o
   5  14   9       2079.56       1992.06        74.40 o
   6  14   9        586.52        559.65        57.86 o
   7  14   9         75.66         21.21        45.67 o
  -8  15   9        631.29        557.99        56.39 o
  -7  15   9        693.34        672.77        56.38 o
  -6  15   9        981.11        883.93        51.21 o
  -5  15   9       1398.25       1269.62        48.41 o
  -4  15   9         31.52          6.21        20.89 o
  -3  15   9        280.77        357.48        27.48 o
  -2  15   9       1002.93        996.33        36.96 o
  -1  15   9        483.72        507.83        31.65 o
   0  15   9         61.58         37.29        18.97 o
   1  15   9        172.78        132.63        22.12 o
   2  15   9        249.16        244.59        24.10 o
   3  15   9       2315.87       2368.68        63.10 o
   4  15   9        344.35        293.58        39.59 o
   5  15   9         10.85        -32.40        32.40 o
   6  15   9        528.16        423.27        52.67 o
  -8  16   9        251.34        173.52        56.94 o
  -7  16   9       1312.29       1232.39        70.41 o
  -6  16   9        648.40        653.52        49.73 o
  -5  16   9         21.14         20.58        27.48 o
  -4  16   9        382.85        315.78        32.70 o
  -3  16   9        924.86        917.08        40.43 o
  -2  16   9       2023.47       2081.46        51.60 o
  -1  16   9        220.24        210.36        26.98 o
   0  16   9         58.31         81.50        22.56 o
   1  16   9          2.56        -16.65        21.57 o
   2  16   9       1459.77       1387.42        52.10 o
   3  16   9       1613.71       1550.83        55.83 o
   4  16   9         68.93        113.19        36.85 o
   5  16   9        173.26        114.69        39.60 o
   6  16   9        391.89        291.29        57.21 o
  -7  17   9        155.81        111.35        49.17 o
  -6  17   9       3152.44       3218.83       106.63 o
  -5  17   9       2479.76       2316.94        78.92 o
  -4  17   9        119.09        116.59        29.96 o
  -3  17   9        458.34        445.67        34.95 o
  -2  17   9       1743.97       1777.64        78.71 o
  -1  17   9       5555.65       5380.03        87.25 o
   0  17   9        861.22        804.77        38.82 o
   1  17   9        695.13        674.92        39.16 o
   2  17   9        104.32         70.12        34.28 o
   3  17   9       2352.25       2412.56        91.36 o
   4  17   9       2726.83       2726.73        95.29 o
   5  17   9         79.11         -1.35        47.76 o
  -6  18   9       2545.75       2635.34       100.14 o
  -5  18   9        916.21        853.00        54.61 o
  -4  18   9       1118.16       1040.79        58.98 o
  -3  18   9        896.95        793.63        44.87 o
  -2  18   9       5666.32       5746.21        92.41 o
  -1  18   9       1436.55       1419.78        56.17 o
   0  18   9       2182.70       2087.08        60.96 o
   1  18   9        586.52        536.44        44.15 o
   2  18   9       2495.22       2545.06        82.33 o
   3  18   9       4093.68       4202.87       116.44 o
   4  18   9        185.74         88.17        44.46 o
  -5  19   9       4887.45       4925.52       111.70 o
  -4  19   9         21.66          3.84        35.91 o
  -3  19   9       1513.86       1522.84        64.05 o
  -2  19   9        488.15        407.55        38.71 o
  -1  19   9       5688.85       5711.36       106.24 o
   0  19   9       2460.25       2482.78        83.70 o
   1  19   9        330.96        234.07        38.75 o
   2  19   9        871.61        781.82        70.19 o
   3  19   9       1860.51       1692.13        82.86 o
  -4  20   9        524.50        480.68        49.16 o
  -3  20   9         16.46         51.95        34.09 o
  -2  20   9       6246.57       6274.38       116.81 o
  -1  20   9       1139.02       1064.58        62.99 o
   0  20   9       2449.24       2365.68        84.88 o
   1  20   9       1283.43       1203.58        65.35 o
   2  20   9        975.93        866.43        66.69 o
  -1  21   9       3852.72       3721.09       102.01 o
 -11   0  10       7158.27       6774.38       120.33 o
 -10   0  10       1331.76       1259.49        50.69 o
  -9   0  10       2252.25       2031.04        87.13 o
  -8   0  10        679.49        692.70        41.10 o
  -7   0  10       2485.84       2429.85        67.58 o
  -6   0  10      15199.86      14892.10       172.21 o
  -5   0  10         42.59         -1.04        15.42 o
  -4   0  10       2275.32       2449.68        41.87 o
  -3   0  10        869.47        950.69        19.84 o
  -2   0  10       6035.12       6212.14       109.38 o
  -1   0  10       6987.89       6830.98       116.86 o
   0   0  10        166.92        173.85        23.95 o
   1   0  10       3727.05       3609.03        90.04 o
   2   0  10        809.87        921.70        35.44 o
   3   0  10       8406.81       8322.04       114.24 o
   4   0  10        360.27        298.57        26.63 o
   5   0  10         17.34        -16.79        22.91 o
   6   0  10        106.38         41.40        30.09 o
   7   0  10       1098.51        992.69        64.00 o
   8   0  10        979.40        768.10       145.19 o
   9   0  10        293.81        369.67        84.30 o
 -11   1  10       1306.66       1228.70        43.10 o
 -10   1  10       4764.11       4527.82        63.03 o
  -9   1  10       4394.18       4196.17        70.44 o
  -8   1  10       5573.07       5532.22        67.93 o
  -7   1  10       2681.47       2677.53        46.03 o
  -6   1  10       3876.48       3842.55        45.64 o
  -5   1  10      12604.33      12426.69       103.85 o
  -4   1  10      18733.36      18222.12       129.92 o
  -3   1  10       5711.35       5367.94        53.58 o
  -2   1  10       5837.84       5736.30        73.42 o
  -1   1  10       9858.28      10067.68       107.53 o
   0   1  10      17303.60      17232.84       145.05 o
   1   1  10      10566.86      10366.58        77.79 o
   2   1  10       2707.15       2519.57        37.09 o
   3   1  10       5653.46       5650.64        62.46 o
   4   1  10       9878.91       9807.83        93.72 o
   5   1  10      14399.37      14409.00       127.15 o
   6   1  10        836.92        804.02        36.25 o
   7   1  10       1391.37       1247.09        45.37 o
   8   1  10       2856.16       2818.43        91.27 o
   9   1  10       5191.20       5116.16       219.64 o
 -11   2  10       1394.01       1159.67        42.87 o
 -10   2  10       2335.91       2200.65        46.04 o
  -9   2  10       1609.04       1607.98        47.93 o
  -8   2  10        604.60        552.82        27.03 o
  -7   2  10        871.11        859.53        28.99 o
  -6   2  10       5396.21       5181.27        50.02 o
  -5   2  10      10758.02      10337.80        87.38 o
  -4   2  10       2819.00       2906.85        35.48 o
  -3   2  10         82.30         94.97        13.76 o
  -2   2  10          0.96          2.25        18.18 o
  -1   2  10      10412.44      10376.67       109.30 o
   0   2  10       2252.16       2287.77        32.44 o
   1   2  10        179.85        174.18        12.87 o
   2   2  10       1235.18       1220.48        29.35 o
   3   2  10        217.69        217.23        19.53 o
   4   2  10       2762.59       2610.54        43.90 o
   5   2  10        285.11        288.73        19.35 o
   6   2  10       2456.39       2356.55        53.98 o
   7   2  10        554.56        404.50        32.13 o
   8   2  10        223.58        171.14        42.10 o
   9   2  10         37.11         52.54        40.67 o
 -11   3  10        490.79        409.34        34.59 o
 -10   3  10        845.16        827.72        33.41 o
  -9   3  10       5878.58       5704.71        70.78 o
  -8   3  10       5917.30       6014.65        74.70 o
  -7   3  10        956.45        927.88        29.85 o
  -6   3  10       5029.83       5022.19        47.68 o
  -5   3  10       6487.10       6328.45        62.96 o
  -4   3  10      17580.21      17197.88       123.30 o
  -3   3  10      16131.23      16176.18        97.91 o
  -2   3  10       2623.62       2731.23        34.71 o
  -1   3  10       2254.25       2204.76        35.36 o
   0   3  10      30166.01      30518.82       216.18 o
   1   3  10      19698.17      19542.25       147.64 o
   2   3  10       6595.34       6623.43        73.80 o
   3   3  10       1039.17       1070.07        30.49 o
   4   3  10       2453.88       2405.56        47.39 o
   5   3  10      17411.80      17165.29       149.30 o
   6   3  10       3247.28       3256.58       107.25 o
   7   3  10        417.23        438.87        32.36 o
   8   3  10        812.68        729.87        56.01 o
   9   3  10       1819.21       1875.62        83.90 o
 -11   4  10        367.15        314.15        32.62 o
 -10   4  10       4681.86       4537.71        81.86 o
  -9   4  10       5632.93       5782.04        71.90 o
  -8   4  10        799.66        834.91        30.78 o
  -7   4  10       1064.56       1111.68        32.46 o
  -6   4  10        447.81        453.58        17.42 o
  -5   4  10      12083.78      11787.45        94.10 o
  -4   4  10      10257.58      10235.59        81.77 o
  -3   4  10          5.91         45.22         7.45 o
  -2   4  10       2097.61       2056.16        31.84 o
  -1   4  10       5442.19       5413.41        57.04 o
   0   4  10      12516.29      12247.77       105.70 o
   1   4  10       2276.79       2359.69        33.75 o
   2   4  10       2712.23       2710.57        42.07 o
   3   4  10       2668.57       2638.52        45.46 o
   4   4  10       4918.44       5097.45        65.50 o
   5   4  10       1433.28       1459.25        41.57 o
   6   4  10       2808.60       2800.69        63.56 o
   7   4  10       1122.92       1128.83        47.52 o
   8   4  10          4.09         74.55        38.52 o
   9   4  10        648.35        715.40        61.46 o
 -11   5  10        277.64        282.72        31.29 o
 -10   5  10         93.96        106.88        26.04 o
  -9   5  10       5085.35       5286.52        75.63 o
  -8   5  10      20759.21      20763.00       178.23 o
  -7   5  10       5747.52       5772.27        71.36 o
  -6   5  10        505.88        499.90        18.58 o
  -5   5  10        831.92        812.44        20.77 o
  -4   5  10      22096.56      21628.10       144.55 o
  -3   5  10      35449.12      35199.36       212.01 o
  -2   5  10        536.49        552.37        15.95 o
  -1   5  10        220.96        232.01        10.77 o
   0   5  10      10214.14      10297.38        85.68 o
   1   5  10      37337.48      36874.40       234.72 o
   2   5  10      22193.22      22597.64       157.74 o
   3   5  10          3.68        -16.20        16.20 o
   4   5  10         26.79         48.91        17.81 o
   5   5  10       9044.97       9244.46       105.91 o
   6   5  10      20851.31      21132.78       211.35 o
   7   5  10       2325.32       2548.28        69.07 o
   8   5  10        321.18        322.63        55.03 o
   9   5  10        117.10        110.05        45.12 o
 -11   6  10        131.56        128.50        32.10 o
 -10   6  10       4867.55       4830.70       117.27 o
  -9   6  10      14013.62      13754.56       145.31 o
  -8   6  10       2742.10       2898.05        52.97 o
  -7   6  10        968.68        950.40        30.72 o
  -6   6  10        136.31        127.63        12.10 o
  -5   6  10      12094.16      11966.23        85.72 o
  -4   6  10      18529.28      18651.98       136.08 o
  -3   6  10        535.28        558.68        18.75 o
  -2   6  10       6669.54       6656.67        57.46 o
  -1   6  10       1802.67       1814.51        28.31 o
   0   6  10      12324.86      12311.57        94.24 o
   1   6  10       1109.06       1191.10        27.56 o
   2   6  10       4344.17       4474.17        50.81 o
   3   6  10       3575.03       3567.55        49.01 o
   4   6  10       3928.69       3880.19        55.06 o
   5   6  10       7874.67       7821.37        95.90 o
   6   6  10        137.82        262.44        32.88 o
   7   6  10       6368.76       6538.01       111.67 o
   8   6  10       1001.73        944.07        79.44 o
   9   6  10       2399.17       2372.23       121.00 o
 -11   7  10         72.37         23.49        31.91 o
 -10   7  10         27.46         -3.55        30.05 o
  -9   7  10       3077.57       3172.27        68.05 o
  -8   7  10      17906.68      17678.22       169.02 o
  -7   7  10       8215.79       8124.79       104.78 o
  -6   7  10        664.55        584.50        24.45 o
  -5   7  10       2486.72       2442.59        37.08 o
  -4   7  10      20616.71      20531.31       148.34 o
  -3   7  10      36636.26      36375.55       240.73 o
  -2   7  10       4836.98       4739.74        53.64 o
  -1   7  10       1420.03       1537.39        27.59 o
   0   7  10       1959.46       1916.37        31.70 o
   1   7  10      29904.35      30346.48       191.85 o
   2   7  10      23944.84      23877.46       167.07 o
   3   7  10          1.14        -15.44        15.44 o
   4   7  10         22.22         16.65        16.28 o
   5   7  10       4802.78       4758.84        73.17 o
   6   7  10      20810.05      20979.35       212.28 o
   7   7  10       4455.31       4518.24       114.51 o
   8   7  10        170.30        160.90        51.38 o
 -10   8  10       3637.93       3518.72       143.31 o
  -9   8  10      13839.85      13820.02       249.39 o
  -8   8  10       1299.05       1350.70        43.83 o
  -7   8  10       2869.57       2942.10        58.73 o
  -6   8  10        151.42        161.03        18.62 o
  -5   8  10      12455.99      12439.09       112.84 o
  -4   8  10       7067.72       7239.52        68.07 o
  -3   8  10         97.61        123.67        15.28 o
  -2   8  10       6522.45       6552.92        74.25 o
  -1   8  10         84.33         36.33        12.80 o
   0   8  10      22165.98      22541.65       161.18 o
   1   8  10       6578.18       6780.19        61.15 o
   2   8  10       1946.92       2097.81        34.85 o
   3   8  10       3744.12       3759.40        58.42 o
   4   8  10        829.44        775.68        31.94 o
   5   8  10       6806.04       7019.20        92.55 o
   6   8  10         22.17         98.17        26.08 o
   7   8  10       5752.99       5683.94       147.73 o
   8   8  10       1803.88       1745.06        97.16 o
 -10   9  10         53.32         21.93        42.38 o
  -9   9  10       1480.87       1417.20        64.58 o
  -8   9  10      12860.90      12775.89       158.50 o
  -7   9  10       8146.92       7923.56       114.48 o
  -6   9  10          1.81        -14.36        14.36 o
  -5   9  10       1395.38       1338.56        33.41 o
  -4   9  10       6875.35       6841.77        77.37 o
  -3   9  10      27787.34      27629.15       204.25 o
  -2   9  10       6595.56       6595.92        73.45 o
  -1   9  10       1061.09       1067.96        25.54 o
   0   9  10       5134.34       4955.13        54.16 o
   1   9  10      21689.11      21822.95       165.18 o
   2   9  10      12460.03      12760.28       104.74 o
   3   9  10        718.78        658.61        30.30 o
   4   9  10         56.49         20.74        19.08 o
   5   9  10       3389.18       3373.52        64.76 o
   6   9  10      14570.44      14866.00       196.51 o
   7   9  10       3040.41       2817.81       112.05 o
   8   9  10         26.97        -41.58        55.60 o
 -10  10  10       1052.89        954.20        77.94 o
  -9  10  10       3082.46       2825.82       106.67 o
  -8  10  10       2881.03       2841.60        95.15 o
  -7  10  10        604.36        620.74        35.76 o
  -6  10  10         74.08         36.15        18.15 o
  -5  10  10       4005.53       3858.67        58.26 o
  -4  10  10      11180.15      11327.63       110.25 o
  -3  10  10        149.58        148.66        19.57 o
  -2  10  10        146.33        109.73        19.77 o
  -1  10  10          4.34        -16.38        16.38 o
   0  10  10        971.89        986.20        26.14 o
   1  10  10       2917.32       2981.21        43.77 o
   2  10  10        430.50        387.95        22.62 o
   3  10  10       2350.57       2218.25        46.25 o
   4  10  10        407.83        374.19        27.99 o
   5  10  10        813.94        829.78        38.61 o
   6  10  10        526.86        488.20        48.38 o
   7  10  10        284.06        196.76        56.41 o
   8  10  10        816.97        681.67        76.35 o
 -10  11  10        376.71        362.00        55.74 o
  -9  11  10       1097.35       1018.56        74.76 o
  -8  11  10       1087.56        971.78        67.96 o
  -7  11  10       4975.33       4862.36        92.77 o
  -6  11  10       4149.08       4072.59        67.20 o
  -5  11  10        160.14        168.49        20.29 o
  -4  11  10       1560.02       1535.53        43.19 o
  -3  11  10       8567.02       8677.41        98.37 o
  -2  11  10       7487.62       7359.06        87.85 o
  -1  11  10      12778.11      12639.02       132.95 o
   0  11  10       1916.91       1837.64        38.15 o
   1  11  10       2308.75       2300.06        43.89 o
   2  11  10      13116.01      13284.12       127.33 o
   3  11  10       5834.46       5800.52        74.62 o
   4  11  10       1171.02       1023.58        38.35 o
   5  11  10        785.05        709.27        40.10 o
   6  11  10       2110.41       2037.97        95.46 o
   7  11  10       2115.91       1963.68       100.15 o
  -9  12  10         50.81        -28.74        40.56 o
  -8  12  10       2050.38       2116.93       100.51 o
  -7  12  10       6778.57       6895.27       108.75 o
  -6  12  10        607.50        620.15        31.21 o
  -5  12  10        730.47        684.88        30.54 o
  -4  12  10        319.71        293.79        23.86 o
  -3  12  10       5615.51       5601.68        78.32 o
  -2  12  10       4212.32       4307.55        71.33 o
  -1  12  10          1.04        -21.00        21.00 o
   0  12  10        148.72         73.80        17.61 o
   1  12  10        502.94        476.48        25.24 o
   2  12  10       3636.28       3705.44        57.67 o
   3  12  10        115.80        133.55        21.30 o
   4  12  10        886.45        830.61        33.94 o
   5  12  10        346.04        242.08        32.35 o
   6  12  10         98.97        110.33        42.01 o
   7  12  10        257.10        254.33        52.55 o
  -9  13  10        269.89        210.07        55.26 o
  -8  13  10        209.60        105.01        51.39 o
  -7  13  10       1400.77       1380.12        55.17 o
  -6  13  10      16306.31      16520.55       156.68 o
  -5  13  10       8423.78       8304.99        93.80 o
  -4  13  10         13.44        -16.92        16.92 o
  -3  13  10        366.05        310.35        26.03 o
  -2  13  10      13433.37      13604.67       139.44 o
  -1  13  10      17825.03      17725.05       181.93 o
   0  13  10       1134.24       1083.68        43.04 o
   1  13  10       1099.38       1029.14        36.31 o
   2  13  10        432.23        438.17        26.76 o
   3  13  10      19699.89      19617.50       168.93 o
   4  13  10      11370.55      11298.97       132.69 o
   5  13  10         11.87         -7.45        29.22 o
   6  13  10        705.89        697.94        60.58 o
   7  13  10       2202.19       2126.12       146.56 o
  -8  14  10       2727.80       2772.58       126.41 o
  -7  14  10      14847.31      15581.76       233.34 o
  -6  14  10       3860.73       4104.01        80.02 o
  -5  14  10       2926.30       3026.99        57.39 o
  -4  14  10       3293.14       3119.32        57.79 o
  -3  14  10      12033.22      12231.84       126.42 o
  -2  14  10      12220.96      12452.30       128.12 o
  -1  14  10        310.65        349.94        31.73 o
   0  14  10       6880.19       6877.30        93.02 o
   1  14  10        524.81        406.13        30.07 o
   2  14  10      12831.35      12897.49       181.10 o
   3  14  10       6528.57       6667.12        96.43 o
   4  14  10       4976.35       4933.31        90.20 o
   5  14  10       4638.55       4598.81       125.33 o
   6  14  10        542.76        489.31        56.59 o
  -8  15  10       2505.74       2574.45       114.29 o
  -7  15  10       1302.33       1488.82        72.25 o
  -6  15  10      22277.12      23111.46       300.32 o
  -5  15  10       6872.94       6889.12       102.34 o
  -4  15  10        708.35        769.63        37.27 o
  -3  15  10       2364.70       2319.29        53.82 o
  -2  15  10      11635.19      11891.67       121.47 o
  -1  15  10      29625.96      30574.37       254.05 o
   0  15  10       2174.53       2197.29        55.78 o
   1  15  10       2306.05       2273.69        57.74 o
   2  15  10        181.99        121.79        26.36 o
   3  15  10      15681.78      15897.22       168.60 o
   4  15  10      12677.39      13005.76       291.68 o
   5  15  10         10.01         -5.15        36.74 o
   6  15  10       1892.87       1753.27        87.99 o
  -7  16  10      11104.97      11611.48       194.35 o
  -6  16  10       2531.31       2852.82        95.21 o
  -5  16  10       3153.02       3332.50        79.44 o
  -4  16  10       2198.17       2075.39        57.35 o
  -3  16  10       6340.33       6596.43        96.10 o
  -2  16  10      19933.96      20335.08       187.11 o
  -1  16  10        432.34        526.05        35.89 o
   0  16  10      10909.75      10992.14       129.64 o
   1  16  10          2.22        -24.95        24.95 o
   2  16  10      10697.16      10943.08       131.68 o
   3  16  10       5855.71       6054.82       159.36 o
   4  16  10       4044.83       4176.88       113.81 o
   5  16  10       5764.34       6043.02       273.65 o
  -7  17  10        997.62       1082.91        83.18 o
  -6  17  10      14893.38      15475.98       234.86 o
  -5  17  10       4733.90       4853.19        98.39 o
  -4  17  10        847.77        841.75        44.46 o
  -3  17  10       1878.40       1749.06        61.12 o
  -2  17  10       7140.02       7477.34       106.92 o
  -1  17  10      19201.21      19723.48       196.57 o
   0  17  10       2025.79       2047.74        59.45 o
   1  17  10       1162.01       1040.84        53.90 o
   2  17  10          4.38          1.84        30.55 o
   3  17  10      11177.44      11490.34       248.39 o
   4  17  10       9526.96       9458.79       173.32 o
  -6  18  10        973.13        979.77        70.83 o
  -5  18  10        959.83        881.62        52.91 o
  -4  18  10          6.89        -28.39        28.39 o
  -3  18  10       4258.20       4413.98        86.24 o
  -2  18  10       5863.05       6037.41       103.39 o
  -1  18  10          0.44         34.40        30.00 o
   0  18  10       3027.67       2911.55        93.91 o
   1  18  10          8.08        -33.36        33.36 o
   2  18  10       3126.83       3241.47       107.02 o
   3  18  10       2150.46       2280.22        92.81 o
  -4  19  10        315.96        240.98        38.78 o
  -3  19  10         11.81          0.96        30.19 o
  -2  19  10       3102.47       3343.13        78.98 o
  -1  19  10       6888.65       6923.85       123.57 o
   0  19  10       1124.98       1016.64        62.19 o
   1  19  10         57.08        -21.29        34.20 o
   2  19  10        560.64        528.67        61.63 o
  -3  20  10        961.51        986.32        56.17 o
  -2  20  10       1526.46       1572.77        67.11 o
  -1  20  10        324.44        293.94        50.22 o
   0  20  10        247.51        183.90        41.41 o
 -11   1  11          6.79        -19.85        21.73 o
 -10   1  11        970.83        861.20        31.94 o
  -9   1  11         33.10        -23.27        23.27 o
  -8   1  11         55.93        -20.40        20.40 o
  -7   1  11         21.23         21.49        21.45 o
  -6   1  11       2617.65       2515.10        37.12 o
  -5   1  11       1894.08       1842.97        29.81 o
  -4   1  11          1.61         -8.55         8.55 o
  -3   1  11       4273.19       4211.95        62.85 o
  -2   1  11        107.00        115.06        20.37 o
  -1   1  11       1668.22       1605.45        40.48 o
   0   1  11       1252.72       1301.36        39.20 o
   1   1  11       4027.92       4032.41        39.87 o
   2   1  11       7483.00       7517.56        74.68 o
   3   1  11       1909.84       1859.02        35.34 o
   4   1  11       3212.60       3133.03        47.96 o
   5   1  11        245.74        169.03        18.87 o
   6   1  11        188.51         92.80        24.65 o
   7   1  11          1.27        -22.50        22.50 o
   8   1  11        978.03        908.94        71.86 o
   9   1  11       1361.91       1228.44        82.02 o
 -11   2  11       3261.41       3170.75        65.96 o
 -10   2  11        329.80        284.32        24.46 o
  -9   2  11       5876.48       5696.76        70.93 o
  -8   2  11         84.54         41.38        19.60 o
  -7   2  11       9641.10       9472.75        95.83 o
  -6   2  11       2264.94       2202.79        34.19 o
  -5   2  11       3007.73       2878.78        41.10 o
  -4   2  11      17911.92      17873.19       128.49 o
  -3   2  11       1829.14       1749.48        48.89 o
  -2   2  11      16729.46      17124.63       164.58 o
  -1   2  11        449.71        463.37        27.64 o
   0   2  11      11952.44      11915.84        98.86 o
   1   2  11       2773.94       2796.45        39.18 o
   2   2  11       4139.14       4097.77        50.49 o
   3   2  11       6218.27       6140.73        72.15 o
   4   2  11       1412.17       1342.17        33.53 o
   5   2  11       6144.85       5881.73        70.55 o
   6   2  11        385.39        274.74        29.09 o
   7   2  11       3730.32       3513.62        73.26 o
   8   2  11        227.16        177.23        49.88 o
 -11   3  11       2361.92       2243.14        61.93 o
 -10   3  11       6756.12       6733.10        84.54 o
  -9   3  11         18.54          2.41        18.55 o
  -8   3  11       9004.67       9012.16        96.55 o
  -7   3  11       3618.10       3746.86        73.88 o
  -6   3  11      12506.88      12524.75        99.26 o
  -5   3  11      11776.98      11828.57        99.13 o
  -4   3  11       6050.47       6145.32        54.96 o
  -3   3  11      10006.84       9845.97        96.11 o
  -2   3  11        908.43        842.80        22.88 o
  -1   3  11      23287.32      22433.96       258.51 o
   0   3  11       3544.69       3617.22        51.11 o
   1   3  11      12860.62      13039.04       100.27 o
   2   3  11       6608.27       6450.53        69.27 o
   3   3  11       6391.69       6509.17        78.12 o
   4   3  11       9276.07       9182.39       106.48 o
   5   3  11          0.82         30.11        15.84 o
   6   3  11      11993.69      12012.93       140.16 o
   7   3  11        629.69        616.38        36.89 o
   8   3  11       5833.17       5778.34       131.03 o
 -11   4  11       2906.02       2976.09        68.65 o
 -10   4  11        311.01        292.71        28.38 o
  -9   4  11       7950.94       7844.41        95.31 o
  -8   4  11       1402.11       1437.41        43.36 o
  -7   4  11      11222.29      11093.63       106.96 o
  -6   4  11       4014.48       4047.09        45.42 o
  -5   4  11       8359.92       8286.04        72.65 o
  -4   4  11      14640.44      14459.23       102.06 o
  -3   4  11       1522.74       1513.94        21.98 o
  -2   4  11      16911.55      16438.15       139.47 o
  -1   4  11       1742.09       1734.13        32.24 o
   0   4  11      25666.08      25524.58       195.05 o
   1   4  11       9808.57       9774.79        83.02 o
   2   4  11      14162.02      14166.11       131.34 o
   3   4  11      10166.95       9957.50       104.40 o
   4   4  11         24.40         39.55        18.79 o
   5   4  11      22918.29      22886.19       191.16 o
   6   4  11        922.12        937.99        42.49 o
   7   4  11       8229.96       8350.97       110.27 o
   8   4  11       3153.74       3152.56       152.13 o
 -11   5  11       2853.02       2796.11        71.33 o
 -10   5  11      10355.83      10481.83       126.53 o
  -9   5  11         91.32        152.14        28.51 o
  -8   5  11       7034.32       7067.55        85.99 o
  -7   5  11       2218.62       2261.39        42.97 o
  -6   5  11       8808.24       8726.38        81.69 o
  -5   5  11      16431.73      16416.78       112.13 o
  -4   5  11       1603.53       1625.27        29.51 o
  -3   5  11      19851.96      19663.29       130.44 o
  -2   5  11         22.41         13.99        11.75 o
  -1   5  11      24167.82      24408.26       196.23 o
   0   5  11       5018.03       4753.64        60.69 o
   1   5  11       7703.22       7679.04        73.86 o
   2   5  11       8154.96       8187.26        89.97 o
   3   5  11       5053.65       5182.35        67.50 o
   4   5  11      17700.08      17489.05       164.31 o
   5   5  11        154.18        202.54        26.46 o
   6   5  11      13464.26      13188.28       153.04 o
   7   5  11        371.41        445.55        37.34 o
   8   5  11       5770.71       6045.08       135.68 o
 -11   6  11       3190.58       3203.71        84.15 o
 -10   6  11        631.81        590.62        39.39 o
  -9   6  11       7886.02       7778.21        95.88 o
  -8   6  11        735.54        748.99        32.60 o
  -7   6  11       7992.86       7965.47        94.17 o
  -6   6  11       2451.41       2507.47        38.17 o
  -5   6  11       6489.15       6502.61        72.88 o
  -4   6  11      13714.80      13780.62       111.25 o
  -3   6  11        759.23        773.54        19.46 o
  -2   6  11      19174.92      19141.31       140.11 o
  -1   6  11       2874.61       2944.27        38.07 o
   0   6  11      19515.03      19765.12       157.00 o
   1   6  11       9529.07       9617.88        79.93 o
   2   6  11       5612.71       5753.30        66.82 o
   3   6  11       8995.36       9106.83       104.78 o
   4   6  11        978.35        989.41        39.81 o
   5   6  11      15114.92      15126.91       152.35 o
   6   6  11        318.56        466.16        35.02 o
   7   6  11       5929.36       5887.55       107.71 o
   8   6  11       1585.23       1571.04       106.49 o
 -10   7  11       3825.58       3859.46        84.65 o
  -9   7  11       1423.73       1487.14        65.87 o
  -8   7  11       2683.64       2778.63        55.08 o
  -7   7  11       1783.69       1739.21        44.61 o
  -6   7  11       9556.83       9314.66        93.84 o
  -5   7  11       5432.87       5413.61        60.43 o
  -4   7  11        322.01        294.67        16.27 o
  -3   7  11       7878.34       7847.45        75.93 o
  -2   7  11          9.66         23.14        12.63 o
  -1   7  11      18975.69      19106.13       150.33 o
   0   7  11       8265.54       8229.65        71.28 o
   1   7  11       5442.88       5354.34        54.99 o
   2   7  11       5680.18       5819.77        64.03 o
   3   7  11       3284.91       3306.34        55.27 o
   4   7  11       6658.79       6616.42       112.80 o
   5   7  11        272.77        338.20        28.16 o
   6   7  11       3168.11       3183.13        71.68 o
   7   7  11       1231.15       1277.16        80.16 o
   8   7  11       3011.11       2889.69       121.98 o
 -10   8  11         19.04        -19.08        39.30 o
  -9   8  11       1851.03       1889.18        69.58 o
  -8   8  11       2133.71       2163.71        55.16 o
  -7   8  11        560.63        591.96        44.14 o
  -6   8  11       5838.96       5821.35        84.55 o
  -5   8  11        449.17        472.46        28.84 o
  -4   8  11       7787.92       7778.85        71.82 o
  -3   8  11        923.91        878.69        28.62 o
  -2   8  11       2784.26       2705.94        42.65 o
  -1   8  11       1768.83       1780.95        51.14 o
   0   8  11       4556.77       4559.76        52.21 o
   1   8  11       3123.47       3076.14        38.71 o
   2   8  11        251.50        252.87        19.46 o
   3   8  11       2133.90       2176.34        52.55 o
   4   8  11          1.48        -15.76        19.52 o
   5   8  11       3502.83       3461.35        70.52 o
   6   8  11        274.52        287.80        33.32 o
   7   8  11       1365.37       1273.72        90.12 o
   8   8  11         72.91        -34.04        52.06 o
 -10   9  11        762.98        762.80        76.40 o
  -9   9  11        397.09        362.96        75.52 o
  -8   9  11         81.76         60.62        23.49 o
  -7   9  11        115.22         73.71        22.66 o
  -6   9  11       1027.16       1001.10        38.55 o
  -5   9  11       6785.41       6342.32        80.81 o
  -4   9  11         36.45         46.66        16.76 o
  -3   9  11          6.85         20.94        16.24 o
  -2   9  11         10.81        -15.56        15.56 o
  -1   9  11       2498.55       2426.31        41.96 o
   0   9  11       1820.11       1775.97        32.60 o
   1   9  11        651.24        570.42        22.77 o
   2   9  11        705.05        665.28        27.69 o
   3   9  11        256.55        226.47        23.89 o
   4   9  11       2803.78       2702.48        55.42 o
   5   9  11        892.59        853.77        38.52 o
   6   9  11         50.24         -5.47        36.34 o
   7   9  11         13.52        -42.49        42.49 o
 -10  10  11        419.70        375.87        55.29 o
  -9  10  11          1.18        -32.85        32.85 o
  -8  10  11        480.21        435.24        36.50 o
  -7  10  11        728.00        650.13        38.70 o
  -6  10  11       1196.98       1076.49        36.99 o
  -5  10  11          6.12        -11.05        16.96 o
  -4  10  11        616.56        589.25        29.46 o
  -3  10  11       1029.84       1103.92        54.19 o
  -2  10  11        475.91        490.09        27.38 o
  -1  10  11          9.91        -15.93        15.93 o
   0  10  11          3.93        -12.18        14.95 o
   1  10  11        331.43        343.82        23.02 o
   2  10  11        431.70        406.00        25.02 o
   3  10  11         28.17         -5.63        17.38 o
   4  10  11        262.26        185.19        24.23 o
   5  10  11         86.22         22.53        24.61 o
   6  10  11        200.37         81.76        50.53 o
   7  10  11        572.51        439.78        65.09 o
  -9  11  11       1612.73       1489.78       104.33 o
  -8  11  11       2606.59       2391.55        75.92 o
  -7  11  11         42.59        -17.94        24.56 o
  -6  11  11        951.60        784.48        34.12 o
  -5  11  11        953.97        847.78        35.87 o
  -4  11  11       4831.90       4704.28        70.99 o
  -3  11  11       1405.98       1304.95        42.73 o
  -2  11  11       1198.60       1105.49        43.56 o
  -1  11  11          0.41        -18.93        20.17 o
   0  11  11       3224.04       3240.17        53.23 o
   1  11  11       4713.21       4646.10        65.85 o
   2  11  11        996.10        834.50        33.05 o
   3  11  11       3221.04       2981.25        54.36 o
   4  11  11         75.54         44.01        23.31 o
   5  11  11       1668.93       1712.09        68.76 o
   6  11  11        506.52        382.35        66.47 o
   7  11  11         10.26        -44.47        44.47 o
  -9  12  11        500.55        458.70        59.81 o
  -8  12  11       1157.53       1132.38        78.18 o
  -7  12  11       2015.37       1928.13        68.30 o
  -6  12  11         43.90         23.47        24.52 o
  -5  12  11        434.76        372.51        27.92 o
  -4  12  11        705.16        623.86        32.81 o
  -3  12  11       2774.01       2626.52        59.02 o
  -2  12  11        291.74        240.26        29.48 o
  -1  12  11       2405.71       2349.97        60.01 o
   0  12  11        266.73        247.90        25.23 o
   1  12  11        963.74        902.48        34.43 o
   2  12  11       2848.69       2694.66        54.53 o
   3  12  11        294.55        212.15        24.85 o
   4  12  11         12.23        -21.49        21.49 o
   5  12  11        471.45        372.23        39.59 o
   6  12  11       1631.90       1594.74        82.82 o
  -8  13  11       1989.01       1895.25        96.93 o
  -7  13  11        156.55        101.15        33.14 o
  -6  13  11        150.12        139.26        28.51 o
  -5  13  11        144.76        175.29        23.14 o
  -4  13  11       3932.68       3854.74        82.93 o
  -3  13  11       1534.71       1476.24        48.82 o
  -2  13  11        549.74        507.23        40.34 o
  -1  13  11         49.23         56.25        25.12 o
   0  13  11       1788.54       1744.91        47.92 o
   1  13  11       1394.96       1370.86        45.78 o
   2  13  11       1236.43       1165.27        37.96 o
   3  13  11        100.54        100.63        22.62 o
   4  13  11         16.20         14.58        27.24 o
   5  13  11        750.82        717.99        52.49 o
   6  13  11       1295.64       1032.22        72.10 o
  -8  14  11        523.35        417.72        62.34 o
  -7  14  11       2028.65       1928.73        81.81 o
  -6  14  11        305.79        310.39        35.32 o
  -5  14  11        272.31        320.15        29.51 o
  -4  14  11        133.56        115.72        25.42 o
  -3  14  11       2069.59       1897.60        52.50 o
  -2  14  11       1007.20        933.84        45.85 o
  -1  14  11        126.68        173.97        29.27 o
   0  14  11        257.41        263.74        28.09 o
   1  14  11        151.16        162.65        25.85 o
   2  14  11       1360.60       1314.25        43.81 o
   3  14  11         51.43          5.63        32.53 o
   4  14  11        745.38        676.02        47.10 o
   5  14  11          2.44         -4.91        37.44 o
  -7  15  11         96.02         80.49        36.58 o
  -6  15  11        196.45        264.81        40.22 o
  -5  15  11       2206.41       2295.76        68.41 o
  -4  15  11        570.91        551.18        37.92 o
  -3  15  11        739.78        687.05        38.26 o
  -2  15  11        291.82        263.90        34.12 o
  -1  15  11        326.62        384.69        35.14 o
   0  15  11       1364.45       1323.53        53.37 o
   1  15  11        375.79        351.21        34.51 o
   2  15  11        425.82        423.62        43.96 o
   3  15  11         18.29         79.35        34.03 o
   4  15  11         73.45         68.88        42.70 o
   5  15  11        964.94        900.13        78.80 o
  -7  16  11        109.88         74.53        37.59 o
  -6  16  11         80.58         67.64        36.72 o
  -5  16  11        585.96        646.07        41.14 o
  -4  16  11        337.98        270.75        33.79 o
  -3  16  11         94.58        110.61        28.79 o
  -2  16  11          0.16         55.05        31.43 o
  -1  16  11         31.50         64.26        32.31 o
   0  16  11       1140.56       1015.05        52.71 o
   1  16  11        719.10        676.87        45.00 o
   2  16  11         94.11         86.83        36.44 o
   3  16  11         17.65         28.09        36.80 o
   4  16  11          8.91        100.45        44.58 o
  -6  17  11       1685.82       1732.83        97.28 o
  -5  17  11       1871.22       1777.84        68.91 o
  -4  17  11        713.04        795.19        45.21 o
  -3  17  11        206.13        149.00        32.09 o
  -2  17  11        266.75        246.19        36.29 o
  -1  17  11       1340.65       1291.80        63.33 o
   0  17  11       1462.95       1425.52        61.52 o
   1  17  11          0.20         -1.89        29.34 o
   2  17  11        294.59        250.96        38.29 o
   3  17  11        616.60        562.66        55.10 o
  -5  18  11        181.34        240.29        44.16 o
  -4  18  11       2433.69       2321.11        75.49 o
  -3  18  11         15.10        -27.72        27.72 o
  -2  18  11        818.87        762.80        49.94 o
  -1  18  11          0.31         44.84        32.56 o
   0  18  11       1199.33       1041.45        62.00 o
   1  18  11       1512.62       1370.26        61.20 o
   2  18  11        107.19         14.71        39.16 o
  -3  19  11        109.60        102.06        33.51 o
  -2  19  11        772.90        688.73        48.33 o
  -1  19  11       3520.16       3404.26        99.02 o
   0  19  11       1194.06       1129.76        73.94 o
   1  19  11         26.20        -34.23        38.26 o
 -11   0  12        366.78        481.07        48.88 o
 -10   0  12       4146.04       4265.01       105.30 o
  -9   0  12       4232.11       4311.74        97.44 o
  -8   0  12       3998.31       3605.53        93.91 o
  -7   0  12       7367.70       7423.80       129.08 o
  -6   0  12       9310.96       9294.60       142.48 o
  -5   0  12      18921.20      19272.13       196.16 o
  -4   0  12       1210.24       1223.81        50.75 o
  -3   0  12       5637.77       5435.41       300.60 o
  -2   0  12       1341.45       1541.97       158.15 o
  -1   0  12      30797.12      30724.18       613.47 o
   0   0  12      19015.23      19026.03       300.65 o
   1   0  12         37.04         15.69        12.93 o
   2   0  12       6079.37       5968.08        84.30 o
   3   0  12       6929.71       6683.33       102.68 o
   4   0  12      12102.58      12047.19       159.15 o
   5   0  12       5073.02       4808.56       107.99 o
   6   0  12        796.80        761.47        54.49 o
   7   0  12        715.61        753.97        70.30 o
   8   0  12       2554.16       2490.22       173.21 o
 -11   1  12      11675.08      11888.21       134.65 o
 -10   1  12       6139.10       6052.74        83.53 o
  -9   1  12          9.06        -20.68        20.68 o
  -8   1  12         17.28        -19.83        19.83 o
  -7   1  12      15015.83      15078.94       142.34 o
  -6   1  12      28470.30      28643.79       221.16 o
  -5   1  12       6701.18       6679.16        63.45 o
  -4   1  12        502.38        465.85        20.08 o
  -3   1  12       2432.54       2338.59        65.16 o
  -2   1  12      25463.44      25009.63       259.51 o
  -1   1  12      26922.56      26725.37       273.85 o
   0   1  12         36.10         10.02        21.20 o
   1   1  12        621.15        667.45        15.38 o
   2   1  12       5765.30       5757.77        60.22 o
   3   1  12      12501.89      12284.63       111.31 o
   4   1  12       5748.83       5612.43       100.41 o
   5   1  12       1214.85       1134.42        41.10 o
   6   1  12        387.51        323.36        31.44 o
   7   1  12       5391.38       5417.97       109.15 o
   8   1  12       4357.84       4255.89       112.24 o
 -11   2  12         40.46        164.70        27.72 o
 -10   2  12       4872.94       4926.34        78.55 o
  -9   2  12        935.21        897.78        38.90 o
  -8   2  12         23.06        -19.36        19.36 o
  -7   2  12        404.20        412.55        23.42 o
  -6   2  12       2093.03       2178.38        75.31 o
  -5   2  12      13217.88      13478.48       104.07 o
  -4   2  12        925.67        905.89        33.92 o
  -3   2  12       2820.37       2795.99        61.11 o
  -2   2  12         35.28        102.39        20.97 o
  -1   2  12       9666.21       9777.22       127.53 o
   0   2  12      16874.68      16955.53       167.64 o
   1   2  12        375.87        368.34        11.46 o
   2   2  12       1257.74       1310.91        30.29 o
   3   2  12       3807.97       3681.07        51.77 o
   4   2  12      11913.85      11890.09       112.43 o
   5   2  12       8098.98       7764.97       100.80 o
   6   2  12          0.22        -25.81        25.81 o
   7   2  12          3.08        -13.64        29.67 o
   8   2  12       2283.98       2387.60        99.97 o
 -11   3  12       9242.86       9319.13       138.48 o
 -10   3  12       4167.09       4127.81        79.93 o
  -9   3  12        589.13        499.56        34.29 o
  -8   3  12       3675.41       3464.42        58.11 o
  -7   3  12      11110.60      10955.77       106.81 o
  -6   3  12      14727.12      14754.46       127.14 o
  -5   3  12        300.79        328.19        17.47 o
  -4   3  12          0.84         -9.61         9.61 o
  -3   3  12      11315.04      10789.28       125.62 o
  -2   3  12      20281.55      20158.94       208.59 o
  -1   3  12       8580.93       8405.92       106.25 o
   0   3  12         41.11         51.25        10.98 o
   1   3  12         49.19         85.07        13.58 o
   2   3  12      17114.03      16900.52       141.34 o
   3   3  12      12341.35      12375.99       123.01 o
   4   3  12       1527.86       1467.21        36.89 o
   5   3  12         18.70         46.32        21.42 o
   6   3  12        398.72        379.85        33.78 o
   7   3  12       2159.38       2322.12        76.17 o
   8   3  12       1919.63       1953.34        82.05 o
 -10   4  12       1981.21       2051.45        57.70 o
  -9   4  12         10.16        -21.14        21.14 o
  -8   4  12        637.97        539.82        30.92 o
  -7   4  12        177.05        201.36        20.66 o
  -6   4  12       5347.27       5370.32        59.31 o
  -5   4  12       5122.76       4946.21        57.00 o
  -4   4  12          0.37         -8.43         8.43 o
  -3   4  12          1.39         15.75        13.23 o
  -2   4  12       3844.00       3774.02        54.10 o
  -1   4  12      11003.03      10998.97       102.44 o
   0   4  12       1960.96       1839.90        40.43 o
   1   4  12        195.85        237.92        13.15 o
   2   4  12       2171.19       2147.67        42.80 o
   3   4  12       5901.07       5787.24        75.49 o
   4   4  12       5104.67       5122.92        77.15 o
   5   4  12       1098.52       1083.08        50.67 o
   6   4  12         69.91         75.68        27.68 o
   7   4  12       1672.33       1640.11        86.65 o
   8   4  12       5071.12       5182.63       128.45 o
 -10   5  12        240.60        189.72        31.55 o
  -9   5  12       1337.41       1288.20        48.47 o
  -8   5  12       7627.20       7565.25       100.89 o
  -7   5  12      13940.72      13785.09       134.84 o
  -6   5  12       3207.86       3165.79        42.11 o
  -5   5  12        374.26        367.62        16.03 o
  -4   5  12       3329.27       3229.92        33.73 o
  -3   5  12      18600.57      18347.58       155.01 o
  -2   5  12      11363.64      11194.12       104.45 o
  -1   5  12        460.21        438.75        25.09 o
   0   5  12        660.36        611.42        25.32 o
   1   5  12       8491.55       8701.88        88.51 o
   2   5  12       9790.36       9785.50       105.07 o
   3   5  12       3826.86       3898.79        61.56 o
   4   5  12        274.36        242.22        24.53 o
   5   5  12        130.25        181.64        26.35 o
   6   5  12       2513.06       2409.25        72.19 o
   7   5  12       3167.69       3403.09        84.98 o
   8   5  12         10.46         41.74        42.85 o
 -10   6  12        288.39        155.83        35.99 o
  -9   6  12       1148.30       1067.70        56.27 o
  -8   6  12        146.68        156.25        28.10 o
  -7   6  12       3847.76       3936.33        58.89 o
  -6   6  12       6813.68       6751.23        75.31 o
  -5   6  12        351.54        282.28        19.63 o
  -4   6  12       2999.67       2885.59        35.87 o
  -3   6  12       2110.84       2102.39        33.30 o
  -2   6  12      12566.15      12558.79       114.83 o
  -1   6  12       4335.88       4387.19        61.54 o
   0   6  12          1.85        -15.56        15.56 o
   1   6  12        649.50        669.72        26.70 o
   2   6  12       3501.89       3630.00        58.37 o
   3   6  12      16705.10      16818.93       162.97 o
   4   6  12       3236.99       3256.26        60.93 o
   5   6  12       1442.89       1353.77        75.68 o
   6   6  12        254.42        261.26        38.87 o
   7   6  12       5744.80       5659.51       135.47 o
 -10   7  12          0.66        -37.70        37.70 o
  -9   7  12       1516.99       1513.67        57.45 o
  -8   7  12      14701.71      14874.31       180.43 o
  -7   7  12       7493.80       7538.26       102.46 o
  -6   7  12       1337.54       1210.73        32.85 o
  -5   7  12         47.81         27.58        13.04 o
  -4   7  12       7863.62       7885.39        79.75 o
  -3   7  12      23573.38      23904.10       183.00 o
  -2   7  12       9734.88       9785.08        86.63 o
  -1   7  12        163.66        161.24        12.56 o
   0   7  12         23.21          8.07        20.02 o
   1   7  12      10924.96      10936.21       102.26 o
   2   7  12      15032.25      15124.24       130.93 o
   3   7  12        271.16        302.95        26.90 o
   4   7  12       1786.49       1677.80        49.55 o
   5   7  12        791.78        735.32        42.52 o
   6   7  12       8855.06       8874.44       147.59 o
   7   7  12       4346.11       4451.99       137.28 o
 -10   8  12        266.27        177.07        43.46 o
  -9   8  12        884.07        817.35        59.31 o
  -8   8  12          0.47         84.28        28.11 o
  -7   8  12       3656.12       3596.65        74.65 o
  -6   8  12       1502.26       1417.30        53.48 o
  -5   8  12        107.22         62.58        19.43 o
  -4   8  12       1107.20       1065.10        28.90 o
  -3   8  12       3042.16       3123.14        54.14 o
  -2   8  12      11643.41      11904.86       134.22 o
  -1   8  12       6488.19       6441.96        87.96 o
   0   8  12          0.93         -7.89        21.01 o
   1   8  12        321.74        271.11        21.65 o
   2   8  12      13767.27      13628.79       123.12 o
   3   8  12       6635.66       6628.41        83.67 o
   4   8  12         41.36          0.78        24.00 o
   5   8  12        577.69        497.20        37.87 o
   6   8  12        794.43        769.14        60.20 o
   7   8  12       5260.25       5210.31       152.26 o
  -9   9  12       4141.80       4240.91       100.31 o
  -8   9  12      11770.58      12144.20       176.16 o
  -7   9  12       2884.91       2960.84        76.67 o
  -6   9  12        324.57        315.08        31.00 o
  -5   9  12        834.15        759.91        32.38 o
  -4   9  12      15146.51      14967.28       152.01 o
  -3   9  12      10585.48      10782.68       118.78 o
  -2   9  12       1218.80       1197.14        44.67 o
  -1   9  12        372.52        350.80        30.77 o
   0   9  12       2058.89       2000.61        49.23 o
   1   9  12       8229.44       8219.20        94.79 o
   2   9  12       5835.89       6172.87        76.25 o
   3   9  12         84.15         96.37        20.27 o
   4   9  12         10.77        -13.19        23.70 o
   5   9  12       1564.82       1423.05        63.20 o
   6   9  12       3787.72       3760.13       111.80 o
   7   9  12       1057.21       1136.47        92.80 o
  -9  10  12         76.43        103.96        41.31 o
  -8  10  12        206.10        260.66        50.15 o
  -7  10  12       3491.81       3694.79        83.33 o
  -6  10  12       1145.11       1007.82        45.67 o
  -5  10  12         40.65         46.66        22.42 o
  -4  10  12        209.78        237.15        24.76 o
  -3  10  12       2553.42       2669.71        69.92 o
  -2  10  12       3007.74       3053.51        64.33 o
  -1  10  12        116.50         55.98        21.68 o
   0  10  12        258.10        218.40        24.52 o
   1  10  12       1073.49        998.29        35.77 o
   2  10  12       5711.93       5667.09        76.20 o
   3  10  12       2782.19       2780.43        69.16 o
   4  10  12       1219.36       1107.51        47.51 o
   5  10  12         58.18         16.14        37.47 o
   6  10  12       1113.97       1083.97        70.92 o
  -9  11  12       4284.77       4440.77       120.63 o
  -8  11  12       2739.39       2892.28        91.11 o
  -7  11  12       1571.63       1374.46        57.95 o
  -6  11  12       2042.17       2008.17        61.25 o
  -5  11  12       4589.18       4673.51        78.38 o
  -4  11  12       3237.76       3315.64       100.97 o
  -3  11  12       2839.11       2973.77        73.09 o
  -2  11  12        605.34        573.03        42.71 o
  -1  11  12       1287.06       1239.97        46.50 o
   0  11  12      10353.84      10225.53       130.58 o
   1  11  12       4926.53       4864.54        73.86 o
   2  11  12        424.26        447.98        32.77 o
   3  11  12       1285.85       1193.02        47.36 o
   4  11  12        801.32        784.25        42.33 o
   5  11  12       2652.02       2583.09        93.81 o
   6  11  12        545.64        430.09        78.21 o
  -8  12  12       1912.22       1977.08       134.01 o
  -7  12  12         73.31         37.57        38.40 o
  -6  12  12        542.67        463.37        40.31 o
  -5  12  12         35.58         77.39        23.92 o
  -4  12  12       4416.70       4528.82        83.97 o
  -3  12  12       3313.91       3415.88        73.94 o
  -2  12  12          8.65         -9.86        26.92 o
  -1  12  12         65.10         46.48        29.56 o
   0  12  12       2786.38       2865.26        72.28 o
   1  12  12       6546.29       6618.98       101.50 o
   2  12  12        448.05        414.62        33.35 o
   3  12  12        183.19         98.52        24.95 o
   4  12  12        301.58        286.28        38.06 o
   5  12  12       3739.37       3994.51       143.76 o
   6  12  12       2971.58       2933.01       119.24 o
  -8  13  12          5.05        -34.81        36.54 o
  -7  13  12        133.82         95.29        36.67 o
  -6  13  12       5754.69       5821.91       109.37 o
  -5  13  12      14112.17      14215.20       162.42 o
  -4  13  12       3190.76       3327.76        82.56 o
  -3  13  12        456.88        361.09        34.30 o
  -2  13  12       1416.36       1386.03        59.59 o
  -1  13  12       9574.17       9704.77       145.27 o
   0  13  12       6452.73       6673.63       110.73 o
   1  13  12         23.22         81.09        26.13 o
   2  13  12        299.69        324.37        31.89 o
   3  13  12        305.29        296.54        38.56 o
   4  13  12       7842.84       8007.77       148.30 o
   5  13  12       1866.67       1771.20       102.73 o
  -7  14  12       1631.67       1562.68        81.42 o
  -6  14  12       2280.35       2194.85        91.68 o
  -5  14  12       1670.18       1812.96        71.82 o
  -4  14  12       8651.54       8732.38       140.34 o
  -3  14  12        366.91        363.62        36.09 o
  -2  14  12       2926.26       2911.20        81.87 o
  -1  14  12         80.77         89.95        35.03 o
   0  14  12      10503.26      10792.52       149.15 o
   1  14  12       8584.02       8713.96       120.62 o
   2  14  12         57.34         21.09        27.24 o
   3  14  12       1285.74       1135.53        66.87 o
   4  14  12        734.11        764.45        61.34 o
   5  14  12       7576.85       7883.49       272.29 o
  -7  15  12         32.58          2.99        44.76 o
  -6  15  12       5486.71       5417.48       134.31 o
  -5  15  12      16187.51      16621.47       247.70 o
  -4  15  12       2172.74       2398.75       102.19 o
  -3  15  12       1985.76       1947.92        65.86 o
  -2  15  12         55.27        -17.52        32.70 o
  -1  15  12      13863.92      14127.84       192.69 o
   0  15  12      11412.55      11757.45       164.70 o
   1  15  12        220.94        239.04        37.03 o
   2  15  12       2194.26       2235.40        98.94 o
   3  15  12       1925.93       1783.18        86.40 o
   4  15  12       9594.05       9883.98       206.89 o
  -6  16  12       1834.11       1853.28       124.77 o
  -5  16  12       1069.27       1054.96        59.08 o
  -4  16  12      12847.69      13187.61       185.72 o
  -3  16  12        686.07        665.99        45.62 o
  -2  16  12       2365.11       2367.72        80.39 o
  -1  16  12        611.32        602.64        50.02 o
   0  16  12       2974.80       3325.23       102.28 o
   1  16  12      13327.93      13521.32       216.40 o
   2  16  12          0.22        -10.92        41.63 o
   3  16  12       2921.36       3014.35       106.88 o
  -5  17  12       8325.85       8710.43       179.19 o
  -4  17  12       2101.92       2209.26        71.27 o
  -3  17  12        457.84        383.40        42.94 o
  -2  17  12         91.92         27.54        32.58 o
  -1  17  12       7874.32       8189.30       133.90 o
   0  17  12       6844.03       6929.84       135.83 o
   1  17  12         47.68         50.91        34.51 o
   2  17  12       2046.58       1884.87        89.38 o
  -3  18  12       1648.18       1599.22        81.80 o
  -2  18  12       1120.74       1125.69        63.25 o
  -1  18  12        792.64        760.08        52.03 o
   0  18  12       1249.83       1271.60        68.14 o
   1  18  12       5901.03       6024.95       128.65 o
 -10   1  13        490.10        573.94        42.53 o
  -9   1  13          9.42         -2.95        28.10 o
  -8   1  13       1959.87       1739.28        63.66 o
  -7   1  13        316.94        285.96        27.24 o
  -6   1  13        765.60        795.58        35.08 o
  -5   1  13       1136.70       1142.81        45.64 o
  -4   1  13        204.70        144.95        28.12 o
  -3   1  13       1566.76       1458.82        51.74 o
  -2   1  13         87.01        176.55        27.02 o
  -1   1  13       2658.28       2650.09        84.57 o
   0   1  13        410.51        507.64        35.30 o
   1   1  13       1956.96       1798.23        58.54 o
   2   1  13          4.00        -16.84        16.84 o
   3   1  13         84.26         86.22        16.62 o
   4   1  13        458.23        429.80        27.56 o
   5   1  13          9.78         49.45        27.17 o
   6   1  13       1329.68       1209.88        64.97 o
   7   1  13          4.11        -25.28        43.57 o
 -10   2  13         16.50        138.14        32.55 o
  -9   2  13       2850.14       2678.60        76.44 o
  -8   2  13         20.54        -37.81        45.50 o
  -7   2  13       1551.43       1398.08        47.79 o
  -6   2  13        866.84        816.23        32.13 o
  -5   2  13        394.45        406.73        34.15 o
  -4   2  13       1382.28       1250.01        49.05 o
  -3   2  13         94.89        104.62        23.01 o
  -2   2  13        791.60        772.41        38.70 o
  -1   2  13        104.00        159.22        26.32 o
   0   2  13       1683.38       1799.70        54.35 o
   1   2  13       1756.31       1666.39        29.61 o
   2   2  13        152.05        119.25        14.18 o
   3   2  13       1547.23       1525.15        38.20 o
   4   2  13        170.97        157.42        22.87 o
   5   2  13       2777.32       2802.33        73.28 o
   6   2  13          8.67        -22.71        36.93 o
   7   2  13       1050.59       1064.84        81.01 o
 -10   3  13       1279.50       1197.20        58.19 o
  -9   3  13        498.23        466.60        47.43 o
  -8   3  13       1525.94       1260.01        54.57 o
  -7   3  13        650.44        602.79        38.70 o
  -6   3  13        654.09        612.43        30.98 o
  -5   3  13       2572.36       2424.84        43.93 o
  -4   3  13        293.80        258.50        32.15 o
  -3   3  13       1974.42       1852.38        62.60 o
  -2   3  13        391.86        397.96        31.11 o
  -1   3  13       2758.71       2835.45        63.86 o
   0   3  13       2102.47       2128.46        59.70 o
   1   3  13       1373.86       1423.15        29.78 o
   2   3  13       2456.04       2413.28        45.88 o
   3   3  13         13.65         25.69        17.05 o
   4   3  13       4254.34       4365.02        69.89 o
   5   3  13        297.02        216.53        33.53 o
   6   3  13       1183.39       1105.86        64.68 o
   7   3  13       1506.56       1385.03        88.81 o
 -10   4  13          1.47         -5.85        40.38 o
  -9   4  13       2129.91       1989.41        75.70 o
  -8   4  13       3318.34       3217.61        78.40 o
  -7   4  13         58.95         19.47        25.28 o
  -6   4  13       2484.10       2531.56        56.25 o
  -5   4  13         31.98          0.55        18.54 o
  -4   4  13       7676.05       7948.28       121.75 o
  -3   4  13       2585.68       2408.35        54.72 o
  -2   4  13       5521.96       5479.02        82.38 o
  -1   4  13       2671.22       2619.31        61.18 o
   0   4  13       2719.65       2695.86        52.59 o
   1   4  13       4564.25       4526.55        66.26 o
   2   4  13          8.17         16.82        15.75 o
   3   4  13       4689.57       4601.58        75.08 o
   4   4  13        231.77        246.14        27.00 o
   5   4  13       4184.85       3921.90        99.09 o
   6   4  13       2120.54       1890.42        79.38 o
   7   4  13        787.41        647.05        70.72 o
 -10   5  13        291.54        217.16        40.07 o
  -9   5  13       1211.52       1125.35        67.36 o
  -8   5  13        181.51        109.52        30.01 o
  -7   5  13       1908.87       1753.93        59.83 o
  -6   5  13          0.89        -23.17        23.17 o
  -5   5  13       5021.00       4805.85        75.51 o
  -4   5  13        207.97        190.62        18.85 o
  -3   5  13       2188.88       2263.45        73.97 o
  -2   5  13       2855.82       2805.39        50.08 o
  -1   5  13       2329.80       2352.10        43.78 o
   0   5  13       6590.40       6607.31        90.98 o
   1   5  13        350.79        319.77        27.63 o
   2   5  13       5357.47       5387.67        87.80 o
   3   5  13        454.69        423.44        30.94 o
   4   5  13       5942.14       5679.20       108.42 o
   5   5  13        615.65        592.15        71.30 o
   6   5  13       1009.93        864.55        59.08 o
   7   5  13       2142.21       2152.83       129.21 o
 -10   6  13        364.94        233.25        47.17 o
  -9   6  13        364.73        190.44        44.32 o
  -8   6  13       3025.71       2943.18        87.01 o
  -7   6  13        120.18        106.04        32.27 o
  -6   6  13       1123.24       1061.35        48.28 o
  -5   6  13          2.62        -18.14        18.14 o
  -4   6  13       1636.88       1585.71        40.81 o
  -3   6  13       4253.70       4219.17        73.42 o
  -2   6  13          0.53         14.48        16.94 o
  -1   6  13       2571.46       2495.13        63.30 o
   0   6  13         12.09         -6.27        20.56 o
   1   6  13       3801.39       3692.04        76.58 o
   2   6  13        757.79        685.84        39.56 o
   3   6  13        516.87        513.19        41.03 o
   4   6  13        304.36        273.72        40.18 o
   5   6  13       1263.12       1164.51        70.07 o
   6   6  13       1858.00       1656.00        84.97 o
   7   6  13         34.17         38.64        54.53 o
  -9   7  13        885.26        761.39        61.04 o
  -8   7  13        368.85        313.54        40.35 o
  -7   7  13       1100.59       1114.89        71.23 o
  -6   7  13        333.61        304.07        39.46 o
  -5   7  13       1007.20        978.09        35.83 o
  -4   7  13       1565.66       1529.81        40.79 o
  -3   7  13          5.45         27.60        19.21 o
  -2   7  13       5688.82       5702.58       107.98 o
  -1   7  13       1853.78       1747.53        57.15 o
   0   7  13       5236.69       5181.12        96.10 o
   1   7  13       1431.23       1396.72        54.63 o
   2   7  13         95.99        100.94        28.58 o
   3   7  13       2236.71       2219.50        71.26 o
   4   7  13        530.04        462.68        43.29 o
   5   7  13       2244.05       2069.51        87.05 o
   6   7  13          0.88        -50.26        50.26 o
  -9   8  13        474.32        373.97        51.90 o
  -8   8  13       2094.75       2059.77        73.57 o
  -7   8  13       3272.30       3456.31        95.21 o
  -6   8  13          0.06        -25.59        40.06 o
  -5   8  13       1442.01       1375.76        47.33 o
  -4   8  13         14.35         29.81        23.96 o
  -3   8  13       5643.06       5970.08       111.35 o
  -2   8  13       2153.82       2185.04        65.51 o
  -1   8  13        572.98        511.07        48.92 o
   0   8  13       1098.52       1077.26        46.64 o
   1   8  13       2015.90       1991.08        70.17 o
   2   8  13       6151.36       6253.39       120.64 o
   3   8  13          2.97         43.03        27.60 o
   4   8  13       1914.36       1801.48        65.36 o
   5   8  13         75.19          8.13        38.18 o
   6   8  13       1322.95       1324.67        90.68 o
  -9   9  13       2153.73       2155.94        89.85 o
  -8   9  13       3542.08       3763.48        97.87 o
  -7   9  13        248.26        277.34        42.62 o
  -6   9  13       6234.39       6335.46       124.00 o
  -5   9  13        732.80        711.79        49.33 o
  -4   9  13      14455.75      14418.80       178.33 o
  -3   9  13       5379.42       5600.09       105.63 o
  -2   9  13       2842.08       2872.37        78.33 o
  -1   9  13       2040.45       2000.80        68.37 o
   0   9  13         31.80          4.05        25.38 o
   1   9  13       8535.00       8409.44       140.48 o
   2   9  13        731.61        773.35        47.58 o
   3   9  13       8984.44       8983.89       133.95 o
   4   9  13       4199.78       4173.59        90.85 o
   5   9  13       2611.67       2451.52       112.55 o
   6   9  13       3121.80       3022.07       139.03 o
  -9  10  13       2654.67       2567.90       121.86 o
  -8  10  13       1097.22       1138.21        63.81 o
  -7  10  13       9263.77       9210.17       171.97 o
  -6  10  13       1974.22       1900.75        89.83 o
  -5  10  13       7191.53       7152.17       116.76 o
  -4  10  13       2500.29       2628.40        70.54 o
  -3  10  13      11767.09      12134.03       247.59 o
  -2  10  13       9225.64       9188.32       152.66 o
  -1  10  13        189.37        250.33        44.28 o
   0  10  13       6037.22       6008.49       135.25 o
   1  10  13         33.49         98.53        41.40 o
   2  10  13      17186.26      17148.22       215.35 o
   3  10  13       4411.37       4393.08        95.31 o
   4  10  13       5698.49       5718.89       115.19 o
   5  10  13       2410.69       2509.56       118.48 o
   6  10  13       1561.77       1562.50       100.52 o
  -8  11  13       7961.58       8364.96       164.18 o
  -7  11  13         24.92         54.07        33.16 o
  -6  11  13       5331.78       5411.88       116.51 o
  -5  11  13       2000.80       1926.59        64.72 o
  -4  11  13       7862.42       8175.36       127.73 o
  -3  11  13       4797.65       4841.63       109.06 o
  -2  11  13       3176.86       3420.34        96.00 o
  -1  11  13       9836.28       9767.60       160.72 o
   0  11  13        155.78        156.86        36.50 o
   1  11  13      14329.96      14388.98       247.56 o
   2  11  13        533.82        504.76        48.43 o
   3  11  13       3884.96       4035.55       112.65 o
   4  11  13       2087.24       2018.46        80.02 o
   5  11  13       1660.60       1619.87       102.89 o
  -8  12  13       1351.68       1322.53        91.97 o
  -7  12  13      12481.10      12729.55       186.68 o
  -6  12  13        896.52        828.56        54.10 o
  -5  12  13       2677.97       2648.15        75.75 o
  -4  12  13       1949.00       2225.25        71.42 o
  -3  12  13       7190.95       7298.13       183.60 o
  -2  12  13      18120.15      18352.28       247.71 o
  -1  12  13        870.77        841.52        58.65 o
   0  12  13       8164.10       8233.86       148.93 o
   1  12  13          0.07         54.80        33.60 o
   2  12  13       7597.68       7664.00       132.79 o
   3  12  13       5959.38       6199.07       135.79 o
   4  12  13        894.99        859.63        83.23 o
   5  12  13       2956.17       3006.49       151.17 o
  -7  13  13        137.33        125.20        41.67 o
  -6  13  13       3455.34       3460.93        94.21 o
  -5  13  13       1665.67       1673.26        69.14 o
  -4  13  13       4353.67       4514.34        99.01 o
  -3  13  13       4749.76       4702.78       113.01 o
  -2  13  13        727.30        735.78        55.48 o
  -1  13  13       6074.50       6017.35       126.97 o
   0  13  13         38.19          4.41        35.80 o
   1  13  13       7262.65       7312.56       131.09 o
   2  13  13       1638.30       1591.74        68.69 o
   3  13  13       2567.50       2626.46        95.33 o
   4  13  13       3344.96       3282.66       105.74 o
  -7  14  13       3650.36       3399.94       266.96 o
  -6  14  13       1345.57       1279.26        65.45 o
  -5  14  13        399.89        320.36        43.68 o
  -4  14  13        527.55        483.76        40.65 o
  -3  14  13       2197.60       2160.12        80.82 o
  -2  14  13       5085.50       5101.41       117.81 o
  -1  14  13        191.54         88.70        40.53 o
   0  14  13        706.34        695.12        56.34 o
   1  14  13         35.66         68.57        34.97 o
   2  14  13       4086.51       3914.89       108.86 o
   3  14  13       2250.59       2344.19        94.48 o
   4  14  13        122.56         75.07        44.63 o
  -6  15  13        364.06        287.68        55.46 o
  -5  15  13        567.00        552.39        59.68 o
  -4  15  13        642.73        598.37        45.16 o
  -3  15  13       2318.71       2160.75        77.03 o
  -2  15  13         49.76         44.56        35.88 o
  -1  15  13        334.11        280.79        46.65 o
   0  15  13        129.22         87.34        38.60 o
   1  15  13       1109.94       1113.29        65.08 o
   2  15  13        427.45        380.05        52.48 o
   3  15  13        522.51        461.03        58.15 o
  -5  16  13        182.24        114.18        38.03 o
  -4  16  13        275.83        248.30        36.39 o
  -3  16  13        706.09        673.30        52.21 o
  -2  16  13        582.89        516.71        49.33 o
  -1  16  13        834.97        746.08        57.71 o
   0  16  13        230.43        196.74        40.73 o
   1  16  13          1.18        -43.68        43.68 o
   2  16  13        912.32        813.82        64.50 o
  -3  17  13         39.06        -24.61        35.04 o
  -2  17  13        398.72        334.53        46.84 o
  -1  17  13        522.57        508.68        52.56 o
   0  17  13         38.08         44.13        37.29 o
 -10   0  14       7266.02       7522.69       195.19 o
  -9   0  14      25342.75      25584.49       419.62 o
  -8   0  14       5494.62       5877.78       162.62 o
  -7   0  14       4569.84       4614.51       137.42 o
  -6   0  14        105.05        231.01        62.89 o
  -5   0  14      26604.88      27194.63       543.21 o
  -4   0  14      25430.96      24789.46       467.50 o
  -3   0  14       2621.33       2439.19       115.86 o
  -2   0  14       6720.87       6527.30       185.13 o
  -1   0  14       1027.78       1408.79       141.11 o
   0   0  14      53064.17      53182.45       714.23 o
   1   0  14      13721.40      14130.29       219.32 o
   2   0  14        150.96        105.23        81.54 o
   3   0  14       2856.88       2691.48       103.27 o
   4   0  14       5884.13       5957.77       153.92 o
   5   0  14      33204.36      33052.06       643.26 o
   6   0  14       2175.94       2302.82       252.83 o
 -10   1  14      11976.23      12107.10       181.95 o
  -9   1  14        382.84        671.42        55.29 o
  -8   1  14       9281.41       9221.30       199.85 o
  -7   1  14         97.00        110.87        34.68 o
  -6   1  14      14823.24      14742.72       206.11 o
  -5   1  14      11176.50      11588.17       209.07 o
  -4   1  14       2284.14       2474.81       108.07 o
  -3   1  14      12763.04      13083.52       182.98 o
  -2   1  14       1346.66       1270.50        55.66 o
  -1   1  14      24897.60      24811.91       292.21 o
   0   1  14        787.14       1094.99        58.99 o
   1   1  14      13463.54      13777.75       152.07 o
   2   1  14       6951.37       6894.09       106.55 o
   3   1  14       2640.80       2684.06        72.21 o
   4   1  14      12570.08      12368.66       171.88 o
   5   1  14       1621.79       1928.72        94.98 o
   6   1  14      13572.98      13783.71       252.34 o
 -10   2  14       3083.29       3500.16        91.12 o
  -9   2  14      15803.57      16050.69       232.42 o
  -8   2  14       4138.40       4246.80       104.79 o
  -7   2  14        447.67        343.73        41.54 o
  -6   2  14          0.63         30.06        38.83 o
  -5   2  14      25276.87      25560.08       307.08 o
  -4   2  14      32538.91      33221.94       420.74 o
  -3   2  14       1455.68       1438.53        97.03 o
  -2   2  14       3862.20       3853.05        96.44 o
  -1   2  14       4629.63       4485.32        94.85 o
   0   2  14      38321.79      38788.44       386.77 o
   1   2  14      14319.69      14622.29       187.50 o
   2   2  14        833.49        794.06        42.75 o
   3   2  14       2068.92       1859.64        63.85 o
   4   2  14      10103.44       9996.99       152.40 o
   5   2  14      13801.21      13739.74       246.72 o
   6   2  14       1427.55       1449.10        91.61 o
  -9   3  14        814.49        887.56        60.89 o
  -8   3  14        362.02        259.38        40.99 o
  -7   3  14         60.45        -13.27        32.86 o
  -6   3  14       6418.79       6451.12       165.08 o
  -5   3  14       5664.39       5968.64       116.69 o
  -4   3  14        725.66        868.77        49.99 o
  -3   3  14       8029.23       7834.17       130.09 o
  -2   3  14        170.38        110.96        30.86 o
  -1   3  14       8840.01       8763.87       139.20 o
   0   3  14       1682.20       1978.81        60.56 o
   1   3  14       5888.80       5999.66       108.03 o
   2   3  14       3163.72       3072.48        78.67 o
   3   3  14       1421.06       1415.08        57.26 o
   4   3  14       4004.56       3946.68       100.59 o
   5   3  14        196.60        263.96        55.04 o
   6   3  14       2775.90       2676.31       114.70 o
  -9   4  14       5891.64       5789.31       146.62 o
  -8   4  14       5297.84       5129.39       117.96 o
  -7   4  14        423.90        305.57        38.99 o
  -6   4  14       1602.46       1503.24        70.26 o
  -5   4  14      10391.81      10499.46       162.04 o
  -4   4  14       9599.71      10043.47       155.63 o
  -3   4  14       2728.79       2724.44        75.80 o
  -2   4  14        985.62        814.41        57.37 o
  -1   4  14       2967.46       2830.43        90.20 o
   0   4  14      11457.38      11543.81       171.58 o
   1   4  14       8706.73       8775.05       134.50 o
   2   4  14        269.56        222.80        34.18 o
   3   4  14        380.23        297.60        37.08 o
   4   4  14       5624.03       5615.61       139.00 o
   5   4  14       5869.55       5563.69       188.13 o
   6   4  14       1596.34       1617.99       104.11 o
  -9   5  14       1160.33       1118.95        93.21 o
  -8   5  14        300.95        210.29        46.61 o
  -7   5  14          5.02        -29.57        29.57 o
  -6   5  14       1596.78       1533.56        80.96 o
  -5   5  14       1235.10       1066.87        76.72 o
  -4   5  14        270.12        238.46        33.66 o
  -3   5  14        259.09        241.01        54.54 o
  -2   5  14        447.59        400.96        38.48 o
  -1   5  14        369.59        345.07        34.96 o
   0   5  14        190.77        161.02        33.47 o
   1   5  14         81.71         82.85        32.13 o
   2   5  14        157.38        142.83        33.12 o
   3   5  14          3.21        -12.28        26.80 o
   4   5  14         18.49        -29.98        29.98 o
   5   5  14        148.54        136.89        50.01 o
   6   5  14        433.01        403.53        63.61 o
  -9   6  14        312.69        214.43        48.69 o
  -8   6  14       4186.18       4408.69       159.20 o
  -7   6  14       5739.10       5871.74       143.39 o
  -6   6  14       4731.44       4723.16       124.29 o
  -5   6  14        747.49        677.50        40.13 o
  -4   6  14       3802.80       3626.58        85.20 o
  -3   6  14       7353.65       7264.76       124.39 o
  -2   6  14       7761.58       7765.38       128.63 o
  -1   6  14       5737.39       5725.54       130.99 o
   0   6  14        675.26        631.19        46.74 o
   1   6  14       1271.78       1145.64        59.94 o
   2   6  14       7799.90       7550.28       128.10 o
   3   6  14       5438.50       5369.09       106.99 o
   4   6  14        249.46        218.02        38.64 o
   5   6  14       1024.35        938.69        91.40 o
   6   6  14        896.30        870.29       102.48 o
  -9   7  14        654.73        503.49        57.28 o
  -8   7  14       3398.25       3272.39       136.33 o
  -7   7  14       1538.96       1435.95        81.38 o
  -6   7  14        681.85        649.86        57.30 o
  -5   7  14        481.59        383.38        39.91 o
  -4   7  14       3336.47       3168.79       102.01 o
  -3   7  14       3186.78       3092.71        79.86 o
  -2   7  14         83.13        136.58        43.26 o
  -1   7  14       1760.82       1748.62        75.36 o
   0   7  14        210.06        240.61        34.64 o
   1   7  14       4018.84       3848.22        93.06 o
   2   7  14        405.17        427.17        43.51 o
   3   7  14       2451.09       2532.83        78.50 o
   4   7  14       2792.28       2567.18        85.97 o
   5   7  14         26.96        -41.53        41.53 o
   6   7  14       1733.16       1464.91       110.21 o
  -9   8  14          6.27        -37.36        37.36 o
  -8   8  14       1692.81       1657.89        81.96 o
  -7   8  14       9341.53       9865.85       194.53 o
  -6   8  14       9728.84       9813.82       188.07 o
  -5   8  14        314.34        313.15        37.43 o
  -4   8  14         25.37        -13.75        44.00 o
  -3   8  14      10478.59      10301.53       188.66 o
  -2   8  14      12147.57      12271.76       209.71 o
  -1   8  14       4542.25       4498.28       116.13 o
   0   8  14         19.76        -34.64        34.64 o
   1   8  14       1649.61       1639.90        69.12 o
   2   8  14      11194.55      11029.53       173.43 o
   3   8  14      11694.33      11934.90       172.79 o
   4   8  14        103.72         53.96        39.06 o
   5   8  14        148.17         47.89        40.38 o
  -8   9  14       4847.61       5070.23       126.09 o
  -7   9  14        642.52        781.98        65.15 o
  -6   9  14       1004.17       1144.46        73.94 o
  -5   9  14        564.69        540.30        61.37 o
  -4   9  14       3295.78       3283.57        92.44 o
  -3   9  14       3370.69       3385.38        92.00 o
  -2   9  14         23.32         84.16        36.85 o
  -1   9  14       2227.95       2300.25        92.21 o
   0   9  14        133.82        -35.79        35.79 o
   1   9  14       3176.42       3302.41       101.37 o
   2   9  14       2094.60       2083.69       130.38 o
   3   9  14       1462.40       1482.27        65.39 o
   4   9  14       4336.36       4047.02       106.37 o
   5   9  14        212.52        153.36        53.16 o
  -8  10  14       3162.26       3198.67       108.22 o
  -7  10  14       9482.68       9823.00       198.06 o
  -6  10  14       3788.76       4170.22       140.14 o
  -5  10  14        340.42        262.64        48.60 o
  -4  10  14       1062.79       1082.43        62.55 o
  -3  10  14       6678.24       6715.67       131.43 o
  -2  10  14      14099.91      14175.01       215.39 o
  -1  10  14       1606.19       1519.39        80.57 o
   0  10  14        304.51        238.19        43.88 o
   1  10  14       1047.72       1055.74        69.93 o
   2  10  14       6170.09       6471.66       179.59 o
   3  10  14       4891.53       5134.56       120.39 o
   4  10  14        298.12        289.88        53.86 o
   5  10  14          0.28        -46.87        48.25 o
  -7  11  14        207.20        254.59        50.15 o
  -6  11  14        165.00        262.41        50.87 o
  -5  11  14         74.53        -20.68        36.12 o
  -4  11  14       1604.00       1617.35        72.42 o
  -3  11  14       4227.73       4295.14       107.18 o
  -2  11  14        690.14        836.81        59.45 o
  -1  11  14       2811.89       2687.21        90.15 o
   0  11  14          0.09         -4.45        39.43 o
   1  11  14       1583.92       1602.06       103.11 o
   2  11  14         81.37         91.22        40.91 o
   3  11  14        233.17        294.11        56.14 o
   4  11  14        840.27        839.56        88.23 o
  -7  12  14       3361.18       3681.33       112.33 o
  -6  12  14       1863.55       1999.07        87.16 o
  -5  12  14       1333.73       1180.72        75.43 o
  -4  12  14       1584.54       1395.65        69.82 o
  -3  12  14       2825.85       3021.33        92.04 o
  -2  12  14       4628.51       4980.50       114.98 o
  -1  12  14       1397.75       1454.37        72.20 o
   0  12  14        700.21        618.75        52.95 o
   1  12  14       2728.67       2845.35        93.18 o
   2  12  14       3814.79       3836.20       106.22 o
   3  12  14       2055.22       2028.61        98.36 o
   4  12  14        453.71        437.45        76.31 o
  -6  13  14          3.46        -34.48        39.17 o
  -5  13  14         31.75         22.85        51.32 o
  -4  13  14        632.33        646.28        55.38 o
  -3  13  14        201.73        221.76        41.71 o
  -2  13  14          5.01         -8.87        34.07 o
  -1  13  14        103.01         85.58        43.63 o
   0  13  14        318.39        239.05        44.18 o
   1  13  14         47.12         13.71        36.21 o
   2  13  14         42.79         18.72        35.85 o
   3  13  14        138.29        216.02        49.07 o
  -5  14  14       1343.63       1249.16        73.91 o
  -4  14  14       2332.60       2277.16        85.23 o
  -3  14  14       2466.08       2674.03        93.26 o
  -2  14  14       1595.96       1605.06        81.68 o
  -1  14  14       1829.73       1661.78        77.29 o
   0  14  14       2177.22       1907.98        82.26 o
   1  14  14       1632.06       1542.19        76.86 o
   2  14  14       1810.66       1678.32        84.53 o
  -4  15  14         19.67        -19.51        32.64 o
  -3  15  14         63.82          4.69        38.23 o
  -2  15  14        440.22        320.50        48.42 o
  -1  15  14        349.86        291.65        46.67 o
   0  15  14          3.00        -34.97        34.97 o
   1  15  14         10.75        -43.31        43.31 o
  -3  16  14       1570.20       1593.57        79.43 o
  -2  16  14       1098.53       1075.99        68.37 o
  -1  16  14        307.50        321.67        48.82 o
  -9   1  15         32.95         24.14        37.35 o
  -8   1  15        742.49        674.87        51.17 o
  -7   1  15        384.34        315.49        41.97 o
  -6   1  15        345.13        299.01        40.35 o
  -5   1  15        138.53        108.46        32.81 o
  -4   1  15        419.01        479.46        42.34 o
  -3   1  15         17.83         50.13        31.51 o
  -2   1  15        386.65        340.00        37.64 o
  -1   1  15        249.24        183.82        32.24 o
   0   1  15        144.39        197.71        30.28 o
   1   1  15         10.23          7.75        23.23 o
   2   1  15        133.60        119.98        32.82 o
   3   1  15          6.69         16.54        27.63 o
   4   1  15        264.99        328.92        58.53 o
   5   1  15          5.03         38.58        47.93 o
   6   1  15        716.31        681.55        73.46 o
  -9   2  15       1298.45       1237.62        80.44 o
  -8   2  15        164.07        131.20        40.55 o
  -7   2  15        795.34        697.86        52.99 o
  -6   2  15          0.23         -0.15        31.52 o
  -5   2  15        870.16        825.73        51.35 o
  -4   2  15        109.28        160.12        32.75 o
  -3   2  15        284.07        280.28        39.58 o
  -2   2  15       1673.94       1628.72        64.68 o
  -1   2  15       1033.37        949.49        53.21 o
   0   2  15       1803.10       1965.50        69.54 o
   1   2  15          2.58         65.73        26.52 o
   2   2  15        133.47        147.68        27.96 o
   3   2  15       1056.74        965.60        51.30 o
   4   2  15        886.06        834.47        72.16 o
   5   2  15       1210.71       1093.71        82.05 o
   6   2  15         37.55         49.22        51.15 o
  -9   3  15       1330.48       1277.05        82.48 o
  -8   3  15       2007.46       2048.74       110.91 o
  -7   3  15        206.60        114.98        38.51 o
  -6   3  15       1749.09       1537.34        69.50 o
  -5   3  15         22.26         -5.03        28.48 o
  -4   3  15        713.65        694.10        49.59 o
  -3   3  15       1218.21       1115.95        57.84 o
  -2   3  15        169.28        172.45        33.00 o
  -1   3  15       1943.19       1863.26        67.34 o
   0   3  15        179.08        162.85        30.82 o
   1   3  15       1486.86       1424.90        78.50 o
   2   3  15        751.03        628.40        45.58 o
   3   3  15        438.69        382.35        39.36 o
   4   3  15        476.00        350.69        56.85 o
   5   3  15        263.03        196.54        55.67 o
  -9   4  15        859.59        658.05        66.29 o
  -8   4  15        260.08        206.46        50.28 o
  -7   4  15        794.18        704.87        62.20 o
  -6   4  15        231.48        173.33        37.41 o
  -5   4  15       2798.82       2735.49        80.70 o
  -4   4  15        862.03        834.45        52.04 o
  -3   4  15       1810.97       1653.77        65.85 o
  -2   4  15       1541.20       1454.07        61.24 o
  -1   4  15        577.60        499.21        43.68 o
   0   4  15       4162.85       4060.33       111.00 o
   1   4  15          4.05         12.34        30.85 o
   2   4  15       1155.98       1219.70        58.44 o
   3   4  15        685.52        613.72        44.53 o
   4   4  15       2090.58       1812.27       104.33 o
   5   4  15       1134.37       1146.92        83.92 o
  -9   5  15        283.90        226.34        53.21 o
  -8   5  15        630.00        546.55        62.83 o
  -7   5  15         36.05        -26.43        43.82 o
  -6   5  15       2157.11       2055.23        92.21 o
  -5   5  15         29.78         49.69        34.14 o
  -4   5  15       3519.05       3407.92        97.28 o
  -3   5  15        727.72        697.83        47.26 o
  -2   5  15        348.89        276.93        35.46 o
  -1   5  15       1009.73        920.36        63.53 o
   0   5  15        550.00        466.45        45.29 o
   1   5  15       3170.21       3219.03       104.15 o
   2   5  15         32.02          9.86        28.54 o
   3   5  15       3471.31       3374.90        89.62 o
   4   5  15          1.02        -39.27        39.27 o
   5   5  15        677.18        563.60        68.35 o
  -8   6  15        297.34        199.83        53.90 o
  -7   6  15        406.96        358.86        57.67 o
  -6   6  15        550.83        697.14        63.47 o
  -5   6  15       3837.38       3968.92       117.74 o
  -4   6  15         34.83        -17.76        39.55 o
  -3   6  15        523.71        552.56        43.71 o
  -2   6  15        196.79        165.98        45.28 o
  -1   6  15       1774.38       1704.26        89.35 o
   0   6  15        570.27        457.25        43.00 o
   1   6  15        879.60        817.46        54.11 o
   2   6  15        441.27        401.65        44.19 o
   3   6  15         19.13         -2.22        36.07 o
   4   6  15        943.47        827.37        70.98 o
   5   6  15         97.85         -6.31        47.24 o
  -8   7  15          7.97        -40.52        40.52 o
  -7   7  15        712.37        708.18        82.65 o
  -6   7  15         67.25         90.96        58.36 o
  -5   7  15       3203.89       3299.32       108.43 o
  -4   7  15        512.24        556.38        56.88 o
  -3   7  15        537.21        555.41        73.33 o
  -2   7  15       1803.82       1712.33        81.99 o
  -1   7  15        627.55        585.43        57.01 o
   0   7  15       5199.64       5192.54       130.06 o
   1   7  15         24.47         -1.25        34.23 o
   2   7  15        560.30        571.79        50.96 o
   3   7  15         97.46         78.20        35.88 o
   4   7  15         85.50         57.27        45.71 o
   5   7  15       1670.73       1437.80        90.79 o
  -8   8  15       1257.48       1053.24        77.44 o
  -7   8  15        842.77        742.01        77.40 o
  -6   8  15       4647.52       4950.73       136.25 o
  -5   8  15         11.85         65.09        38.14 o
  -4   8  15       2151.08       1970.87        75.15 o
  -3   8  15        165.90        167.17        46.47 o
  -2   8  15       3289.28       3115.59       117.63 o
  -1   8  15       4253.15       4495.43       124.01 o
   0   8  15        617.59        621.39        62.19 o
   1   8  15       2385.34       2318.56        93.78 o
   2   8  15        856.95        808.96        64.12 o
   3   8  15       3415.85       3530.10        98.33 o
   4   8  15        532.08        459.24        61.20 o
  -7   9  15       2938.74       3101.20       145.12 o
  -6   9  15       1422.51       1327.33       101.40 o
  -5   9  15       7877.74       8095.54       173.18 o
  -4   9  15        166.37        130.42        39.21 o
  -3   9  15       2943.01       2977.28        89.29 o
  -2   9  15        705.74        749.00        63.00 o
  -1   9  15       2597.06       2740.96        98.63 o
   0   9  15       3817.03       3780.96       116.09 o
   1   9  15       1060.69       1004.53        66.78 o
   2   9  15       4257.44       4301.17       122.56 o
   3   9  15        972.98        993.55        68.68 o
   4   9  15       5095.31       4958.49       164.47 o
  -7  10  15       3239.31       3448.32       141.51 o
  -6  10  15       7594.56       7637.67       171.26 o
  -5  10  15        400.50        361.37        53.40 o
  -4  10  15       5078.14       5232.35       118.59 o
  -3  10  15         12.53         40.31        36.10 o
  -2  10  15       7132.28       7542.79       144.46 o
  -1  10  15       2972.52       3083.65       119.43 o
   0  10  15       2436.13       2551.72        98.60 o
   1  10  15       3339.40       3627.12       114.71 o
   2  10  15       1261.65       1196.09        73.70 o
   3  10  15       8474.89       8569.65       178.07 o
   4  10  15        203.96        281.02        79.48 o
  -6  11  15       2955.43       3307.80       121.13 o
  -5  11  15       7448.33       7641.48       188.16 o
  -4  11  15         38.56         28.20        36.09 o
  -3  11  15       5986.93       6007.05       127.92 o
  -2  11  15        272.47        310.42        43.70 o
  -1  11  15       8308.38       8722.99       165.44 o
   0  11  15       6032.26       5869.17       146.17 o
   1  11  15       1073.33       1140.12        83.15 o
   2  11  15       5284.15       5577.32       140.56 o
   3  11  15        537.09        445.02        67.52 o
  -6  12  15       4797.98       4853.50       143.98 o
  -5  12  15          1.40         10.55        41.32 o
  -4  12  15       3208.36       3186.90        96.52 o
  -3  12  15        348.38        288.18        46.52 o
  -2  12  15       6259.03       6538.23       138.04 o
  -1  12  15       4805.67       5191.45       122.13 o
   0  12  15       2011.49       2011.34       105.45 o
   1  12  15       3606.56       3672.42       119.00 o
   2  12  15        929.75        881.40        69.86 o
  -5  13  15       3940.49       4270.00       134.70 o
  -4  13  15        351.18        306.98        46.66 o
  -3  13  15       2220.97       2357.20        89.59 o
  -2  13  15        447.65        430.81        50.79 o
  -1  13  15       5249.71       5226.85       126.38 o
   0  13  15       3846.11       3960.82       110.78 o
   1  13  15        753.63        714.64        60.22 o
   2  13  15       2821.13       3060.16       133.37 o
  -4  14  15       1573.73       1459.15        88.77 o
  -3  14  15          5.04        -35.55        35.55 o
  -2  14  15       3145.97       3130.25        99.87 o
  -1  14  15       1195.10       1222.05        71.12 o
   0  14  15        270.99        199.71        49.03 o
  -8   0  16      13217.91      13715.87       277.86 o
  -7   0  16        202.97        230.32        53.34 o
  -6   0  16        115.91          5.89        59.70 o
  -5   0  16        859.04        763.51        68.43 o
  -4   0  16      13605.99      13433.36       253.67 o
  -3   0  16       5256.38       5646.81       152.11 o
  -2   0  16        642.63        585.31        57.19 o
  -1   0  16        309.40        282.12        47.65 o
   0   0  16       4039.09       4011.73       122.33 o
   1   0  16      11597.50      11880.27       203.72 o
   2   0  16        849.42       1005.00        76.46 o
   3   0  16       2407.63       2472.21       117.89 o
   4   0  16         80.77        -76.50        76.50 o
   5   0  16       5682.63       5459.98       223.91 o
  -8   1  16       2042.16       1973.64       103.27 o
  -7   1  16       7544.05       7698.36       136.03 o
  -6   1  16        965.95        883.97        57.94 o
  -5   1  16        726.61        657.36        49.99 o
  -4   1  16          6.18         47.18        29.45 o
  -3   1  16      11380.15      11888.19       181.08 o
  -2   1  16       9085.24       8949.31       165.68 o
  -1   1  16         40.86         20.26        25.95 o
   0   1  16        476.38        468.63        39.42 o
   1   1  16        895.49        995.60        52.97 o
   2   1  16      16742.69      17341.28       220.18 o
   3   1  16       2616.87       2668.98        81.02 o
   4   1  16        771.43        591.73        68.31 o
   5   1  16         53.41         55.10        49.94 o
  -8   2  16       6481.70       6680.91       233.20 o
  -7   2  16       1117.07       1187.09        67.15 o
  -6   2  16          0.03        -19.66        31.50 o
  -5   2  16        739.28        548.88        47.27 o
  -4   2  16       9005.63       9317.18       155.95 o
  -3   2  16      10191.26      10382.86       164.53 o
  -2   2  16          4.36         20.43        28.87 o
  -1   2  16        199.54        219.50        37.00 o
   0   2  16       2375.20       2289.84        68.53 o
   1   2  16       8594.23       8919.70       140.05 o
   2   2  16       2292.29       2445.28        71.06 o
   3   2  16        719.88        692.71        51.13 o
   4   2  16        353.42        378.64        64.45 o
  -8   3  16       1298.11       1355.72        83.69 o
  -7   3  16       3232.80       3305.03       117.12 o
  -6   3  16        773.28        762.89        54.61 o
  -5   3  16          3.98          1.68        28.89 o
  -4   3  16          9.51         57.57        31.77 o
  -3   3  16       4231.13       4527.11       103.76 o
  -2   3  16       7969.19       8425.51       157.90 o
  -1   3  16        988.40        985.04        56.09 o
   0   3  16         16.12        -30.51        35.58 o
   1   3  16        632.76        611.49        51.25 o
   2   3  16       5757.31       5651.36       129.75 o
   3   3  16       3763.37       3979.51       107.68 o
   4   3  16         96.93          9.21        49.15 o
  -8   4  16       4279.50       4274.52       129.53 o
  -7   4  16       6428.75       6526.26       160.22 o
  -6   4  16        815.19        837.59        69.91 o
  -5   4  16        221.96        122.14        55.43 o
  -4   4  16       3048.93       2953.93       113.45 o
  -3   4  16       8057.51       8077.73       140.41 o
  -2   4  16       3362.14       3502.43        99.39 o
  -1   4  16         19.30         55.57        29.86 o
   0   4  16         32.26         -2.91        35.65 o
   1   4  16       2958.27       2956.85        89.81 o
   2   4  16       2610.99       2737.74        82.54 o
   3   4  16         47.60         76.04        38.45 o
   4   4  16         28.60         -1.93        47.33 o
  -8   5  16        275.62        248.78        64.51 o
  -7   5  16       1535.50       1540.32        88.62 o
  -6   5  16       6754.44       6920.55       259.99 o
  -5   5  16       1033.19        885.79        69.73 o
  -4   5  16        291.27        293.19        51.05 o
  -3   5  16        196.72        203.32        45.96 o
  -2   5  16       3978.41       4292.11       103.89 o
  -1   5  16       7901.65       7669.54       160.59 o
   0   5  16       1372.00       1362.71        76.26 o
   1   5  16         44.15         -9.62        33.07 o
   2   5  16       1118.41       1135.43        64.25 o
   3   5  16       5064.04       5250.75       124.42 o
   4   5  16       2698.99       2478.14       111.80 o
  -7   6  16       6600.23       6823.11       168.53 o
  -6   6  16       3146.87       3359.65       116.34 o
  -5   6  16        275.98        248.41        52.02 o
  -4   6  16         57.11         -0.81        41.78 o
  -3   6  16       5064.47       5352.43       186.98 o
  -2   6  16       8416.14       8904.95       181.82 o
  -1   6  16       1183.60       1094.31        69.74 o
   0   6  16        782.70        788.96        64.13 o
   1   6  16        355.81        398.82        53.31 o
   2   6  16       9725.96       9800.92       269.04 o
   3   6  16       2049.14       2090.67        79.89 o
   4   6  16        195.24        141.56        51.08 o
  -7   7  16          1.57        183.64        62.41 o
  -6   7  16       9535.40       9980.07       202.30 o
  -5   7  16       6329.26       6417.45       166.75 o
  -4   7  16        205.47        167.58        47.68 o
  -3   7  16       1340.27       1276.90        78.83 o
  -2   7  16       2539.21       2562.01       121.21 o
  -1   7  16      11401.35      11964.25       215.13 o
   0   7  16       1496.70       1602.17        82.67 o
   1   7  16        798.97        732.71        64.02 o
   2   7  16        312.25        270.84        52.01 o
   3   7  16       6687.66       6917.32       176.35 o
  -7   8  16      12209.53      12162.65       230.27 o
  -6   8  16       7179.38       7595.96       176.52 o
  -5   8  16          7.61        -11.48        45.05 o
  -4   8  16        335.00        240.38        43.84 o
  -3   8  16       4679.89       4530.77       131.40 o
  -2   8  16       9326.00       9507.81       190.13 o
  -1   8  16        859.75        960.67        78.39 o
   0   8  16       1408.39       1286.27        78.76 o
   1   8  16         47.10        -35.93        35.93 o
   2   8  16       5146.43       5150.54       135.89 o
   3   8  16       6567.77       6880.19       169.43 o
  -6   9  16       3925.92       3883.21       125.39 o
  -5   9  16       5386.29       5719.64       193.32 o
  -4   9  16        108.27         74.65        35.80 o
  -3   9  16       1203.47       1099.17        74.01 o
  -2   9  16       1471.15       1481.83        84.10 o
  -1   9  16       9977.26      10401.79       200.85 o
   0   9  16       2206.58       2027.54       131.68 o
   1   9  16         23.20        -39.12        39.12 o
   2   9  16        511.19        430.94        58.21 o
   3   9  16       3525.22       3634.39       140.38 o
  -6  10  16       4260.61       4485.39       135.13 o
  -5  10  16        462.61        452.00        55.64 o
  -4  10  16          1.56        -43.15        43.15 o
  -3  10  16        599.92        616.16        54.82 o
  -2  10  16       6938.86       7201.92       144.72 o
  -1  10  16       6020.77       6092.30       150.50 o
   0  10  16          6.72         10.52        44.07 o
   1  10  16        390.84        327.51        52.91 o
   2  10  16       1217.67       1154.67        77.25 o
  -5  11  16       2198.97       2321.05       167.66 o
  -4  11  16       1208.33       1125.88        80.88 o
  -3  11  16        149.12         97.34        37.60 o
  -2  11  16          0.91        -33.22        33.22 o
  -1  11  16       1332.10       1251.91        71.20 o
   0  11  16       5230.77       5448.51       159.87 o
   1  11  16       1257.32       1138.22       104.33 o
  -4  12  16        457.73        471.02        62.85 o
  -3  12  16        129.36         56.75        42.99 o
  -2  12  16       1327.54       1150.33        69.62 o
  -1  12  16       2214.60       2287.55        89.27 o
   0  12  16        953.08        868.30        66.05 o
  -2  13  16        110.12         38.51        50.69 o
  -1  13  16          1.38        -31.22        76.50 o
  -7   1  17        159.97         23.26        39.58 o
  -6   1  17        193.41        122.60        36.94 o
  -5   1  17        289.91        204.84        38.38 o
  -4   1  17        336.06        291.03        40.61 o
  -3   1  17       1207.11       1083.70        55.47 o
  -2   1  17          1.10        -36.14        51.78 o
  -1   1  17       1155.65       1063.11        54.67 o
   0   1  17        443.00        443.10        41.80 o
   1   1  17       1045.27        951.29        58.85 o
   2   1  17       1272.15       1147.60        60.64 o
   3   1  17        341.16        342.97        61.41 o
  -7   2  17       1384.48       1359.73        85.10 o
  -6   2  17        747.69        677.43        65.61 o
  -5   2  17       1452.62       1457.47        69.85 o
  -4   2  17       2053.07       2037.10        98.19 o
  -3   2  17       1129.74       1041.77        59.78 o
  -2   2  17       3103.53       3177.12        88.82 o
  -1   2  17         23.19        -12.67        29.27 o
   0   2  17       1399.28       1329.30        71.00 o
   1   2  17       1088.63       1069.97        57.06 o
   2   2  17       2477.81       2527.17        99.84 o
   3   2  17        778.17        816.55        75.08 o
  -7   3  17        390.46        427.32        58.71 o
  -6   3  17       3833.22       3734.19       131.57 o
  -5   3  17        498.58        547.51        62.23 o
  -4   3  17       2274.20       2343.23        82.73 o
  -3   3  17       5573.21       5669.46       120.83 o
  -2   3  17        107.69        138.00        35.22 o
  -1   3  17       8566.34       8736.37       151.93 o
   0   3  17         77.10         58.97        41.57 o
   1   3  17       5758.11       5707.58       113.42 o
   2   3  17       1756.08       1665.20        65.10 o
   3   3  17       2266.76       2340.70       110.19 o
  -7   4  17       9793.83       9908.51       203.66 o
  -6   4  17        851.51        918.49        75.90 o
  -5   4  17       4069.77       4050.81       124.97 o
  -4   4  17       5708.50       5909.89       146.94 o
  -3   4  17       1057.81       1088.07        71.66 o
  -2   4  17       9094.42       9407.21       158.39 o
  -1   4  17          1.54         91.41        39.87 o
   0   4  17       6765.77       6984.67       155.58 o
   1   4  17       1898.80       1906.32       101.63 o
   2   4  17       4399.28       4490.37       120.42 o
   3   4  17       3933.73       3978.59       135.26 o
  -7   5  17        291.47        424.07        62.97 o
  -6   5  17       5867.65       5873.44       154.67 o
  -5   5  17       2420.84       2601.86       160.42 o
  -4   5  17       5143.66       5239.10       141.67 o
  -3   5  17       7776.10       7991.91       168.84 o
  -2   5  17        629.41        724.42        64.56 o
  -1   5  17       4759.67       5027.92       134.88 o
   0   5  17        151.19        210.42        46.79 o
   1   5  17       6187.78       6351.71       218.98 o
   2   5  17       3369.24       3492.00       112.85 o
   3   5  17       2648.09       2794.28       137.80 o
  -6   6  17        237.64        268.68        53.94 o
  -5   6  17       2971.01       2979.35       127.36 o
  -4   6  17       3407.48       3443.39       170.78 o
  -3   6  17       2196.05       2277.37        93.84 o
  -2   6  17       6161.21       6446.24       155.20 o
  -1   6  17       1586.80       1449.42        83.23 o
   0   6  17       4535.29       4553.46       130.10 o
   1   6  17        455.60        471.19        56.29 o
   2   6  17       5132.33       5233.42       138.64 o
  -6   7  17        843.60        970.11        77.35 o
  -5   7  17        461.64        505.93        62.67 o
  -4   7  17       2129.32       2320.00       102.68 o
  -3   7  17       3705.32       3931.37       130.88 o
  -2   7  17        424.20        494.77        58.69 o
  -1   7  17       3216.98       3388.18       110.30 o
   0   7  17         16.30         51.20        41.85 o
   1   7  17       3942.14       4004.63       122.27 o
   2   7  17       1195.94       1136.54        76.65 o
  -5   8  17        796.02        703.13        71.45 o
  -4   8  17        416.47        322.55        52.36 o
  -3   8  17        659.51        601.20        61.47 o
  -2   8  17       1646.73       1629.89        90.02 o
  -1   8  17         24.35         94.59        47.76 o
   0   8  17       1283.63       1210.57        79.91 o
   1   8  17         55.56        -23.03        42.91 o
   2   8  17        967.52        911.57       138.95 o
  -5   9  17        503.19        419.57        64.45 o
  -4   9  17       1362.70       1315.40        85.23 o
  -3   9  17        533.68        392.48        74.38 o
  -2   9  17          6.86        -43.97        43.97 o
  -1   9  17          3.40         -6.77        42.02 o
   0   9  17        508.21        454.65        60.20 o
   1   9  17        343.77        326.39        57.13 o
  -4  10  17        207.26        119.83        52.28 o
  -3  10  17        370.96        320.17        50.55 o
  -2  10  17        104.78         47.43        40.60 o
  -1  10  17         45.32         65.74        47.70 o
   0  10  17          9.97         -7.94        51.15 o
  -6   0  18       1186.78        900.37        84.05 o
  -5   0  18        252.00        225.89        59.28 o
  -4   0  18         16.45        -29.56        47.00 o
  -3   0  18        662.99        587.65        69.33 o
  -2   0  18        302.81        209.37        70.69 o
  -1   0  18        173.85        259.11        56.85 o
   0   0  18        406.44        310.45        58.16 o
   1   0  18        291.28        354.61        75.38 o
   2   0  18       1129.65        958.83       113.64 o
  -6   1  18        986.27        925.17        66.92 o
  -5   1  18       2209.52       2071.41        75.13 o
  -4   1  18       5147.48       5065.57       108.27 o
  -3   1  18       3649.98       3436.02       106.37 o
  -2   1  18        559.19        517.65        45.58 o
  -1   1  18       1398.91       1343.78        63.46 o
   0   1  18       1717.05       1735.46        68.66 o
   1   1  18       3833.89       3674.21       102.69 o
   2   1  18       1103.05       1022.60        83.31 o
  -6   2  18        257.70        207.41        47.96 o
  -5   2  18        457.82        403.76        50.80 o
  -4   2  18         43.13         26.01        37.50 o
  -3   2  18        246.68        165.97        38.02 o
  -2   2  18         84.81         -6.58        31.14 o
  -1   2  18         62.34         43.80        33.57 o
   0   2  18        190.61        278.83        47.01 o
   1   2  18         51.93         37.25        36.46 o
   2   2  18        623.42        500.78        66.16 o
  -5   3  18       5279.84       5617.82       157.47 o
  -4   3  18       2077.24       2258.57       181.51 o
  -3   3  18        366.35        289.97        50.63 o
  -2   3  18        321.23        269.27        53.76 o
  -1   3  18       4886.49       5000.27       115.16 o
   0   3  18       5604.44       5808.70       129.64 o
   1   3  18        611.64        569.87        52.31 o
  -5   4  18         90.76        124.63        49.24 o
  -4   4  18        267.29        324.54        57.25 o
  -3   4  18        201.15        198.23        59.04 o
  -2   4  18       1031.16       1005.20        73.83 o
  -1   4  18       1651.31       1607.23       135.02 o
   0   4  18       1667.08       1784.54       128.44 o
   1   4  18       1403.47       1479.85        73.95 o
  -5   5  18       6215.04       6562.14       175.76 o
  -4   5  18       1934.40       2143.48        99.82 o
  -3   5  18         58.49         55.86        48.57 o
  -2   5  18        560.60        450.82        60.48 o
  -1   5  18       5534.18       5807.68       149.62 o
   0   5  18       5017.43       5215.08       140.33 o
   1   5  18        113.99        109.90        47.79 o
  -4   6  18       4038.36       4224.74       132.63 o
  -3   6  18         23.18         12.29        43.99 o
  -2   6  18       2713.84       2953.50       111.83 o
  -1   6  18        102.22        218.15        52.63 o
   0   6  18       1515.68       1652.86        89.17 o
  -4   7  18       1149.05       1065.79        79.99 o
  -3   7  18        452.00        315.32        58.14 o
  -2   7  18       2158.90       2160.34       134.78 o
  -1   7  18       8390.09       8650.33       187.33 o
   0   7  18       4223.42       4667.96       159.80 o
  -2   8  18       2401.07       2611.57       130.08 o
  -3   1  19       1249.71       1079.44        69.44 o
  -2   1  19        232.95        210.32        62.19 o
  -1   1  19       1615.84       1383.40        66.32 o
  -3   2  19         48.68         60.61        52.15 o
  -2   2  19       2689.39       2583.33        97.24 o
                                                
